# Supplementary material for: The Chromosome-level Genome Provides Insights into the Evolution and Adaptation of Extreme Aggression
Source: Mol Biol Evol. 2024 Sep 13;41(9):msae195. doi: 10.1093/molbev/msae195 (PMC11427683; doi:10.1093/molbev/msae195)
Supplement: msae195_Supplementary_Data [file msae195_supplementary_data.zip]

Archive with 9 entries (9 files):
- Supplementary Figure.pdf
- Supplementary File 1.xls
- Supplementary File 2.xls
- Supplementary File 3.xls
- Supplementary Table 1-Tabale 18.pdf
- Supplementary Video Notes.pdf
- video 1.avi
- video 2.avi
- video 3.avi
