# Supplementary material for: The Chromosome-level Genome Provides Insights into the Evolution and Adaptation of Extreme Aggression
Source: Mol Biol Evol. 2024 Sep 13;41(9):msae195. doi: 10.1093/molbev/msae195 (PMC11427683; doi:10.1093/molbev/msae195)
Supplement: msae195_Supplementary_Data [file msae195_supplementary_data.zip › Supplementary File 1.xls]

title: Specific genes in A. isparis
#gene_ID	GO_annotation	KEGG_annotation	KOG_class	KOG_class_annotation	TrEMBL_annotation	nr_annotation
EVM0000005.1	--	--	--	--	Uncharacterized protein {ECO:0000313|EnsemblMetazoa:NV20908-PA} OS=Nasonia vitripennis (Parasitic wasp) PE=4 SV=1	PREDICTED: uncharacterized protein LOC103316829 [Nasonia vitripennis]
EVM0008043.1	--	--	--	--	Uncharacterized protein {ECO:0000313|EnsemblMetazoa:NV20908-PA} OS=Nasonia vitripennis (Parasitic wasp) PE=4 SV=1	PREDICTED: uncharacterized protein LOC103316829 [Nasonia vitripennis]
EVM0012566.1	--	--	--	--	Uncharacterized protein {ECO:0000313|EnsemblMetazoa:NV20908-PA} OS=Nasonia vitripennis (Parasitic wasp) PE=4 SV=1	PREDICTED: uncharacterized protein LOC103316829 [Nasonia vitripennis]
EVM0006671.1	--	--	--	--	Uncharacterized protein {ECO:0000313|EnsemblMetazoa:NV20908-PA} OS=Nasonia vitripennis (Parasitic wasp) PE=4 SV=1	PREDICTED: uncharacterized protein LOC103316829 [Nasonia vitripennis]
EVM0010520.1	--	--	--	--	Uncharacterized protein {ECO:0000313|EnsemblMetazoa:NV20908-PA} OS=Nasonia vitripennis (Parasitic wasp) PE=4 SV=1	PREDICTED: uncharacterized protein LOC103316829 [Nasonia vitripennis]
EVM0009238.1	--	--	--	--	Uncharacterized protein {ECO:0000313|EnsemblMetazoa:NV20908-PA} OS=Nasonia vitripennis (Parasitic wasp) PE=4 SV=1	PREDICTED: uncharacterized protein LOC103316829 [Nasonia vitripennis]
EVM0004829.1	--	--	--	--	Uncharacterized protein {ECO:0000313|EnsemblMetazoa:NV20908-PA} OS=Nasonia vitripennis (Parasitic wasp) PE=4 SV=1	PREDICTED: uncharacterized protein LOC103316829 [Nasonia vitripennis]
EVM0008756.1	--	--	--	--	Uncharacterized protein {ECO:0000313|EnsemblMetazoa:NV20908-PA} OS=Nasonia vitripennis (Parasitic wasp) PE=4 SV=1	PREDICTED: uncharacterized protein LOC103316829 [Nasonia vitripennis]
EVM0019186.1	--	--	--	--	Uncharacterized protein {ECO:0000313|EnsemblMetazoa:NV20908-PA} OS=Nasonia vitripennis (Parasitic wasp) PE=4 SV=1	PREDICTED: uncharacterized protein LOC103316829 [Nasonia vitripennis]
EVM0015855.1	--	--	--	--	Uncharacterized protein {ECO:0000313|EnsemblMetazoa:NV20908-PA} OS=Nasonia vitripennis (Parasitic wasp) PE=4 SV=1	PREDICTED: uncharacterized protein LOC103316829 [Nasonia vitripennis]
EVM0010655.1	--	--	--	--	Uncharacterized protein {ECO:0000313|EnsemblMetazoa:NV20908-PA} OS=Nasonia vitripennis (Parasitic wasp) PE=4 SV=1	PREDICTED: uncharacterized protein LOC103316829 [Nasonia vitripennis]
EVM0000920.1	--	--	--	--	Uncharacterized protein {ECO:0000313|EnsemblMetazoa:NV20908-PA} OS=Nasonia vitripennis (Parasitic wasp) PE=4 SV=1	PREDICTED: uncharacterized protein LOC103316829 [Nasonia vitripennis]
EVM0015655.1	--	--	--	--	Uncharacterized protein {ECO:0000313|EnsemblMetazoa:NV20908-PA} OS=Nasonia vitripennis (Parasitic wasp) PE=4 SV=1	PREDICTED: uncharacterized protein LOC103316829 [Nasonia vitripennis]
EVM0006098.1	--	--	--	--	Uncharacterized protein {ECO:0000313|EnsemblMetazoa:NV20908-PA} OS=Nasonia vitripennis (Parasitic wasp) PE=4 SV=1	PREDICTED: uncharacterized protein LOC103316829 [Nasonia vitripennis]
EVM0005461.1	--	--	--	--	Uncharacterized protein {ECO:0000313|EnsemblMetazoa:NV20908-PA} OS=Nasonia vitripennis (Parasitic wasp) PE=4 SV=1	PREDICTED: uncharacterized protein LOC103316829 [Nasonia vitripennis]
EVM0016491.1	--	--	--	--	Uncharacterized protein {ECO:0000313|EnsemblMetazoa:NV20908-PA} OS=Nasonia vitripennis (Parasitic wasp) PE=4 SV=1	PREDICTED: uncharacterized protein LOC103316829 [Nasonia vitripennis]
EVM0009255.1	--	--	--	--	Uncharacterized protein {ECO:0000313|EnsemblMetazoa:NV20908-PA} OS=Nasonia vitripennis (Parasitic wasp) PE=4 SV=1	PREDICTED: uncharacterized protein LOC103316829 [Nasonia vitripennis]
EVM0010745.1	--	--	--	--	Uncharacterized protein {ECO:0000313|EnsemblMetazoa:NV20908-PA} OS=Nasonia vitripennis (Parasitic wasp) PE=4 SV=1	PREDICTED: uncharacterized protein LOC103316829 [Nasonia vitripennis]
EVM0001545.1	--	--	--	--	Uncharacterized protein {ECO:0000313|EnsemblMetazoa:NV20908-PA} OS=Nasonia vitripennis (Parasitic wasp) PE=4 SV=1	PREDICTED: uncharacterized protein LOC103316829 [Nasonia vitripennis]
EVM0014098.1	--	--	--	--	Uncharacterized protein {ECO:0000313|EnsemblMetazoa:NV20908-PA} OS=Nasonia vitripennis (Parasitic wasp) PE=4 SV=1	PREDICTED: uncharacterized protein LOC103316829 [Nasonia vitripennis]
EVM0016036.1	--	--	--	--	Uncharacterized protein {ECO:0000313|EnsemblMetazoa:NV20908-PA} OS=Nasonia vitripennis (Parasitic wasp) PE=4 SV=1	PREDICTED: uncharacterized protein LOC103316829 [Nasonia vitripennis]
EVM0014776.1	--	--	--	--	Uncharacterized protein {ECO:0000313|EnsemblMetazoa:NV20908-PA} OS=Nasonia vitripennis (Parasitic wasp) PE=4 SV=1	PREDICTED: uncharacterized protein LOC103316829 [Nasonia vitripennis]
EVM0014780.1	--	--	--	--	Uncharacterized protein {ECO:0000313|EnsemblMetazoa:NV20908-PA} OS=Nasonia vitripennis (Parasitic wasp) PE=4 SV=1	PREDICTED: uncharacterized protein LOC103316829 [Nasonia vitripennis]
EVM0018029.1	--	--	--	--	Uncharacterized protein {ECO:0000313|EnsemblMetazoa:NV20908-PA} OS=Nasonia vitripennis (Parasitic wasp) PE=4 SV=1	PREDICTED: uncharacterized protein LOC103316829 [Nasonia vitripennis]
EVM0010123.1	--	--	--	--	Uncharacterized protein {ECO:0000313|EnsemblMetazoa:NV20908-PA} OS=Nasonia vitripennis (Parasitic wasp) PE=4 SV=1	PREDICTED: uncharacterized protein LOC103316829 [Nasonia vitripennis]
EVM0006976.1	--	--	--	--	Uncharacterized protein {ECO:0000313|EnsemblMetazoa:NV20908-PA} OS=Nasonia vitripennis (Parasitic wasp) PE=4 SV=1	PREDICTED: uncharacterized protein LOC103316829 [Nasonia vitripennis]
EVM0002934.1	--	--	--	--	Uncharacterized protein {ECO:0000313|EnsemblMetazoa:NV20908-PA} OS=Nasonia vitripennis (Parasitic wasp) PE=4 SV=1	PREDICTED: uncharacterized protein LOC103316829 [Nasonia vitripennis]
EVM0014159.1	--	--	--	--	Uncharacterized protein {ECO:0000313|EnsemblMetazoa:NV20908-PA} OS=Nasonia vitripennis (Parasitic wasp) PE=4 SV=1	PREDICTED: uncharacterized protein LOC103316829 [Nasonia vitripennis]
EVM0014529.1	--	--	--	--	Uncharacterized protein {ECO:0000313|EnsemblMetazoa:NV20908-PA} OS=Nasonia vitripennis (Parasitic wasp) PE=4 SV=1	PREDICTED: uncharacterized protein LOC103316829 [Nasonia vitripennis]
EVM0014118.1	--	--	[R]	General function prediction only	Uncharacterized protein {ECO:0000313|EMBL:KDR16118.1} OS=Zootermopsis nevadensis (Dampwood termite) PE=4 SV=1	hypothetical protein L798_10008 [Zootermopsis nevadensis]
EVM0012616.1	--	--	[R]	General function prediction only	Uncharacterized protein {ECO:0000313|EnsemblMetazoa:ACYPI002188-PA} OS=Acyrthosiphon pisum (Pea aphid) PE=4 SV=1	PREDICTED: zinc finger protein 664-like [Acyrthosiphon pisum]
EVM0012799.1	--	--	[R]	General function prediction only	Uncharacterized protein {ECO:0000313|EMBL:KDR13126.1} OS=Zootermopsis nevadensis (Dampwood termite) PE=4 SV=1	hypothetical protein L798_13111 [Zootermopsis nevadensis]
EVM0006675.1	--	--	[R]	General function prediction only	Zinc finger protein {ECO:0000313|EMBL:CDI96247.1} OS=Hymenolepis microstoma (Rodent tapeworm) PE=4 SV=1	zinc finger protein [Hymenolepis microstoma]
EVM0010459.1	Molecular Function: binding (GO:0005488);;	--	[R]	General function prediction only	Uncharacterized protein {ECO:0000313|Ensembl:ENSCSAVP00000003342} (Fragment) OS=Ciona savignyi (Pacific transparent sea squirt) PE=4 SV=1	zinc finger protein [Ciona intestinalis]
EVM0007154.1	--	--	[R]	General function prediction only	Uncharacterized protein {ECO:0000313|EMBL:KDR16118.1} OS=Zootermopsis nevadensis (Dampwood termite) PE=4 SV=1	hypothetical protein L798_10008 [Zootermopsis nevadensis]
EVM0007949.1	--	--	[R]	General function prediction only	Uncharacterized protein {ECO:0000313|Ensembl:ENSCSAVP00000003336} (Fragment) OS=Ciona savignyi (Pacific transparent sea squirt) PE=4 SV=1	hypothetical protein L798_01903 [Zootermopsis nevadensis]
EVM0015142.1	--	--	[R]	General function prediction only	Uncharacterized protein {ECO:0000313|Ensembl:ENSCSAVP00000015123} (Fragment) OS=Ciona savignyi (Pacific transparent sea squirt) PE=4 SV=1	hypothetical protein L798_10008 [Zootermopsis nevadensis]
EVM0014888.1	--	--	[R]	General function prediction only	Uncharacterized protein {ECO:0000313|Ensembl:ENSCSAVP00000003336} (Fragment) OS=Ciona savignyi (Pacific transparent sea squirt) PE=4 SV=1	PREDICTED: zinc finger protein 271-like [Acyrthosiphon pisum]
EVM0011448.1	--	--	[R]	General function prediction only	Uncharacterized protein {ECO:0000313|Ensembl:ENSCSAVP00000003336} (Fragment) OS=Ciona savignyi (Pacific transparent sea squirt) PE=4 SV=1	PREDICTED: zinc finger protein 2-like [Acyrthosiphon pisum]
EVM0009009.1	--	--	[R]	General function prediction only	Uncharacterized protein {ECO:0000313|Ensembl:ENSCSAVP00000003342} (Fragment) OS=Ciona savignyi (Pacific transparent sea squirt) PE=4 SV=1	hypothetical protein L798_10008 [Zootermopsis nevadensis]
EVM0000689.1	--	K09228|1.99175e-45|mmu:668620|K09228 KRAB domain-containing zinc finger protein | (RefSeq) Zfp936, EG435970, EG668620, Gm9272, I1C0022H11Rik; zinc finger protein 936	[R]	General function prediction only	Uncharacterized protein {ECO:0000313|Ensembl:ENSCSAVP00000003336} (Fragment) OS=Ciona savignyi (Pacific transparent sea squirt) PE=4 SV=1	PREDICTED: zinc finger protein 239-like [Acyrthosiphon pisum]
EVM0018382.1	--	K09228|4.15828e-43|mze:101468871|K09228 KRAB domain-containing zinc finger protein | (RefSeq) gastrula zinc finger protein XlCGF26.1-like	[R]	General function prediction only	Uncharacterized protein {ECO:0000313|EMBL:KDR16118.1} OS=Zootermopsis nevadensis (Dampwood termite) PE=4 SV=1	hypothetical protein L798_10008 [Zootermopsis nevadensis]
EVM0000415.1	--	K09228|2.51639e-41|cge:100773479|K09228 KRAB domain-containing zinc finger protein | (RefSeq) zinc finger protein 551-like	[R]	General function prediction only	Uncharacterized protein {ECO:0000313|Ensembl:ENSCSAVP00000003336} (Fragment) OS=Ciona savignyi (Pacific transparent sea squirt) PE=4 SV=1	hypothetical protein L798_10008 [Zootermopsis nevadensis]
EVM0009983.1	--	K09228|3.74225e-71|cge:100753956|K09228 KRAB domain-containing zinc finger protein | (RefSeq) zinc finger protein 420	[R]	General function prediction only	Uncharacterized protein {ECO:0000313|Ensembl:ENSCSAVP00000015123} (Fragment) OS=Ciona savignyi (Pacific transparent sea squirt) PE=4 SV=1	AGAP005978-PA [Anopheles gambiae str. PEST]
EVM0007794.1	--	--	[R]	General function prediction only	Uncharacterized protein {ECO:0000313|Ensembl:ENSCSAVP00000003339} (Fragment) OS=Ciona savignyi (Pacific transparent sea squirt) PE=4 SV=1	zinc finger protein [Hymenolepis microstoma]
EVM0010332.1	--	--	[R]	General function prediction only	Uncharacterized protein {ECO:0000313|Ensembl:ENSCSAVP00000015123} (Fragment) OS=Ciona savignyi (Pacific transparent sea squirt) PE=4 SV=1	PREDICTED: zinc finger protein 2-like [Acyrthosiphon pisum]
EVM0005808.1	--	--	[R]	General function prediction only	Uncharacterized protein {ECO:0000313|EMBL:KDR16118.1} OS=Zootermopsis nevadensis (Dampwood termite) PE=4 SV=1	hypothetical protein L798_10008 [Zootermopsis nevadensis]
EVM0001421.1	Biological Process: multicellular organismal process (GO:0044707);;	K10498|4.0771e-21|myd:102764213|K10498 zinc finger and BTB domain-containing protein 11 | (RefSeq) ZBTB11; zinc finger and BTB domain containing 11	[R]	General function prediction only	Putative c2h2-type zn-finger protein {ECO:0000313|EMBL:JAC14503.1} (Fragment) OS=Triatoma infestans (Assassin bug) PE=2 SV=1	zinc finger protein, putative [Pediculus humanus corporis]
EVM0003074.1	--	--	[R]	General function prediction only	Uncharacterized protein {ECO:0000313|Ensembl:ENSCSAVP00000015123} (Fragment) OS=Ciona savignyi (Pacific transparent sea squirt) PE=4 SV=1	hypothetical protein L798_01903 [Zootermopsis nevadensis]
EVM0017504.2	--	--	[R]	General function prediction only	Zinc finger protein {ECO:0000313|EMBL:CDI96247.1} OS=Hymenolepis microstoma (Rodent tapeworm) PE=4 SV=1	zinc finger protein [Hymenolepis microstoma]
EVM0011978.1	--	--	[R]	General function prediction only	Zinc finger protein {ECO:0000313|EMBL:FAA00198.1} OS=Ciona intestinalis (Transparent sea squirt) PE=2 SV=1	zinc finger protein ZF(C2H2)-138 [Ciona intestinalis]
EVM0013100.1	--	--	[R]	General function prediction only	Uncharacterized protein {ECO:0000313|Ensembl:ENSCSAVP00000003337} (Fragment) OS=Ciona savignyi (Pacific transparent sea squirt) PE=4 SV=1	hypothetical protein L798_01903 [Zootermopsis nevadensis]
EVM0006941.1	--	--	[R]	General function prediction only	Uncharacterized protein {ECO:0000313|EMBL:KDR08556.1} OS=Zootermopsis nevadensis (Dampwood termite) PE=4 SV=1	hypothetical protein L798_01903 [Zootermopsis nevadensis]
EVM0006027.1	--	--	[R]	General function prediction only	Uncharacterized protein {ECO:0000313|EMBL:KDR08556.1} OS=Zootermopsis nevadensis (Dampwood termite) PE=4 SV=1	hypothetical protein L798_01903 [Zootermopsis nevadensis]
EVM0007765.1	--	K09228|9.36232e-48|cge:103158586|K09228 KRAB domain-containing zinc finger protein | (RefSeq) zinc finger protein 420-like	[R]	General function prediction only	Uncharacterized protein {ECO:0000313|Ensembl:ENSCSAVP00000015123} (Fragment) OS=Ciona savignyi (Pacific transparent sea squirt) PE=4 SV=1	zinc finger protein [Ciona intestinalis]
EVM0013071.1	--	--	[R]	General function prediction only	Uncharacterized protein {ECO:0000313|Ensembl:ENSCSAVP00000001199} (Fragment) OS=Ciona savignyi (Pacific transparent sea squirt) PE=4 SV=1	hypothetical protein L798_11330 [Zootermopsis nevadensis]
EVM0012451.1	--	--	--	--	Putative uncharacterized protein {ECO:0000313|EMBL:EFZ17007.1} (Fragment) OS=Solenopsis invicta (Red imported fire ant) PE=4 SV=1	hypothetical protein SINV_09195 [Solenopsis invicta]
EVM0000976.1	--	--	--	--	Putative uncharacterized protein {ECO:0000313|EMBL:EFX78062.1} OS=Daphnia pulex (Water flea) PE=4 SV=1	hypothetical protein DAPPUDRAFT_320792 [Daphnia pulex]
EVM0009920.1	--	--	--	--	Putative uncharacterized protein {ECO:0000313|EMBL:EFZ17007.1} (Fragment) OS=Solenopsis invicta (Red imported fire ant) PE=4 SV=1	hypothetical protein SINV_09195 [Solenopsis invicta]
EVM0014444.1	--	--	--	--	Putative uncharacterized protein {ECO:0000313|EMBL:EFZ17007.1} (Fragment) OS=Solenopsis invicta (Red imported fire ant) PE=4 SV=1	hypothetical protein SINV_09195 [Solenopsis invicta]
EVM0011920.1	--	--	--	--	Putative uncharacterized protein {ECO:0000313|EMBL:EFZ17007.1} (Fragment) OS=Solenopsis invicta (Red imported fire ant) PE=4 SV=1	hypothetical protein SINV_09195 [Solenopsis invicta]
EVM0012960.1	--	--	--	--	Putative uncharacterized protein {ECO:0000313|EMBL:EFZ17007.1} (Fragment) OS=Solenopsis invicta (Red imported fire ant) PE=4 SV=1	hypothetical protein SINV_09195 [Solenopsis invicta]
EVM0017975.1	--	--	--	--	Putative uncharacterized protein {ECO:0000313|EMBL:EFZ17007.1} (Fragment) OS=Solenopsis invicta (Red imported fire ant) PE=4 SV=1	hypothetical protein SINV_09195 [Solenopsis invicta]
EVM0017774.1	--	--	--	--	Putative uncharacterized protein {ECO:0000313|EMBL:EFZ17007.1} (Fragment) OS=Solenopsis invicta (Red imported fire ant) PE=4 SV=1	hypothetical protein SINV_09195 [Solenopsis invicta]
EVM0000456.1	--	--	--	--	Putative uncharacterized protein {ECO:0000313|EMBL:EFZ17007.1} (Fragment) OS=Solenopsis invicta (Red imported fire ant) PE=4 SV=1	hypothetical protein SINV_09195 [Solenopsis invicta]
EVM0011121.1	--	--	--	--	Putative uncharacterized protein {ECO:0000313|EMBL:EFZ17007.1} (Fragment) OS=Solenopsis invicta (Red imported fire ant) PE=4 SV=1	hypothetical protein SINV_09195 [Solenopsis invicta]
EVM0006482.1	--	--	--	--	Putative uncharacterized protein {ECO:0000313|EMBL:EFZ17007.1} (Fragment) OS=Solenopsis invicta (Red imported fire ant) PE=4 SV=1	PREDICTED: uncharacterized protein LOC105197119, partial [Solenopsis invicta]
EVM0016750.1	--	--	--	--	Putative uncharacterized protein {ECO:0000313|EMBL:EFZ17007.1} (Fragment) OS=Solenopsis invicta (Red imported fire ant) PE=4 SV=1	hypothetical protein SINV_09195 [Solenopsis invicta]
EVM0001237.1	--	--	--	--	Putative uncharacterized protein {ECO:0000313|EMBL:EFZ17007.1} (Fragment) OS=Solenopsis invicta (Red imported fire ant) PE=4 SV=1	hypothetical protein SINV_09195 [Solenopsis invicta]
EVM0006831.1	--	--	--	--	Putative uncharacterized protein {ECO:0000313|EMBL:EFZ17007.1} (Fragment) OS=Solenopsis invicta (Red imported fire ant) PE=4 SV=1	hypothetical protein SINV_09195 [Solenopsis invicta]
EVM0014145.1	--	--	--	--	Putative uncharacterized protein {ECO:0000313|EMBL:EFZ17007.1} (Fragment) OS=Solenopsis invicta (Red imported fire ant) PE=4 SV=1	hypothetical protein SINV_09195 [Solenopsis invicta]
EVM0007720.1	--	--	--	--	Putative uncharacterized protein {ECO:0000313|EMBL:EFZ17007.1} (Fragment) OS=Solenopsis invicta (Red imported fire ant) PE=4 SV=1	hypothetical protein SINV_09195 [Solenopsis invicta]
EVM0009523.1	--	--	--	--	Putative uncharacterized protein {ECO:0000313|EMBL:EFZ17007.1} (Fragment) OS=Solenopsis invicta (Red imported fire ant) PE=4 SV=1	hypothetical protein SINV_09195 [Solenopsis invicta]
EVM0003111.1	--	--	--	--	Putative uncharacterized protein {ECO:0000313|EMBL:EFZ17007.1} (Fragment) OS=Solenopsis invicta (Red imported fire ant) PE=4 SV=1	hypothetical protein SINV_09195 [Solenopsis invicta]
EVM0005789.1	--	--	--	--	Putative uncharacterized protein {ECO:0000313|EMBL:EFZ17007.1} (Fragment) OS=Solenopsis invicta (Red imported fire ant) PE=4 SV=1	hypothetical protein SINV_09195 [Solenopsis invicta]
EVM0001658.1	--	--	--	--	Putative uncharacterized protein {ECO:0000313|EMBL:EFZ17007.1} (Fragment) OS=Solenopsis invicta (Red imported fire ant) PE=4 SV=1	hypothetical protein SINV_09195 [Solenopsis invicta]
EVM0013062.1	--	--	--	--	Putative uncharacterized protein {ECO:0000313|EMBL:EFZ17007.1} (Fragment) OS=Solenopsis invicta (Red imported fire ant) PE=4 SV=1	hypothetical protein SINV_09195 [Solenopsis invicta]
EVM0006569.1	--	--	--	--	Putative uncharacterized protein {ECO:0000313|EMBL:EFZ17007.1} (Fragment) OS=Solenopsis invicta (Red imported fire ant) PE=4 SV=1	hypothetical protein SINV_09195 [Solenopsis invicta]
EVM0014867.1	--	--	--	--	Putative conserved plasma membrane protein {ECO:0000313|EMBL:JAB71669.1} OS=Ixodes ricinus (Common tick) PE=2 SV=1	hypothetical protein SINV_09195 [Solenopsis invicta]
EVM0003661.1	--	--	--	--	Putative uncharacterized protein {ECO:0000313|EMBL:EFZ17007.1} (Fragment) OS=Solenopsis invicta (Red imported fire ant) PE=4 SV=1	hypothetical protein SINV_09195 [Solenopsis invicta]
EVM0008631.1	--	--	--	--	Putative uncharacterized protein {ECO:0000313|EMBL:EFZ17007.1} (Fragment) OS=Solenopsis invicta (Red imported fire ant) PE=4 SV=1	hypothetical protein SINV_09195 [Solenopsis invicta]
EVM0006582.1	--	K10523|1.58725e-30|nvi:100117183|K10523 speckle-type POZ protein | (RefSeq) speckle-type POZ protein	[DR]	--	Uncharacterized protein {ECO:0000313|EnsemblMetazoa:NV15499-PA} OS=Nasonia vitripennis (Parasitic wasp) PE=4 SV=1	PREDICTED: speckle-type POZ protein isoform X1 [Nasonia vitripennis]
EVM0009559.1	--	K10523|1.43281e-29|cqu:CpipJ_CPIJ005760|K10523 speckle-type POZ protein | (RefSeq) roadkill	[DR]	--	Putative roadkill {ECO:0000313|EMBL:JAA93200.1} (Fragment) OS=Psorophora albipes PE=2 SV=1	roadkill [Culex quinquefasciatus]
EVM0008337.1	--	K10523|4.40642e-24|bmor:101742384|K10523 speckle-type POZ protein | (RefSeq) protein roadkill	[DR]	--	Protein roadkill {ECO:0000313|EMBL:JAB67688.1} (Fragment) OS=Anoplophora glabripennis (Asian longhorn beetle) PE=4 SV=1	PREDICTED: protein roadkill-like isoform X2 [Bombyx mori]
EVM0003403.1	Molecular Function: protein binding (GO:0005515);; Cellular Component: nucleus (GO:0005634);; Biological Process: cellularization (GO:0007349);; Biological Process: protein ubiquitination (GO:0016567);; Biological Process: regulation of proteolysis (GO:0030162);; Biological Process: establishment of ommatidial planar polarity (GO:0042067);; Biological Process: negative regulation of protein impor…	K10523|1.91212e-35|tca:655033|K10523 speckle-type POZ protein | (RefSeq) protein roadkill	[DR]	--	Protein roadkill {ECO:0000313|EMBL:JAB67688.1} (Fragment) OS=Anoplophora glabripennis (Asian longhorn beetle) PE=4 SV=1	PREDICTED: protein roadkill isoform X3 [Tribolium castaneum]
EVM0007383.1	--	--	[DR]	--	Putative uncharacterized protein {ECO:0000313|EMBL:EDV20605.1} OS=Trichoplax adhaerens (Trichoplax reptans) PE=4 SV=1	hypothetical protein TRIADDRAFT_31476 [Trichoplax adhaerens]
EVM0006642.1	--	--	[DR]	--	Putative uncharacterized protein {ECO:0000313|EMBL:EDV20605.1} OS=Trichoplax adhaerens (Trichoplax reptans) PE=4 SV=1	hypothetical protein TRIADDRAFT_31476 [Trichoplax adhaerens]
EVM0000436.1	--	K10523|1.21798e-27|tad:TRIADDRAFT_50945|K10523 speckle-type POZ protein | (RefSeq) hypothetical protein	[DR]	--	Putative uncharacterized protein {ECO:0000313|EMBL:EDV20616.1} OS=Trichoplax adhaerens (Trichoplax reptans) PE=4 SV=1	hypothetical protein TRIADDRAFT_50945 [Trichoplax adhaerens]
EVM0009404.1	Molecular Function: protein binding (GO:0005515);; Cellular Component: nucleus (GO:0005634);; Biological Process: cellularization (GO:0007349);; Biological Process: protein ubiquitination (GO:0016567);; Biological Process: regulation of proteolysis (GO:0030162);; Biological Process: establishment of ommatidial planar polarity (GO:0042067);; Biological Process: negative regulation of protein impor…	--	[DR]	--	Putative uncharacterized protein {ECO:0000313|EMBL:EDV20605.1} OS=Trichoplax adhaerens (Trichoplax reptans) PE=4 SV=1	hypothetical protein TRIADDRAFT_31476 [Trichoplax adhaerens]
EVM0002462.1	--	K10523|4.74436e-30|tad:TRIADDRAFT_50945|K10523 speckle-type POZ protein | (RefSeq) hypothetical protein	[DR]	--	Putative uncharacterized protein {ECO:0000313|EMBL:EDV20616.1} OS=Trichoplax adhaerens (Trichoplax reptans) PE=4 SV=1	hypothetical protein TRIADDRAFT_50945 [Trichoplax adhaerens]
EVM0004048.1	--	--	[DR]	--	Speckle-type poz protein {ECO:0000313|EMBL:EHJ74170.1} OS=Danaus plexippus (Monarch butterfly) PE=4 SV=1	PREDICTED: protein roadkill-like isoform X2 [Bombyx mori]
EVM0005122.1	Molecular Function: protein binding (GO:0005515);; Cellular Component: nucleus (GO:0005634);; Biological Process: cellularization (GO:0007349);; Biological Process: protein ubiquitination (GO:0016567);; Biological Process: regulation of proteolysis (GO:0030162);; Biological Process: establishment of ommatidial planar polarity (GO:0042067);; Biological Process: negative regulation of protein impor…	--	[DR]	--	Putative roadkill {ECO:0000313|EMBL:JAA93200.1} (Fragment) OS=Psorophora albipes PE=2 SV=1	PREDICTED: protein roadkill isoform X2 [Musca domestica]
EVM0013733.1	Molecular Function: protein binding (GO:0005515);; Cellular Component: nucleus (GO:0005634);; Biological Process: cellularization (GO:0007349);; Biological Process: protein ubiquitination (GO:0016567);; Biological Process: regulation of proteolysis (GO:0030162);; Biological Process: establishment of ommatidial planar polarity (GO:0042067);; Biological Process: negative regulation of protein impor…	K10523|1.95742e-33|tad:TRIADDRAFT_50945|K10523 speckle-type POZ protein | (RefSeq) hypothetical protein	[DR]	--	Uncharacterized protein {ECO:0000313|EnsemblMetazoa:SPU_002123-tr} OS=Strongylocentrotus purpuratus (Purple sea urchin) PE=4 SV=1	speckle-type poz protein [Danaus plexippus]
EVM0018218.1	--	K10523|1.37905e-23|mde:101888550|K10523 speckle-type POZ protein | (RefSeq) protein roadkill-like	[DR]	--	BTB/POZ domain protein {ECO:0000313|EMBL:AFP61536.1} OS=Musca domestica (House fly) PE=2 SV=1	PREDICTED: protein roadkill-like [Musca domestica]
EVM0000616.1	Molecular Function: protein binding (GO:0005515);; Cellular Component: nucleus (GO:0005634);; Biological Process: cellularization (GO:0007349);; Biological Process: protein ubiquitination (GO:0016567);; Biological Process: regulation of proteolysis (GO:0030162);; Biological Process: establishment of ommatidial planar polarity (GO:0042067);; Biological Process: negative regulation of protein impor…	K10523|5.78126e-25|asn:102383732|K10523 speckle-type POZ protein | (RefSeq) SPOPL; speckle type BTB/POZ protein like	[DR]	--	Uncharacterized protein {ECO:0000313|EnsemblMetazoa:ADAC003211-PA} OS=Anopheles darlingi (Mosquito) PE=4 SV=1	roadkill [Anopheles darlingi]
EVM0011725.1	--	K10523|4.06952e-28|tad:TRIADDRAFT_50945|K10523 speckle-type POZ protein | (RefSeq) hypothetical protein	[DR]	--	Putative uncharacterized protein {ECO:0000313|EMBL:EDV20616.1} OS=Trichoplax adhaerens (Trichoplax reptans) PE=4 SV=1	hypothetical protein TRIADDRAFT_50945 [Trichoplax adhaerens]
EVM0001887.1	Molecular Function: protein binding (GO:0005515);; Cellular Component: nucleus (GO:0005634);; Biological Process: cellularization (GO:0007349);; Biological Process: protein ubiquitination (GO:0016567);; Biological Process: regulation of proteolysis (GO:0030162);; Biological Process: establishment of ommatidial planar polarity (GO:0042067);; Biological Process: negative regulation of protein impor…	K10523|1.86279e-25|tgu:100227139|K10523 speckle-type POZ protein | (RefSeq) SPOPL; speckle type BTB/POZ protein like	[DR]	--	Putative uncharacterized protein {ECO:0000313|EMBL:EEN62252.1} OS=Branchiostoma floridae (Florida lancelet) PE=4 SV=1	hypothetical protein BRAFLDRAFT_84017 [Branchiostoma floridae]
EVM0005302.1	--	K10523|4.74621e-29|tad:TRIADDRAFT_50945|K10523 speckle-type POZ protein | (RefSeq) hypothetical protein	[DR]	--	Putative uncharacterized protein {ECO:0000313|EMBL:EDV20616.1} OS=Trichoplax adhaerens (Trichoplax reptans) PE=4 SV=1	hypothetical protein TRIADDRAFT_50945 [Trichoplax adhaerens]
EVM0002590.1	Molecular Function: protein binding (GO:0005515);; Cellular Component: nucleus (GO:0005634);; Biological Process: cellularization (GO:0007349);; Biological Process: protein ubiquitination (GO:0016567);; Biological Process: regulation of proteolysis (GO:0030162);; Biological Process: establishment of ommatidial planar polarity (GO:0042067);; Biological Process: negative regulation of protein impor…	K10523|8.07761e-40|ggo:101147215|K10523 speckle-type POZ protein | (RefSeq) SPOP; speckle type BTB/POZ protein	[DR]	--	Protein roadkill {ECO:0000313|EMBL:JAB67688.1} (Fragment) OS=Anoplophora glabripennis (Asian longhorn beetle) PE=4 SV=1	PREDICTED: protein roadkill isoform X3 [Tribolium castaneum]
EVM0017871.1	--	K10523|5.1696e-22|cmk:103180392|K10523 speckle-type POZ protein | (RefSeq) spopl; speckle type BTB/POZ protein like	[DR]	--	Uncharacterized protein {ECO:0000313|EnsemblMetazoa:SPU_002123-tr} OS=Strongylocentrotus purpuratus (Purple sea urchin) PE=4 SV=1	hypothetical protein BRAFLDRAFT_84017 [Branchiostoma floridae]
EVM0003796.1	--	K10523|1.31177e-30|tgu:100227139|K10523 speckle-type POZ protein | (RefSeq) SPOPL; speckle type BTB/POZ protein like	[DR]	--	Uncharacterized protein {ECO:0000313|EnsemblMetazoa:SMAR012787-PA} OS=Strigamia maritima (European centipede) PE=4 SV=1	PREDICTED: protein roadkill-like isoform X1 [Aplysia californica]
EVM0003329.1	Molecular Function: protein binding (GO:0005515);; Cellular Component: nucleus (GO:0005634);; Biological Process: cellularization (GO:0007349);; Biological Process: protein ubiquitination (GO:0016567);; Biological Process: regulation of proteolysis (GO:0030162);; Biological Process: establishment of ommatidial planar polarity (GO:0042067);; Biological Process: negative regulation of protein impor…	--	[DR]	--	AGAP003428-PA {ECO:0000313|EMBL:EAA44989.5} OS=Anopheles gambiae (African malaria mosquito) PE=4 SV=5	AGAP003428-PA [Anopheles gambiae str. PEST]
EVM0016960.1	--	--	[DR]	--	Putative uncharacterized protein {ECO:0000313|EMBL:EDV20605.1} OS=Trichoplax adhaerens (Trichoplax reptans) PE=4 SV=1	hypothetical protein TRIADDRAFT_31476 [Trichoplax adhaerens]
EVM0005847.1	--	K10523|7.36178e-26|isc:IscW_ISCW018847|K10523 speckle-type POZ protein | (RefSeq) Kruppel-like zinc finger protein, putative	[DR]	--	Kruppel-like zinc finger protein, putative {ECO:0000313|EMBL:EEC08118.1} OS=Ixodes scapularis (Black-legged tick) PE=4 SV=1	Kruppel-like zinc finger protein, putative [Ixodes scapularis]
EVM0009316.1	--	--	--	--	Uncharacterized protein {ECO:0000313|EnsemblMetazoa:NV18236-PA} OS=Nasonia vitripennis (Parasitic wasp) PE=4 SV=1	PREDICTED: uncharacterized protein LOC101236621, partial [Hydra vulgaris]
EVM0001178.1	--	--	--	--	Uncharacterized protein {ECO:0000313|EnsemblMetazoa:NV18236-PA} OS=Nasonia vitripennis (Parasitic wasp) PE=4 SV=1	hypothetical protein EAI_00086 [Harpegnathos saltator]
EVM0004737.1	--	--	--	--	Uncharacterized protein {ECO:0000313|EnsemblMetazoa:NV31631-PA} OS=Nasonia vitripennis (Parasitic wasp) PE=4 SV=1	hypothetical protein EAI_11757 [Harpegnathos saltator]
EVM0010967.1	--	--	[R]	General function prediction only	Uncharacterized protein {ECO:0000313|EnsemblMetazoa:NV18236-PA} OS=Nasonia vitripennis (Parasitic wasp) PE=4 SV=1	PREDICTED: uncharacterized protein LOC103317640, partial [Nasonia vitripennis]
EVM0000567.1	--	--	--	--	Uncharacterized protein {ECO:0000313|EnsemblMetazoa:NV18236-PA} OS=Nasonia vitripennis (Parasitic wasp) PE=4 SV=1	hypothetical protein EAI_11757 [Harpegnathos saltator]
EVM0001876.1	--	--	--	--	Uncharacterized protein {ECO:0000313|EnsemblMetazoa:NV31631-PA} OS=Nasonia vitripennis (Parasitic wasp) PE=4 SV=1	PREDICTED: uncharacterized protein LOC103317601 [Nasonia vitripennis]
EVM0010005.1	--	K15683|1.35565e-13|hmg:100215019|K15683 NF-X1-type zinc finger protein NFXL1 | (RefSeq) NF-X1-type zinc finger protein NFXL1-like	--	--	Uncharacterized protein {ECO:0000313|EnsemblMetazoa:NV18236-PA} OS=Nasonia vitripennis (Parasitic wasp) PE=4 SV=1	hypothetical protein EAI_11757 [Harpegnathos saltator]
EVM0004983.1	--	--	--	--	Uncharacterized protein {ECO:0000313|EnsemblMetazoa:NV18236-PA} OS=Nasonia vitripennis (Parasitic wasp) PE=4 SV=1	PREDICTED: uncharacterized protein LOC103317601 [Nasonia vitripennis]
EVM0015888.1	--	--	--	--	Uncharacterized protein {ECO:0000313|EnsemblMetazoa:NV18236-PA} OS=Nasonia vitripennis (Parasitic wasp) PE=4 SV=1	hypothetical protein EAI_00045 [Harpegnathos saltator]
EVM0008530.1	--	--	--	--	Uncharacterized protein {ECO:0000313|EnsemblMetazoa:NV31631-PA} OS=Nasonia vitripennis (Parasitic wasp) PE=4 SV=1	hypothetical protein EAI_11757 [Harpegnathos saltator]
EVM0002015.1	--	--	--	--	Uncharacterized protein {ECO:0000313|EnsemblMetazoa:NV18236-PA} OS=Nasonia vitripennis (Parasitic wasp) PE=4 SV=1	PREDICTED: uncharacterized protein LOC103317601 [Nasonia vitripennis]
EVM0007389.1	--	K13912|1.2064e-11|nve:NEMVE_v1g199744|K13912 deleted in malignant brain tumors 1 protein | (RefSeq) hypothetical protein	--	--	Ribosome-binding protein 1 {ECO:0000313|EMBL:JAC52194.1} OS=Bactrocera dorsalis (Oriental fruit fly) PE=4 SV=1	protein M01D1.5 [imported] - Caenorhabditis elegans
EVM0004751.1	--	--	--	--	Uncharacterized protein {ECO:0000313|EnsemblMetazoa:NV31631-PA} OS=Nasonia vitripennis (Parasitic wasp) PE=4 SV=1	PREDICTED: uncharacterized protein LOC105203526 [Solenopsis invicta]
EVM0014305.1	--	--	--	--	Uncharacterized protein {ECO:0000313|EnsemblMetazoa:NV31631-PA} OS=Nasonia vitripennis (Parasitic wasp) PE=4 SV=1	PREDICTED: uncharacterized protein LOC103317601 [Nasonia vitripennis]
EVM0000134.1	--	--	--	--	Uncharacterized protein {ECO:0000313|EnsemblMetazoa:NV18236-PA} OS=Nasonia vitripennis (Parasitic wasp) PE=4 SV=1	hypothetical protein EAI_11757 [Harpegnathos saltator]
EVM0018704.1	--	--	--	--	Uncharacterized protein {ECO:0000313|EnsemblMetazoa:NV18236-PA} OS=Nasonia vitripennis (Parasitic wasp) PE=4 SV=1	hypothetical protein EAI_11757 [Harpegnathos saltator]
EVM0001682.1	--	K14407|1.2768e-13|myb:102262249|K14407 cleavage stimulation factor subunit 2 | (RefSeq) cleavage stimulation factor subunit 2 tau variant-like	--	--	Uncharacterized protein {ECO:0000313|EnsemblMetazoa:NV18236-PA} OS=Nasonia vitripennis (Parasitic wasp) PE=4 SV=1	hypothetical protein EAI_11757 [Harpegnathos saltator]
EVM0002926.1	--	--	--	--	Uncharacterized protein {ECO:0000313|EnsemblMetazoa:NV18236-PA} OS=Nasonia vitripennis (Parasitic wasp) PE=4 SV=1	hypothetical protein EAI_00045 [Harpegnathos saltator]
EVM0016630.1	--	--	--	--	Uncharacterized protein {ECO:0000313|EnsemblMetazoa:NV31631-PA} OS=Nasonia vitripennis (Parasitic wasp) PE=4 SV=1	transposase [Helicoverpa zea]
EVM0018923.1	--	--	--	--	Uncharacterized protein {ECO:0000313|EnsemblMetazoa:NV18236-PA} OS=Nasonia vitripennis (Parasitic wasp) PE=4 SV=1	hypothetical protein EAI_00045 [Harpegnathos saltator]
EVM0019121.1	--	--	--	--	Uncharacterized protein {ECO:0000313|EnsemblMetazoa:NV31631-PA} OS=Nasonia vitripennis (Parasitic wasp) PE=4 SV=1	PREDICTED: uncharacterized protein LOC105203526 [Solenopsis invicta]
EVM0013978.1	--	K15683|6.92779e-14|hmg:100215019|K15683 NF-X1-type zinc finger protein NFXL1 | (RefSeq) NF-X1-type zinc finger protein NFXL1-like	--	--	Uncharacterized protein {ECO:0000313|EnsemblMetazoa:NV18236-PA} OS=Nasonia vitripennis (Parasitic wasp) PE=4 SV=1	hypothetical protein EAI_11757 [Harpegnathos saltator]
EVM0005965.1	--	--	--	--	Uncharacterized protein {ECO:0000313|EnsemblMetazoa:NV25194-PA} OS=Nasonia vitripennis (Parasitic wasp) PE=4 SV=1	PREDICTED: uncharacterized protein LOC103317601 [Nasonia vitripennis]
EVM0004135.1	--	--	--	--	Uncharacterized protein {ECO:0000313|EnsemblMetazoa:NV24254-PA} OS=Nasonia vitripennis (Parasitic wasp) PE=4 SV=1	PREDICTED: myb-like protein X [Nasonia vitripennis]
EVM0012275.1	--	--	--	--	Uncharacterized protein {ECO:0000313|EnsemblMetazoa:NV21774-PA} OS=Nasonia vitripennis (Parasitic wasp) PE=4 SV=1	PREDICTED: myb-like protein X [Nasonia vitripennis]
EVM0000390.1	--	--	--	--	Uncharacterized protein {ECO:0000313|EnsemblMetazoa:NV23463-PA} OS=Nasonia vitripennis (Parasitic wasp) PE=4 SV=1	PREDICTED: myb-like protein X [Nasonia vitripennis]
EVM0015918.1	--	--	--	--	Uncharacterized protein {ECO:0000313|EnsemblMetazoa:NV22611-PA} OS=Nasonia vitripennis (Parasitic wasp) PE=4 SV=1	PREDICTED: myb-like protein X [Nasonia vitripennis]
EVM0001189.1	--	--	[Z]	Cytoskeleton	Uncharacterized protein {ECO:0000313|EnsemblMetazoa:NV21774-PA} OS=Nasonia vitripennis (Parasitic wasp) PE=4 SV=1	PREDICTED: myb-like protein X [Nasonia vitripennis]
EVM0017712.1	--	--	--	--	Uncharacterized protein {ECO:0000313|EnsemblMetazoa:NV21774-PA} OS=Nasonia vitripennis (Parasitic wasp) PE=4 SV=1	PREDICTED: myb-like protein X [Nasonia vitripennis]
EVM0013298.1	--	--	--	--	Uncharacterized protein {ECO:0000313|EnsemblMetazoa:NV21774-PA} OS=Nasonia vitripennis (Parasitic wasp) PE=4 SV=1	PREDICTED: myb-like protein X [Nasonia vitripennis]
EVM0014416.1	--	--	[Z]	Cytoskeleton	Uncharacterized protein {ECO:0000313|EnsemblMetazoa:NV21774-PA} OS=Nasonia vitripennis (Parasitic wasp) PE=4 SV=1	PREDICTED: myb-like protein X [Nasonia vitripennis]
EVM0016879.1	--	--	--	--	Uncharacterized protein {ECO:0000313|EnsemblMetazoa:NV21774-PA} OS=Nasonia vitripennis (Parasitic wasp) PE=4 SV=1	PREDICTED: myb-like protein X [Nasonia vitripennis]
EVM0007932.1	--	--	--	--	Uncharacterized protein {ECO:0000313|EnsemblMetazoa:NV21774-PA} OS=Nasonia vitripennis (Parasitic wasp) PE=4 SV=1	PREDICTED: myb-like protein X [Nasonia vitripennis]
EVM0007719.1	--	--	--	--	Uncharacterized protein {ECO:0000313|EnsemblMetazoa:NV21774-PA} OS=Nasonia vitripennis (Parasitic wasp) PE=4 SV=1	PREDICTED: myb-like protein X [Nasonia vitripennis]
EVM0010417.1	--	--	--	--	Uncharacterized protein {ECO:0000313|EnsemblMetazoa:NV21774-PA} OS=Nasonia vitripennis (Parasitic wasp) PE=4 SV=1	PREDICTED: myb-like protein X [Nasonia vitripennis]
EVM0010684.1	--	--	--	--	Uncharacterized protein {ECO:0000313|EnsemblMetazoa:NV21774-PA} OS=Nasonia vitripennis (Parasitic wasp) PE=4 SV=1	PREDICTED: myb-like protein X [Nasonia vitripennis]
EVM0012559.1	--	--	--	--	Uncharacterized protein {ECO:0000313|EnsemblMetazoa:NV24254-PA} OS=Nasonia vitripennis (Parasitic wasp) PE=4 SV=1	PREDICTED: myb-like protein X [Nasonia vitripennis]
EVM0017324.1	--	--	--	--	Uncharacterized protein {ECO:0000313|EnsemblMetazoa:NV21774-PA} OS=Nasonia vitripennis (Parasitic wasp) PE=4 SV=1	PREDICTED: myb-like protein X [Nasonia vitripennis]
EVM0015213.1	--	--	--	--	Uncharacterized protein {ECO:0000313|EnsemblMetazoa:NV21774-PA} OS=Nasonia vitripennis (Parasitic wasp) PE=4 SV=1	PREDICTED: myb-like protein X [Nasonia vitripennis]
EVM0006885.1	--	--	--	--	Uncharacterized protein {ECO:0000313|EnsemblMetazoa:NV24254-PA} OS=Nasonia vitripennis (Parasitic wasp) PE=4 SV=1	PREDICTED: uncharacterized protein LOC103574266 [Microplitis demolitor]
EVM0000466.1	--	--	--	--	Uncharacterized protein {ECO:0000313|EnsemblMetazoa:NV21774-PA} OS=Nasonia vitripennis (Parasitic wasp) PE=4 SV=1	--
EVM0009453.1	--	--	--	--	Uncharacterized protein {ECO:0000313|EnsemblMetazoa:NV21774-PA} OS=Nasonia vitripennis (Parasitic wasp) PE=4 SV=1	PREDICTED: myb-like protein X [Nasonia vitripennis]
EVM0003500.1	--	--	--	--	Uncharacterized protein {ECO:0000313|EnsemblMetazoa:NV31279-PA} OS=Nasonia vitripennis (Parasitic wasp) PE=4 SV=1	--
EVM0009607.1	--	K17554|1.7907e-06|ame:102655479|K17554 apoptosis-stimulating of p53 protein 1 | (RefSeq) apoptosis-stimulating of p53 protein 2-like	--	--	Uncharacterized protein {ECO:0000313|EnsemblMetazoa:GB52610-PA} OS=Apis mellifera (Honeybee) PE=4 SV=1	PREDICTED: uncharacterized protein LOC102655479 [Apis mellifera]
EVM0000386.1	--	K17554|2.20578e-07|ame:102655479|K17554 apoptosis-stimulating of p53 protein 1 | (RefSeq) apoptosis-stimulating of p53 protein 2-like	--	--	Uncharacterized protein {ECO:0000313|EnsemblMetazoa:GB52610-PA} OS=Apis mellifera (Honeybee) PE=4 SV=1	PREDICTED: uncharacterized protein LOC102655479 [Apis mellifera]
EVM0003430.1	--	--	--	--	Uncharacterized protein {ECO:0000313|EnsemblMetazoa:NV23252-PA} OS=Nasonia vitripennis (Parasitic wasp) PE=4 SV=1	--
EVM0008178.1	--	K17554|1.92017e-08|ame:102655479|K17554 apoptosis-stimulating of p53 protein 1 | (RefSeq) apoptosis-stimulating of p53 protein 2-like	--	--	Uncharacterized protein {ECO:0000313|EnsemblMetazoa:GB52610-PA} OS=Apis mellifera (Honeybee) PE=4 SV=1	PREDICTED: uncharacterized protein LOC102655479 [Apis mellifera]
EVM0001301.1	--	--	--	--	Uncharacterized protein {ECO:0000313|EMBL:EZA49093.1} OS=Cerapachys biroi (Ant) PE=4 SV=1	hypothetical protein X777_12633 [Cerapachys biroi]
EVM0016162.1	--	--	--	--	Uncharacterized protein {ECO:0000313|EMBL:EZA49093.1} OS=Cerapachys biroi (Ant) PE=4 SV=1	hypothetical protein X777_12633 [Cerapachys biroi]
EVM0017515.1	--	--	--	--	Uncharacterized protein {ECO:0000313|EMBL:EZA49093.1} OS=Cerapachys biroi (Ant) PE=4 SV=1	hypothetical protein X777_12633 [Cerapachys biroi]
EVM0014428.1	--	--	--	--	Uncharacterized protein {ECO:0000313|EMBL:EZA49485.1} OS=Cerapachys biroi (Ant) PE=4 SV=1	hypothetical protein X777_12279 [Cerapachys biroi]
EVM0011726.1	--	--	--	--	Uncharacterized protein {ECO:0000313|EMBL:EZA62163.1} OS=Cerapachys biroi (Ant) PE=4 SV=1	hypothetical protein X777_06112 [Cerapachys biroi]
EVM0017415.1	--	--	--	--	Uncharacterized protein {ECO:0000313|EMBL:EZA49485.1} OS=Cerapachys biroi (Ant) PE=4 SV=1	hypothetical protein X777_12279 [Cerapachys biroi]
EVM0011965.1	--	--	--	--	Uncharacterized protein {ECO:0000313|EMBL:EZA62163.1} OS=Cerapachys biroi (Ant) PE=4 SV=1	hypothetical protein X777_06112 [Cerapachys biroi]
EVM0008809.1	Molecular Function: binding (GO:0005488);;	--	--	--	Uncharacterized protein {ECO:0000313|EMBL:EZA49485.1} OS=Cerapachys biroi (Ant) PE=4 SV=1	hypothetical protein X777_12279 [Cerapachys biroi]
EVM0000424.1	--	--	--	--	Uncharacterized protein {ECO:0000313|EMBL:EZA52499.1} OS=Cerapachys biroi (Ant) PE=4 SV=1	hypothetical protein X777_08632 [Cerapachys biroi]
EVM0003614.1	--	--	--	--	Uncharacterized protein {ECO:0000313|EMBL:EZA62163.1} OS=Cerapachys biroi (Ant) PE=4 SV=1	hypothetical protein X777_06112 [Cerapachys biroi]
EVM0010515.1	--	--	--	--	Uncharacterized protein {ECO:0000313|EMBL:EZA62163.1} OS=Cerapachys biroi (Ant) PE=4 SV=1	hypothetical protein X777_06112 [Cerapachys biroi]
EVM0006084.1	--	--	--	--	Uncharacterized protein {ECO:0000313|EMBL:EZA49485.1} OS=Cerapachys biroi (Ant) PE=4 SV=1	hypothetical protein X777_12279 [Cerapachys biroi]
EVM0004151.1	--	--	--	--	Uncharacterized protein {ECO:0000313|EMBL:EZA48921.1} OS=Cerapachys biroi (Ant) PE=4 SV=1	hypothetical protein X777_12972 [Cerapachys biroi]
EVM0013502.1	--	--	--	--	Uncharacterized protein {ECO:0000313|EnsemblMetazoa:ACYPI54457-PA} OS=Acyrthosiphon pisum (Pea aphid) PE=4 SV=2	hypothetical protein X777_12633 [Cerapachys biroi]
EVM0016045.1	--	--	--	--	Uncharacterized protein {ECO:0000313|EMBL:EZA49485.1} OS=Cerapachys biroi (Ant) PE=4 SV=1	hypothetical protein X777_12279 [Cerapachys biroi]
EVM0015027.1	--	--	--	--	Uncharacterized protein {ECO:0000313|EMBL:EZA49093.1} OS=Cerapachys biroi (Ant) PE=4 SV=1	hypothetical protein X777_12633 [Cerapachys biroi]
EVM0005638.1	--	--	--	--	Uncharacterized protein {ECO:0000313|EMBL:EZA62163.1} OS=Cerapachys biroi (Ant) PE=4 SV=1	hypothetical protein X777_06112 [Cerapachys biroi]
EVM0016440.1	--	--	--	--	Uncharacterized protein {ECO:0000313|EMBL:EZA49093.1} OS=Cerapachys biroi (Ant) PE=4 SV=1	hypothetical protein X777_12633 [Cerapachys biroi]
EVM0004486.1	--	--	[D]	Cell cycle control, cell division, chromosome partitioning	Uncharacterized protein {ECO:0000313|EMBL:EZA62163.1} OS=Cerapachys biroi (Ant) PE=4 SV=1	hypothetical protein X777_06112 [Cerapachys biroi]
EVM0009172.1	--	--	--	--	Uncharacterized protein {ECO:0000313|EMBL:EZA49485.1} OS=Cerapachys biroi (Ant) PE=4 SV=1	hypothetical protein X777_12279 [Cerapachys biroi]
EVM0017766.1	Molecular Function: binding (GO:0005488);;	--	[L]	Replication, recombination and repair	Zinc finger BED domain-containing protein {ECO:0000313|EMBL:EZA58810.1} OS=Cerapachys biroi (Ant) PE=4 SV=1	Zinc finger BED domain-containing protein [Cerapachys biroi]
EVM0010623.1	Molecular Function: binding (GO:0005488);;	--	[L]	Replication, recombination and repair	Zinc finger BED domain-containing protein {ECO:0000313|EMBL:EZA58810.1} OS=Cerapachys biroi (Ant) PE=4 SV=1	Zinc finger BED domain-containing protein [Cerapachys biroi]
EVM0001731.1	--	--	[L]	Replication, recombination and repair	Uncharacterized protein {ECO:0000313|EnsemblMetazoa:ACYPI56410-PA} OS=Acyrthosiphon pisum (Pea aphid) PE=4 SV=2	PREDICTED: zinc finger BED domain-containing protein 1-like [Acyrthosiphon pisum]
EVM0000930.1	--	--	[L]	Replication, recombination and repair	Uncharacterized protein {ECO:0000313|EnsemblMetazoa:ACYPI56410-PA} OS=Acyrthosiphon pisum (Pea aphid) PE=4 SV=2	PREDICTED: zinc finger BED domain-containing protein 1-like [Acyrthosiphon pisum]
EVM0005849.1	--	--	[L]	Replication, recombination and repair	Zinc finger BED domain-containing protein {ECO:0000313|EMBL:EZA53603.1} OS=Cerapachys biroi (Ant) PE=4 SV=1	Zinc finger BED domain-containing protein [Cerapachys biroi]
EVM0019138.1	--	--	[L]	Replication, recombination and repair	Uncharacterized protein {ECO:0000313|EnsemblMetazoa:ACYPI21057-PA} OS=Acyrthosiphon pisum (Pea aphid) PE=4 SV=2	PREDICTED: zinc finger BED domain-containing protein 1-like [Acyrthosiphon pisum]
EVM0002604.1	--	--	[L]	Replication, recombination and repair	Uncharacterized protein {ECO:0000313|EnsemblMetazoa:ACYPI54763-PA} OS=Acyrthosiphon pisum (Pea aphid) PE=4 SV=2	PREDICTED: zinc finger BED domain-containing protein 1-like [Acyrthosiphon pisum]
EVM0000542.1	--	--	[L]	Replication, recombination and repair	Uncharacterized protein {ECO:0000313|EnsemblMetazoa:ACYPI21057-PA} OS=Acyrthosiphon pisum (Pea aphid) PE=4 SV=2	PREDICTED: zinc finger BED domain-containing protein 1-like [Acyrthosiphon pisum]
EVM0018833.1	--	--	[L]	Replication, recombination and repair	Uncharacterized protein {ECO:0000313|EnsemblMetazoa:ACYPI56410-PA} OS=Acyrthosiphon pisum (Pea aphid) PE=4 SV=2	PREDICTED: zinc finger BED domain-containing protein 1-like [Acyrthosiphon pisum]
EVM0004913.1	--	--	[L]	Replication, recombination and repair	Uncharacterized protein {ECO:0000313|EnsemblMetazoa:ACYPI21057-PA} OS=Acyrthosiphon pisum (Pea aphid) PE=4 SV=2	PREDICTED: zinc finger BED domain-containing protein 1-like [Acyrthosiphon pisum]
EVM0007511.1	--	--	[L]	Replication, recombination and repair	Uncharacterized protein {ECO:0000313|EnsemblMetazoa:ACYPI070055-PA} OS=Acyrthosiphon pisum (Pea aphid) PE=4 SV=1	PREDICTED: zinc finger BED domain-containing protein 1, partial [Diaphorina citri]
EVM0002540.1	--	--	[L]	Replication, recombination and repair	Uncharacterized protein {ECO:0000313|EnsemblMetazoa:ACYPI21057-PA} OS=Acyrthosiphon pisum (Pea aphid) PE=4 SV=2	Zinc finger BED domain-containing protein [Cerapachys biroi]
EVM0005840.1	--	--	[L]	Replication, recombination and repair	Uncharacterized protein {ECO:0000313|EnsemblMetazoa:ACYPI56410-PA} OS=Acyrthosiphon pisum (Pea aphid) PE=4 SV=2	PREDICTED: zinc finger BED domain-containing protein 1-like [Acyrthosiphon pisum]
EVM0005593.1	--	--	--	--	Uncharacterized protein {ECO:0000313|EnsemblMetazoa:ACYPI21057-PA} OS=Acyrthosiphon pisum (Pea aphid) PE=4 SV=2	PREDICTED: zinc finger BED domain-containing protein 1-like [Acyrthosiphon pisum]
EVM0018882.1	--	--	[L]	Replication, recombination and repair	Uncharacterized protein {ECO:0000313|EnsemblMetazoa:ACYPI56410-PA} OS=Acyrthosiphon pisum (Pea aphid) PE=4 SV=2	PREDICTED: zinc finger BED domain-containing protein 1-like [Acyrthosiphon pisum]
EVM0003917.1	--	--	[L]	Replication, recombination and repair	Uncharacterized protein {ECO:0000313|EnsemblMetazoa:ACYPI21057-PA} OS=Acyrthosiphon pisum (Pea aphid) PE=4 SV=2	PREDICTED: zinc finger BED domain-containing protein 1-like [Acyrthosiphon pisum]
EVM0019014.1	--	--	[L]	Replication, recombination and repair	Uncharacterized protein {ECO:0000313|EnsemblMetazoa:ACYPI21057-PA} OS=Acyrthosiphon pisum (Pea aphid) PE=4 SV=2	PREDICTED: zinc finger BED domain-containing protein 1-like [Acyrthosiphon pisum]
EVM0016365.1	--	--	[L]	Replication, recombination and repair	Zinc finger BED domain-containing protein {ECO:0000313|EMBL:EZA58810.1} OS=Cerapachys biroi (Ant) PE=4 SV=1	Zinc finger BED domain-containing protein [Cerapachys biroi]
EVM0007594.1	--	--	[L]	Replication, recombination and repair	Uncharacterized protein {ECO:0000313|EnsemblMetazoa:ACYPI56410-PA} OS=Acyrthosiphon pisum (Pea aphid) PE=4 SV=2	PREDICTED: zinc finger BED domain-containing protein 1-like [Acyrthosiphon pisum]
EVM0011353.1	Molecular Function: binding (GO:0005488);;	--	--	--	Uncharacterized protein {ECO:0000313|EnsemblMetazoa:BGIBMGA012685-TA} OS=Bombyx mori (Silk moth) PE=4 SV=1	hypothetical protein TcasGA2_TC001485 [Tribolium castaneum]
EVM0003514.1	--	--	--	--	Uncharacterized protein {ECO:0000313|EnsemblMetazoa:ACYPI45392-PA} OS=Acyrthosiphon pisum (Pea aphid) PE=4 SV=2	--
EVM0017190.1	Molecular Function: binding (GO:0005488);;	--	--	--	Uncharacterized protein {ECO:0000313|EnsemblMetazoa:NV23019-PA} OS=Nasonia vitripennis (Parasitic wasp) PE=4 SV=1	PREDICTED: silent chromatin protein ESC1-like [Acyrthosiphon pisum]
EVM0006031.1	--	--	--	--	Uncharacterized protein {ECO:0000313|EnsemblMetazoa:BGIBMGA012685-TA} OS=Bombyx mori (Silk moth) PE=4 SV=1	hypothetical protein TcasGA2_TC001692 [Tribolium castaneum]
EVM0017406.1	Molecular Function: binding (GO:0005488);;	--	--	--	Uncharacterized protein {ECO:0000313|EnsemblMetazoa:BGIBMGA012685-TA} OS=Bombyx mori (Silk moth) PE=4 SV=1	hypothetical protein TcasGA2_TC001692 [Tribolium castaneum]
EVM0017496.1	Molecular Function: binding (GO:0005488);;	--	--	--	Uncharacterized protein {ECO:0000313|EnsemblMetazoa:BGIBMGA012685-TA} OS=Bombyx mori (Silk moth) PE=4 SV=1	hypothetical protein TcasGA2_TC001692 [Tribolium castaneum]
EVM0016874.1	Molecular Function: binding (GO:0005488);;	--	--	--	Uncharacterized protein {ECO:0000313|EnsemblMetazoa:BGIBMGA012685-TA} OS=Bombyx mori (Silk moth) PE=4 SV=1	hypothetical protein TcasGA2_TC005226 [Tribolium castaneum]
EVM0005589.1	Molecular Function: organic cyclic compound binding (GO:0097159);; Molecular Function: heterocyclic compound binding (GO:1901363);;	--	--	--	Uncharacterized protein {ECO:0000313|EnsemblMetazoa:BGIBMGA012685-TA} OS=Bombyx mori (Silk moth) PE=4 SV=1	hypothetical protein TcasGA2_TC001485 [Tribolium castaneum]
EVM0015071.1	--	--	--	--	Uncharacterized protein {ECO:0000313|EnsemblMetazoa:ACYPI55159-PA} OS=Acyrthosiphon pisum (Pea aphid) PE=4 SV=1	hypothetical protein TcasGA2_TC001839 [Tribolium castaneum]
EVM0005452.1	Molecular Function: binding (GO:0005488);;	--	--	--	Uncharacterized protein {ECO:0000313|EnsemblMetazoa:NV22240-PA} OS=Nasonia vitripennis (Parasitic wasp) PE=4 SV=1	hypothetical protein TcasGA2_TC004168 [Tribolium castaneum]
EVM0005538.1	Molecular Function: binding (GO:0005488);;	--	--	--	Uncharacterized protein {ECO:0000313|EnsemblMetazoa:BGIBMGA012685-TA} OS=Bombyx mori (Silk moth) PE=4 SV=1	hypothetical protein TcasGA2_TC001692 [Tribolium castaneum]
EVM0013652.1	--	--	--	--	Uncharacterized protein {ECO:0000313|EnsemblMetazoa:NV30633-PA} OS=Nasonia vitripennis (Parasitic wasp) PE=4 SV=1	PREDICTED: uncharacterized protein LOC103316557 [Nasonia vitripennis]
EVM0017349.1	Molecular Function: organic cyclic compound binding (GO:0097159);; Molecular Function: heterocyclic compound binding (GO:1901363);;	--	--	--	Uncharacterized protein {ECO:0000313|EnsemblMetazoa:BGIBMGA012685-TA} OS=Bombyx mori (Silk moth) PE=4 SV=1	hypothetical protein TcasGA2_TC001839 [Tribolium castaneum]
EVM0016890.1	Molecular Function: binding (GO:0005488);;	--	--	--	Uncharacterized protein {ECO:0000313|EnsemblMetazoa:NV22240-PA} OS=Nasonia vitripennis (Parasitic wasp) PE=4 SV=1	hypothetical protein TcasGA2_TC005226 [Tribolium castaneum]
EVM0015839.1	--	--	--	--	Uncharacterized protein {ECO:0000313|EnsemblMetazoa:ACYPI41686-PA} OS=Acyrthosiphon pisum (Pea aphid) PE=4 SV=2	hypothetical protein TcasGA2_TC004345 [Tribolium castaneum]
EVM0007638.1	Molecular Function: organic cyclic compound binding (GO:0097159);; Molecular Function: heterocyclic compound binding (GO:1901363);;	--	--	--	Uncharacterized protein {ECO:0000313|EnsemblMetazoa:ACYPI32297-PA} OS=Acyrthosiphon pisum (Pea aphid) PE=4 SV=1	hypothetical protein TcasGA2_TC005226 [Tribolium castaneum]
EVM0001673.1	Molecular Function: binding (GO:0005488);;	--	--	--	Uncharacterized protein {ECO:0000313|EnsemblMetazoa:BGIBMGA012685-TA} OS=Bombyx mori (Silk moth) PE=4 SV=1	hypothetical protein TcasGA2_TC001485 [Tribolium castaneum]
EVM0011346.1	Molecular Function: binding (GO:0005488);;	--	--	--	Uncharacterized protein {ECO:0000313|EnsemblMetazoa:BGIBMGA012685-TA} OS=Bombyx mori (Silk moth) PE=4 SV=1	hypothetical protein TcasGA2_TC001485 [Tribolium castaneum]
EVM0004781.1	--	--	--	--	Uncharacterized protein {ECO:0000313|EnsemblMetazoa:NV17383-PA} OS=Nasonia vitripennis (Parasitic wasp) PE=4 SV=1	--
EVM0014980.1	--	--	--	--	Uncharacterized protein {ECO:0000313|EnsemblMetazoa:NV23487-PA} OS=Nasonia vitripennis (Parasitic wasp) PE=4 SV=1	PREDICTED: uncharacterized protein LOC103315370 [Nasonia vitripennis]
EVM0013579.1	--	--	--	--	Uncharacterized protein {ECO:0000313|EnsemblMetazoa:NV21123-PA} OS=Nasonia vitripennis (Parasitic wasp) PE=4 SV=1	hypothetical protein TcasGA2_TC016169 [Tribolium castaneum]
EVM0017788.1	--	--	--	--	Uncharacterized protein {ECO:0000313|EnsemblMetazoa:NV21123-PA} OS=Nasonia vitripennis (Parasitic wasp) PE=4 SV=1	hypothetical protein TcasGA2_TC016169 [Tribolium castaneum]
EVM0015537.1	--	K08399|4.80735e-06|bmor:101745218|K08399 leucine-rich repeat-containing G protein-coupled receptor 6 | (RefSeq) lutropin-choriogonadotropic hormone receptor-like	--	--	Uncharacterized protein {ECO:0000313|EnsemblMetazoa:NV23940-PA} OS=Nasonia vitripennis (Parasitic wasp) PE=4 SV=1	hypothetical protein TcasGA2_TC016169 [Tribolium castaneum]
EVM0018198.1	--	--	--	--	Uncharacterized protein {ECO:0000313|EnsemblMetazoa:NV23487-PA} OS=Nasonia vitripennis (Parasitic wasp) PE=4 SV=1	--
EVM0009730.1	--	--	--	--	Uncharacterized protein {ECO:0000313|EnsemblMetazoa:NV23487-PA} OS=Nasonia vitripennis (Parasitic wasp) PE=4 SV=1	--
EVM0006547.1	--	--	--	--	Uncharacterized protein {ECO:0000313|EnsemblMetazoa:NV21123-PA} OS=Nasonia vitripennis (Parasitic wasp) PE=4 SV=1	hypothetical protein TcasGA2_TC016169 [Tribolium castaneum]
EVM0012704.1	--	--	--	--	Uncharacterized protein {ECO:0000313|EnsemblMetazoa:NV23487-PA} OS=Nasonia vitripennis (Parasitic wasp) PE=4 SV=1	--
EVM0019004.1	--	--	--	--	Uncharacterized protein {ECO:0000313|EnsemblMetazoa:NV23487-PA} OS=Nasonia vitripennis (Parasitic wasp) PE=4 SV=1	--
EVM0001749.1	--	--	--	--	Uncharacterized protein {ECO:0000313|EnsemblMetazoa:NV22656-PA} OS=Nasonia vitripennis (Parasitic wasp) PE=4 SV=1	hypothetical protein TcasGA2_TC006075 [Tribolium castaneum]
EVM0000701.1	--	--	--	--	Uncharacterized protein {ECO:0000313|EnsemblMetazoa:NV21123-PA} OS=Nasonia vitripennis (Parasitic wasp) PE=4 SV=1	hypothetical protein TcasGA2_TC006075 [Tribolium castaneum]
EVM0011638.1	--	--	--	--	Uncharacterized protein {ECO:0000313|EnsemblMetazoa:NV21123-PA} OS=Nasonia vitripennis (Parasitic wasp) PE=4 SV=1	hypothetical protein TcasGA2_TC006075 [Tribolium castaneum]
EVM0008680.1	--	--	--	--	Uncharacterized protein {ECO:0000313|EnsemblMetazoa:NV23487-PA} OS=Nasonia vitripennis (Parasitic wasp) PE=4 SV=1	PREDICTED: uncharacterized protein LOC103315370 [Nasonia vitripennis]
EVM0000180.1	--	--	--	--	Uncharacterized protein {ECO:0000313|EnsemblMetazoa:NV21123-PA} OS=Nasonia vitripennis (Parasitic wasp) PE=4 SV=1	hypothetical protein TcasGA2_TC001993 [Tribolium castaneum]
EVM0017569.1	--	--	--	--	Uncharacterized protein {ECO:0000313|EnsemblMetazoa:NV21123-PA} OS=Nasonia vitripennis (Parasitic wasp) PE=4 SV=1	hypothetical protein TcasGA2_TC016169 [Tribolium castaneum]
EVM0019192.1	--	--	--	--	Uncharacterized protein {ECO:0000313|EnsemblMetazoa:NV24198-PA} OS=Nasonia vitripennis (Parasitic wasp) PE=4 SV=1	PREDICTED: zinc finger protein 862-like [Nasonia vitripennis]
EVM0009594.1	--	--	--	--	Uncharacterized protein {ECO:0000313|EnsemblMetazoa:NV22527-PA} OS=Nasonia vitripennis (Parasitic wasp) PE=4 SV=1	PREDICTED: uncharacterized protein LOC103318063 [Nasonia vitripennis]
EVM0009446.1	--	--	--	--	Uncharacterized protein {ECO:0000313|EnsemblMetazoa:NV24198-PA} OS=Nasonia vitripennis (Parasitic wasp) PE=4 SV=1	PREDICTED: zinc finger protein 862-like [Nasonia vitripennis]
EVM0000523.1	--	--	--	--	Uncharacterized protein {ECO:0000313|EnsemblMetazoa:ACYPI53542-PA} OS=Acyrthosiphon pisum (Pea aphid) PE=4 SV=2	PREDICTED: zinc finger protein 862-like [Nasonia vitripennis]
EVM0004567.1	--	--	--	--	Uncharacterized protein {ECO:0000313|EnsemblMetazoa:NV23823-PA} OS=Nasonia vitripennis (Parasitic wasp) PE=4 SV=1	hypothetical protein TcasGA2_TC005046 [Tribolium castaneum]
EVM0018203.1	--	--	--	--	Uncharacterized protein {ECO:0000313|EnsemblMetazoa:ACYPI065248-PA} OS=Acyrthosiphon pisum (Pea aphid) PE=4 SV=1	PREDICTED: zinc finger protein 862-like [Nasonia vitripennis]
EVM0005827.1	--	--	--	--	Uncharacterized protein {ECO:0000313|EnsemblMetazoa:NV23823-PA} OS=Nasonia vitripennis (Parasitic wasp) PE=4 SV=1	hypothetical protein TcasGA2_TC005046 [Tribolium castaneum]
EVM0006999.1	--	--	--	--	Putative uncharacterized protein {ECO:0000313|EMBL:EFA11959.1} OS=Tribolium castaneum (Red flour beetle) PE=4 SV=1	hypothetical protein TcasGA2_TC005046 [Tribolium castaneum]
EVM0011763.1	--	--	--	--	Uncharacterized protein {ECO:0000313|EnsemblMetazoa:NV22527-PA} OS=Nasonia vitripennis (Parasitic wasp) PE=4 SV=1	PREDICTED: zinc finger protein 862-like [Nasonia vitripennis]
EVM0015172.1	--	--	--	--	Uncharacterized protein {ECO:0000313|EnsemblMetazoa:NV23823-PA} OS=Nasonia vitripennis (Parasitic wasp) PE=4 SV=1	PREDICTED: zinc finger protein 862-like [Nasonia vitripennis]
EVM0017557.1	--	--	--	--	Uncharacterized protein {ECO:0000313|EnsemblMetazoa:NV24198-PA} OS=Nasonia vitripennis (Parasitic wasp) PE=4 SV=1	PREDICTED: zinc finger protein 862-like [Nasonia vitripennis]
EVM0006977.1	--	--	--	--	Uncharacterized protein {ECO:0000313|EnsemblMetazoa:NV23823-PA} OS=Nasonia vitripennis (Parasitic wasp) PE=4 SV=1	hypothetical protein TcasGA2_TC005046 [Tribolium castaneum]
EVM0016887.1	--	--	--	--	Uncharacterized protein {ECO:0000313|EnsemblMetazoa:NV22527-PA} OS=Nasonia vitripennis (Parasitic wasp) PE=4 SV=1	hypothetical protein TcasGA2_TC005046 [Tribolium castaneum]
EVM0017555.1	--	--	--	--	Uncharacterized protein {ECO:0000313|EnsemblMetazoa:NV24198-PA} OS=Nasonia vitripennis (Parasitic wasp) PE=4 SV=1	PREDICTED: zinc finger protein 862-like [Nasonia vitripennis]
EVM0000196.1	--	--	--	--	Uncharacterized protein {ECO:0000313|EnsemblMetazoa:NV22527-PA} OS=Nasonia vitripennis (Parasitic wasp) PE=4 SV=1	PREDICTED: zinc finger protein 862-like [Nasonia vitripennis]
EVM0014173.1	--	--	--	--	Uncharacterized protein {ECO:0000313|EnsemblMetazoa:NV24198-PA} OS=Nasonia vitripennis (Parasitic wasp) PE=4 SV=1	PREDICTED: zinc finger protein 862-like [Nasonia vitripennis]
EVM0012235.1	--	--	--	--	Uncharacterized protein {ECO:0000313|EMBL:ESO10181.1, ECO:0000313|EnsemblMetazoa:HelroP168053} OS=Helobdella robusta (Californian leech) PE=4 SV=1	hypothetical protein HELRODRAFT_168053 [Helobdella robusta]
EVM0018288.1	--	K00981|5.1094e-66|hmg:100197742|K00981 phosphatidate cytidylyltransferase [EC:2.7.7.41] | (RefSeq) phosphatidate cytidylyltransferase 1-like	--	--	Uncharacterized protein {ECO:0000313|EMBL:ELT97999.1, ECO:0000313|EnsemblMetazoa:CapteP208751} OS=Capitella teleta (Polychaete worm) PE=4 SV=1	hypothetical protein CAPTEDRAFT_208751 [Capitella teleta]
EVM0012337.1	--	--	--	--	Uncharacterized protein {ECO:0000313|EMBL:ELT97999.1, ECO:0000313|EnsemblMetazoa:CapteP208751} OS=Capitella teleta (Polychaete worm) PE=4 SV=1	hypothetical protein CAPTEDRAFT_208751 [Capitella teleta]
EVM0002588.1	--	--	--	--	Uncharacterized protein {ECO:0000313|EMBL:ELT97942.1, ECO:0000313|EnsemblMetazoa:CapteP211327} (Fragment) OS=Capitella teleta (Polychaete worm) PE=4 SV=1	hypothetical protein CAPTEDRAFT_211327, partial [Capitella teleta]
EVM0001768.1	--	--	--	--	Putative uncharacterized protein Cc8L18.2 {ECO:0000313|EMBL:CAR82258.1} OS=Cotesia congregata (Parasitoid wasp) PE=4 SV=1	hypothetical protein [Cotesia congregata]
EVM0003052.1	--	--	--	--	Uncharacterized protein {ECO:0000313|EMBL:ELT97999.1, ECO:0000313|EnsemblMetazoa:CapteP208751} OS=Capitella teleta (Polychaete worm) PE=4 SV=1	hypothetical protein CAPTEDRAFT_208751 [Capitella teleta]
EVM0003905.2	--	--	--	--	Putative uncharacterized protein Cc8L18.2 {ECO:0000313|EMBL:CAR82258.1} OS=Cotesia congregata (Parasitoid wasp) PE=4 SV=1	hypothetical protein [Cotesia congregata]
EVM0008437.1	--	--	--	--	Uncharacterized protein {ECO:0000313|EMBL:ESO09924.1, ECO:0000313|EnsemblMetazoa:HelroP167749} OS=Helobdella robusta (Californian leech) PE=4 SV=1	hypothetical protein HELRODRAFT_167749 [Helobdella robusta]
EVM0002647.1	--	--	--	--	Uncharacterized protein {ECO:0000313|EMBL:ESO10181.1, ECO:0000313|EnsemblMetazoa:HelroP168053} OS=Helobdella robusta (Californian leech) PE=4 SV=1	hypothetical protein HELRODRAFT_168053 [Helobdella robusta]
EVM0007748.1	--	--	--	--	Uncharacterized protein {ECO:0000313|EMBL:ESO10181.1, ECO:0000313|EnsemblMetazoa:HelroP168053} OS=Helobdella robusta (Californian leech) PE=4 SV=1	hypothetical protein HELRODRAFT_168053 [Helobdella robusta]
EVM0010296.1	--	K00981|8.32118e-50|hmg:100197742|K00981 phosphatidate cytidylyltransferase [EC:2.7.7.41] | (RefSeq) phosphatidate cytidylyltransferase 1-like	--	--	Putative uncharacterized protein {ECO:0000313|EMBL:EFX77257.1} OS=Daphnia pulex (Water flea) PE=4 SV=1	PREDICTED: uncharacterized protein LOC100197742 [Hydra vulgaris]
EVM0017922.1	--	--	--	--	Uncharacterized protein {ECO:0000313|EMBL:ELT97999.1, ECO:0000313|EnsemblMetazoa:CapteP208751} OS=Capitella teleta (Polychaete worm) PE=4 SV=1	hypothetical protein CAPTEDRAFT_208751 [Capitella teleta]
EVM0009639.1	--	--	--	--	Uncharacterized protein {ECO:0000313|EnsemblMetazoa:PAC:15705808} OS=Amphimedon queenslandica (Sponge) PE=4 SV=1	PREDICTED: hypothetical protein LOC100634292 [Amphimedon queenslandica]
EVM0004698.1	--	--	--	--	Uncharacterized protein {ECO:0000313|EnsemblMetazoa:PAC:15705808} OS=Amphimedon queenslandica (Sponge) PE=4 SV=1	PREDICTED: hypothetical protein LOC100634292 [Amphimedon queenslandica]
EVM0016434.1	--	--	--	--	Uncharacterized protein {ECO:0000313|EnsemblMetazoa:PAC:15705808} OS=Amphimedon queenslandica (Sponge) PE=4 SV=1	PREDICTED: hypothetical protein LOC100634292 [Amphimedon queenslandica]
EVM0012526.1	--	--	--	--	Putative uncharacterized protein {ECO:0000313|EMBL:EFX66632.1} OS=Daphnia pulex (Water flea) PE=4 SV=1	hypothetical protein DAPPUDRAFT_116125 [Daphnia pulex]
EVM0001819.1	--	--	--	--	Uncharacterized protein {ECO:0000313|EnsemblMetazoa:NV19046-PA} OS=Nasonia vitripennis (Parasitic wasp) PE=4 SV=1	hypothetical protein EAG_08081 [Camponotus floridanus]
EVM0013851.1	--	--	--	--	Uncharacterized protein {ECO:0000313|EnsemblMetazoa:NV22610-PA} OS=Nasonia vitripennis (Parasitic wasp) PE=4 SV=1	hypothetical protein EAG_15643 [Camponotus floridanus]
EVM0007179.1	--	--	--	--	Uncharacterized protein {ECO:0000313|EnsemblMetazoa:NV19046-PA} OS=Nasonia vitripennis (Parasitic wasp) PE=4 SV=1	PREDICTED: uncharacterized protein LOC105203362 [Solenopsis invicta]
EVM0018991.1	--	--	--	--	Uncharacterized protein {ECO:0000313|EnsemblMetazoa:NV19046-PA} OS=Nasonia vitripennis (Parasitic wasp) PE=4 SV=1	hypothetical protein EAI_00175 [Harpegnathos saltator]
EVM0000367.1	--	--	--	--	Uncharacterized protein {ECO:0000313|EnsemblMetazoa:NV22610-PA} OS=Nasonia vitripennis (Parasitic wasp) PE=4 SV=1	hypothetical protein EAG_15643 [Camponotus floridanus]
EVM0011132.1	--	--	--	--	Uncharacterized protein {ECO:0000313|EnsemblMetazoa:NV19046-PA} OS=Nasonia vitripennis (Parasitic wasp) PE=4 SV=1	hypothetical protein EAG_08081 [Camponotus floridanus]
EVM0005360.1	--	--	--	--	Uncharacterized protein {ECO:0000313|EnsemblMetazoa:NV19046-PA} OS=Nasonia vitripennis (Parasitic wasp) PE=4 SV=1	hypothetical protein EAG_08081 [Camponotus floridanus]
EVM0016704.1	--	--	--	--	Uncharacterized protein {ECO:0000313|EnsemblMetazoa:NV22610-PA} OS=Nasonia vitripennis (Parasitic wasp) PE=4 SV=1	hypothetical protein EAG_15643 [Camponotus floridanus]
EVM0015698.1	--	--	--	--	Uncharacterized protein {ECO:0000313|EnsemblMetazoa:NV19046-PA} OS=Nasonia vitripennis (Parasitic wasp) PE=4 SV=1	hypothetical protein EAG_08081 [Camponotus floridanus]
EVM0011054.1	--	--	--	--	Uncharacterized protein {ECO:0000313|EnsemblMetazoa:NV19046-PA} OS=Nasonia vitripennis (Parasitic wasp) PE=4 SV=1	hypothetical protein EAG_15643 [Camponotus floridanus]
EVM0004244.1	--	--	--	--	Uncharacterized protein {ECO:0000313|EnsemblMetazoa:NV22610-PA} OS=Nasonia vitripennis (Parasitic wasp) PE=4 SV=1	hypothetical protein EAG_15643 [Camponotus floridanus]
EVM0004266.1	--	--	--	--	Uncharacterized protein {ECO:0000313|EnsemblMetazoa:NV17513-PA} OS=Nasonia vitripennis (Parasitic wasp) PE=4 SV=1	hypothetical protein EAG_15643 [Camponotus floridanus]
EVM0005501.1	--	--	--	--	Uncharacterized protein {ECO:0000313|EnsemblMetazoa:NV22610-PA} OS=Nasonia vitripennis (Parasitic wasp) PE=4 SV=1	PREDICTED: uncharacterized protein LOC105183008, partial [Harpegnathos saltator]
EVM0014281.1	--	--	--	--	Uncharacterized protein {ECO:0000313|EnsemblMetazoa:NV19046-PA} OS=Nasonia vitripennis (Parasitic wasp) PE=4 SV=1	hypothetical protein EAG_08081 [Camponotus floridanus]
EVM0015680.1	--	--	--	--	Uncharacterized protein {ECO:0000313|EnsemblMetazoa:NV19046-PA} OS=Nasonia vitripennis (Parasitic wasp) PE=4 SV=1	hypothetical protein EAG_15643 [Camponotus floridanus]
EVM0011879.1	--	--	--	--	Uncharacterized protein {ECO:0000313|EnsemblMetazoa:NV21074-PA} OS=Nasonia vitripennis (Parasitic wasp) PE=4 SV=1	PREDICTED: uncharacterized protein LOC100569497 isoform X3 [Acyrthosiphon pisum]
EVM0014745.1	--	--	--	--	Uncharacterized protein {ECO:0000313|EnsemblMetazoa:NV21074-PA} OS=Nasonia vitripennis (Parasitic wasp) PE=4 SV=1	PREDICTED: uncharacterized protein LOC100573336 [Acyrthosiphon pisum]
EVM0005313.1	--	--	--	--	Uncharacterized protein {ECO:0000313|EnsemblMetazoa:SMAR001415-PA} OS=Strigamia maritima (European centipede) PE=4 SV=1	hypothetical protein SINV_06623 [Solenopsis invicta]
EVM0005680.1	--	--	--	--	Uncharacterized protein {ECO:0000313|EnsemblMetazoa:NV21074-PA} OS=Nasonia vitripennis (Parasitic wasp) PE=4 SV=1	PREDICTED: uncharacterized protein LOC100569497 isoform X1 [Acyrthosiphon pisum]
EVM0017470.1	--	--	--	--	Uncharacterized protein {ECO:0000313|EnsemblMetazoa:SMAR001415-PA} OS=Strigamia maritima (European centipede) PE=4 SV=1	PREDICTED: uncharacterized protein LOC103574323 [Microplitis demolitor]
EVM0003334.1	--	--	--	--	Uncharacterized protein {ECO:0000313|EnsemblMetazoa:NV21074-PA} OS=Nasonia vitripennis (Parasitic wasp) PE=4 SV=1	PREDICTED: uncharacterized protein LOC100569497 isoform X7 [Acyrthosiphon pisum]
EVM0015529.1	--	--	--	--	Uncharacterized protein {ECO:0000313|EnsemblMetazoa:NV24542-PA} OS=Nasonia vitripennis (Parasitic wasp) PE=4 SV=1	PREDICTED: uncharacterized protein LOC103574323 [Microplitis demolitor]
EVM0001339.1	--	--	--	--	Uncharacterized protein {ECO:0000313|EnsemblMetazoa:NV21074-PA} OS=Nasonia vitripennis (Parasitic wasp) PE=4 SV=1	PREDICTED: uncharacterized protein LOC103579054, partial [Microplitis demolitor]
EVM0018085.1	--	--	--	--	Uncharacterized protein {ECO:0000313|EnsemblMetazoa:NV21074-PA} OS=Nasonia vitripennis (Parasitic wasp) PE=4 SV=1	PREDICTED: uncharacterized protein LOC100569497 isoform X7 [Acyrthosiphon pisum]
EVM0017048.1	--	--	--	--	Uncharacterized protein {ECO:0000313|EnsemblMetazoa:NV21074-PA} OS=Nasonia vitripennis (Parasitic wasp) PE=4 SV=1	PREDICTED: uncharacterized protein LOC100569497 isoform X3 [Acyrthosiphon pisum]
EVM0015971.1	--	--	--	--	Uncharacterized protein {ECO:0000313|EnsemblMetazoa:NV21074-PA} OS=Nasonia vitripennis (Parasitic wasp) PE=4 SV=1	PREDICTED: uncharacterized protein LOC100569497 isoform X7 [Acyrthosiphon pisum]
EVM0001948.1	--	--	--	--	Uncharacterized protein {ECO:0000313|EnsemblMetazoa:NV21074-PA} OS=Nasonia vitripennis (Parasitic wasp) PE=4 SV=1	PREDICTED: uncharacterized protein LOC100569497 isoform X1 [Acyrthosiphon pisum]
EVM0006478.1	--	--	--	--	Uncharacterized protein {ECO:0000313|EnsemblMetazoa:NV21074-PA} OS=Nasonia vitripennis (Parasitic wasp) PE=4 SV=1	PREDICTED: uncharacterized protein LOC100569497 isoform X3 [Acyrthosiphon pisum]
EVM0009203.1	--	--	--	--	Uncharacterized protein {ECO:0000313|EnsemblMetazoa:NV21074-PA} OS=Nasonia vitripennis (Parasitic wasp) PE=4 SV=1	PREDICTED: uncharacterized protein LOC100569497 isoform X3 [Acyrthosiphon pisum]
EVM0001229.1	--	--	--	--	Uncharacterized protein {ECO:0000313|EnsemblMetazoa:NV21074-PA} OS=Nasonia vitripennis (Parasitic wasp) PE=4 SV=1	PREDICTED: uncharacterized protein LOC100569497 isoform X3 [Acyrthosiphon pisum]
EVM0001830.1	--	--	--	--	Uncharacterized protein {ECO:0000313|EnsemblMetazoa:NV20241-PA} OS=Nasonia vitripennis (Parasitic wasp) PE=4 SV=1	PREDICTED: uncharacterized protein LOC100679678 [Nasonia vitripennis]
EVM0018216.1	--	--	--	--	Uncharacterized protein {ECO:0000313|EnsemblMetazoa:NV30254-PA} OS=Nasonia vitripennis (Parasitic wasp) PE=4 SV=1	PREDICTED: uncharacterized protein LOC100679678 [Nasonia vitripennis]
EVM0008579.1	--	--	--	--	Uncharacterized protein {ECO:0000313|EnsemblMetazoa:NV30254-PA} OS=Nasonia vitripennis (Parasitic wasp) PE=4 SV=1	PREDICTED: uncharacterized protein LOC100679678 [Nasonia vitripennis]
EVM0009110.1	--	--	--	--	Uncharacterized protein {ECO:0000313|EnsemblMetazoa:NV25008-PA} (Fragment) OS=Nasonia vitripennis (Parasitic wasp) PE=4 SV=1	PREDICTED: uncharacterized protein LOC100679678 [Nasonia vitripennis]
EVM0011682.1	--	--	--	--	Uncharacterized protein {ECO:0000313|EnsemblMetazoa:NV25008-PA} (Fragment) OS=Nasonia vitripennis (Parasitic wasp) PE=4 SV=1	PREDICTED: uncharacterized protein LOC100679678 [Nasonia vitripennis]
EVM0006680.1	--	--	--	--	Uncharacterized protein {ECO:0000313|EnsemblMetazoa:NV20241-PA} OS=Nasonia vitripennis (Parasitic wasp) PE=4 SV=1	PREDICTED: uncharacterized protein LOC100679678 [Nasonia vitripennis]
EVM0018817.1	--	--	--	--	Uncharacterized protein {ECO:0000313|EnsemblMetazoa:NV20241-PA} OS=Nasonia vitripennis (Parasitic wasp) PE=4 SV=1	PREDICTED: uncharacterized protein LOC100679678 [Nasonia vitripennis]
EVM0010220.1	--	--	--	--	Uncharacterized protein {ECO:0000313|EnsemblMetazoa:NV20241-PA} OS=Nasonia vitripennis (Parasitic wasp) PE=4 SV=1	PREDICTED: uncharacterized protein LOC100679678 [Nasonia vitripennis]
EVM0016374.1	--	--	--	--	Uncharacterized protein {ECO:0000313|EnsemblMetazoa:NV20241-PA} OS=Nasonia vitripennis (Parasitic wasp) PE=4 SV=1	PREDICTED: uncharacterized protein LOC100679678 [Nasonia vitripennis]
EVM0007826.1	--	--	--	--	Uncharacterized protein {ECO:0000313|EnsemblMetazoa:NV30472-PA} OS=Nasonia vitripennis (Parasitic wasp) PE=4 SV=1	PREDICTED: uncharacterized protein LOC100679678 [Nasonia vitripennis]
EVM0007428.1	--	--	--	--	Uncharacterized protein {ECO:0000313|EnsemblMetazoa:NV25008-PA} (Fragment) OS=Nasonia vitripennis (Parasitic wasp) PE=4 SV=1	PREDICTED: uncharacterized protein LOC100679678 [Nasonia vitripennis]
EVM0014252.1	--	--	--	--	Uncharacterized protein {ECO:0000313|EnsemblMetazoa:NV25008-PA} (Fragment) OS=Nasonia vitripennis (Parasitic wasp) PE=4 SV=1	PREDICTED: uncharacterized protein LOC100679678 [Nasonia vitripennis]
EVM0007886.1	--	--	--	--	Uncharacterized protein {ECO:0000313|EnsemblMetazoa:NV20241-PA} OS=Nasonia vitripennis (Parasitic wasp) PE=4 SV=1	PREDICTED: uncharacterized protein LOC100679678 [Nasonia vitripennis]
EVM0001216.1	--	--	--	--	Uncharacterized protein {ECO:0000313|EnsemblMetazoa:NV30472-PA} OS=Nasonia vitripennis (Parasitic wasp) PE=4 SV=1	PREDICTED: uncharacterized protein LOC100679678 [Nasonia vitripennis]
EVM0004723.1	--	--	--	--	Uncharacterized protein {ECO:0000313|EnsemblMetazoa:NV20241-PA} OS=Nasonia vitripennis (Parasitic wasp) PE=4 SV=1	PREDICTED: uncharacterized protein LOC100679678 [Nasonia vitripennis]
EVM0007508.1	--	--	--	--	Uncharacterized protein {ECO:0000313|EnsemblMetazoa:NV16369-PA} OS=Nasonia vitripennis (Parasitic wasp) PE=4 SV=1	PREDICTED: uncharacterized protein LOC100119416 [Nasonia vitripennis]
EVM0018276.1	--	--	--	--	Uncharacterized protein {ECO:0000313|EnsemblMetazoa:NV16369-PA} OS=Nasonia vitripennis (Parasitic wasp) PE=4 SV=1	PREDICTED: uncharacterized protein LOC100119416 [Nasonia vitripennis]
EVM0014277.1	--	--	--	--	Uncharacterized protein {ECO:0000313|EnsemblMetazoa:NV16369-PA} OS=Nasonia vitripennis (Parasitic wasp) PE=4 SV=1	PREDICTED: uncharacterized protein LOC100119416 [Nasonia vitripennis]
EVM0017663.1	--	--	--	--	Uncharacterized protein {ECO:0000313|EnsemblMetazoa:NV16369-PA} OS=Nasonia vitripennis (Parasitic wasp) PE=4 SV=1	PREDICTED: uncharacterized protein LOC100119416 [Nasonia vitripennis]
EVM0013772.1	--	--	--	--	Uncharacterized protein {ECO:0000313|EnsemblMetazoa:NV16369-PA} OS=Nasonia vitripennis (Parasitic wasp) PE=4 SV=1	PREDICTED: uncharacterized protein LOC100119416 [Nasonia vitripennis]
EVM0002438.1	--	--	--	--	Uncharacterized protein {ECO:0000313|EnsemblMetazoa:NV16369-PA} OS=Nasonia vitripennis (Parasitic wasp) PE=4 SV=1	PREDICTED: uncharacterized protein LOC100119416 [Nasonia vitripennis]
EVM0001820.1	--	--	--	--	Uncharacterized protein {ECO:0000313|EnsemblMetazoa:NV16369-PA} OS=Nasonia vitripennis (Parasitic wasp) PE=4 SV=1	PREDICTED: uncharacterized protein LOC100119416 [Nasonia vitripennis]
EVM0009148.1	--	--	--	--	Uncharacterized protein {ECO:0000313|EnsemblMetazoa:NV16369-PA} OS=Nasonia vitripennis (Parasitic wasp) PE=4 SV=1	PREDICTED: uncharacterized protein LOC100119416 [Nasonia vitripennis]
EVM0018415.1	--	--	--	--	Uncharacterized protein {ECO:0000313|EnsemblMetazoa:NV16369-PA} OS=Nasonia vitripennis (Parasitic wasp) PE=4 SV=1	PREDICTED: uncharacterized protein LOC100119416 [Nasonia vitripennis]
EVM0007619.1	--	--	--	--	Uncharacterized protein {ECO:0000313|EnsemblMetazoa:NV16369-PA} OS=Nasonia vitripennis (Parasitic wasp) PE=4 SV=1	PREDICTED: uncharacterized protein LOC100119416 [Nasonia vitripennis]
EVM0009226.1	--	--	--	--	Uncharacterized protein {ECO:0000313|EnsemblMetazoa:NV16369-PA} OS=Nasonia vitripennis (Parasitic wasp) PE=4 SV=1	PREDICTED: uncharacterized protein LOC100119416 [Nasonia vitripennis]
EVM0001786.1	--	--	--	--	Uncharacterized protein {ECO:0000313|EnsemblMetazoa:NV16369-PA} OS=Nasonia vitripennis (Parasitic wasp) PE=4 SV=1	PREDICTED: uncharacterized protein LOC100119416 [Nasonia vitripennis]
EVM0008956.1	--	--	--	--	Uncharacterized protein {ECO:0000313|EnsemblMetazoa:NV16369-PA} OS=Nasonia vitripennis (Parasitic wasp) PE=4 SV=1	PREDICTED: uncharacterized protein LOC100119416 [Nasonia vitripennis]
EVM0000538.1	--	--	--	--	Uncharacterized protein {ECO:0000313|EnsemblMetazoa:NV16369-PA} OS=Nasonia vitripennis (Parasitic wasp) PE=4 SV=1	PREDICTED: uncharacterized protein LOC100119416 [Nasonia vitripennis]
EVM0007605.1	--	--	--	--	Uncharacterized protein {ECO:0000313|EnsemblMetazoa:NV22997-PA} OS=Nasonia vitripennis (Parasitic wasp) PE=4 SV=1	PREDICTED: uncharacterized protein LOC101847339 [Aplysia californica]
EVM0017295.1	--	--	--	--	Uncharacterized protein {ECO:0000313|EnsemblMetazoa:NV22997-PA} OS=Nasonia vitripennis (Parasitic wasp) PE=4 SV=1	PREDICTED: uncharacterized protein LOC101847339 [Aplysia californica]
EVM0016190.1	--	--	--	--	Uncharacterized protein {ECO:0000313|EnsemblMetazoa:NV22997-PA} OS=Nasonia vitripennis (Parasitic wasp) PE=4 SV=1	PREDICTED: uncharacterized protein LOC101847339 [Aplysia californica]
EVM0013765.1	--	--	--	--	Uncharacterized protein {ECO:0000313|EnsemblMetazoa:NV22997-PA} OS=Nasonia vitripennis (Parasitic wasp) PE=4 SV=1	hypothetical protein X975_13527, partial [Stegodyphus mimosarum]
EVM0011954.1	--	--	--	--	Uncharacterized protein {ECO:0000313|EnsemblMetazoa:NV22997-PA} OS=Nasonia vitripennis (Parasitic wasp) PE=4 SV=1	PREDICTED: uncharacterized protein LOC101847339 [Aplysia californica]
EVM0011447.1	--	--	--	--	Uncharacterized protein {ECO:0000313|EnsemblMetazoa:NV22997-PA} OS=Nasonia vitripennis (Parasitic wasp) PE=4 SV=1	hypothetical protein X975_13527, partial [Stegodyphus mimosarum]
EVM0013465.1	--	--	--	--	Uncharacterized protein {ECO:0000313|EnsemblMetazoa:NV22997-PA} OS=Nasonia vitripennis (Parasitic wasp) PE=4 SV=1	hypothetical protein X975_13527, partial [Stegodyphus mimosarum]
EVM0003740.1	--	--	--	--	Uncharacterized protein {ECO:0000313|EnsemblMetazoa:NV22997-PA} OS=Nasonia vitripennis (Parasitic wasp) PE=4 SV=1	PREDICTED: uncharacterized protein LOC101847339 [Aplysia californica]
EVM0018583.1	--	--	--	--	Uncharacterized protein {ECO:0000313|EnsemblMetazoa:NV22997-PA} OS=Nasonia vitripennis (Parasitic wasp) PE=4 SV=1	PREDICTED: uncharacterized protein LOC101847339 [Aplysia californica]
EVM0014123.1	--	--	--	--	Uncharacterized protein {ECO:0000313|EnsemblMetazoa:NV22997-PA} OS=Nasonia vitripennis (Parasitic wasp) PE=4 SV=1	PREDICTED: uncharacterized protein LOC101847339 [Aplysia californica]
EVM0001575.1	--	--	--	--	Uncharacterized protein {ECO:0000313|EnsemblMetazoa:NV22997-PA} OS=Nasonia vitripennis (Parasitic wasp) PE=4 SV=1	PREDICTED: uncharacterized protein LOC101847339 [Aplysia californica]
EVM0008654.1	--	--	--	--	Uncharacterized protein {ECO:0000313|EnsemblMetazoa:NV22997-PA} OS=Nasonia vitripennis (Parasitic wasp) PE=4 SV=1	PREDICTED: uncharacterized protein LOC101847339 [Aplysia californica]
EVM0006080.1	--	--	--	--	Uncharacterized protein {ECO:0000313|EnsemblMetazoa:NV22997-PA} OS=Nasonia vitripennis (Parasitic wasp) PE=4 SV=1	hypothetical protein X975_13527, partial [Stegodyphus mimosarum]
EVM0005324.1	--	--	--	--	Uncharacterized protein {ECO:0000313|EnsemblMetazoa:NV22997-PA} OS=Nasonia vitripennis (Parasitic wasp) PE=4 SV=1	PREDICTED: uncharacterized protein LOC101847339 [Aplysia californica]
EVM0006382.1	--	--	--	--	Uncharacterized protein {ECO:0000313|EnsemblMetazoa:NV25243-PA} OS=Nasonia vitripennis (Parasitic wasp) PE=4 SV=1	PREDICTED: uncharacterized protein LOC103310882, partial [Acyrthosiphon pisum]
EVM0012855.1	--	--	--	--	Uncharacterized protein {ECO:0000313|EnsemblMetazoa:ACYPI36211-PA} OS=Acyrthosiphon pisum (Pea aphid) PE=4 SV=2	PREDICTED: uncharacterized protein LOC103311882 [Acyrthosiphon pisum]
EVM0009804.1	--	--	--	--	Uncharacterized protein {ECO:0000313|EnsemblMetazoa:NV25243-PA} OS=Nasonia vitripennis (Parasitic wasp) PE=4 SV=1	PREDICTED: uncharacterized protein LOC103310882, partial [Acyrthosiphon pisum]
EVM0017078.1	--	K08585|9.24946e-59|api:100569507|K08585 calpain, invertebrate [EC:3.4.22.-] | (RefSeq) calpain-A-like	--	--	Uncharacterized protein {ECO:0000313|EnsemblMetazoa:ACYPI082143-PA} OS=Acyrthosiphon pisum (Pea aphid) PE=4 SV=1	PREDICTED: uncharacterized protein LOC100569507 [Acyrthosiphon pisum]
EVM0002896.1	--	--	--	--	Uncharacterized protein {ECO:0000313|EnsemblMetazoa:NV25243-PA} OS=Nasonia vitripennis (Parasitic wasp) PE=4 SV=1	PREDICTED: uncharacterized protein LOC103311882 [Acyrthosiphon pisum]
EVM0013422.1	--	--	--	--	Uncharacterized protein {ECO:0000313|EnsemblMetazoa:ACYPI063708-PA} (Fragment) OS=Acyrthosiphon pisum (Pea aphid) PE=4 SV=1	PREDICTED: uncharacterized protein LOC100571824 [Acyrthosiphon pisum]
EVM0008148.1	--	K08585|1.18074e-80|api:100569507|K08585 calpain, invertebrate [EC:3.4.22.-] | (RefSeq) calpain-A-like	--	--	Uncharacterized protein {ECO:0000313|EnsemblMetazoa:ACYPI44008-PA} OS=Acyrthosiphon pisum (Pea aphid) PE=4 SV=2	PREDICTED: uncharacterized protein LOC103574271, partial [Microplitis demolitor]
EVM0018712.1	--	--	--	--	Putative uncharacterized protein {ECO:0000313|EMBL:EFN73372.1} (Fragment) OS=Camponotus floridanus (Florida carpenter ant) PE=4 SV=1	PREDICTED: uncharacterized protein LOC103519201 isoform X1 [Diaphorina citri]
EVM0015961.1	--	--	--	--	Uncharacterized protein {ECO:0000313|EnsemblMetazoa:NV25243-PA} OS=Nasonia vitripennis (Parasitic wasp) PE=4 SV=1	hypothetical protein X777_03734, partial [Cerapachys biroi]
EVM0000706.1	--	K08585|1.05184e-78|api:100569507|K08585 calpain, invertebrate [EC:3.4.22.-] | (RefSeq) calpain-A-like	--	--	Uncharacterized protein {ECO:0000313|EnsemblMetazoa:ACYPI50987-PA} OS=Acyrthosiphon pisum (Pea aphid) PE=4 SV=2	PREDICTED: uncharacterized protein LOC100569507 [Acyrthosiphon pisum]
EVM0014333.1	--	K08585|1.92954e-36|api:100569507|K08585 calpain, invertebrate [EC:3.4.22.-] | (RefSeq) calpain-A-like	--	--	Uncharacterized protein {ECO:0000313|EnsemblMetazoa:ACYPI49298-PA} OS=Acyrthosiphon pisum (Pea aphid) PE=4 SV=2	PREDICTED: uncharacterized protein LOC100569507 [Acyrthosiphon pisum]
EVM0007763.1	--	--	--	--	Uncharacterized protein {ECO:0000313|EnsemblMetazoa:NV22411-PA} OS=Nasonia vitripennis (Parasitic wasp) PE=4 SV=1	PREDICTED: uncharacterized protein LOC100575322 [Acyrthosiphon pisum]
EVM0004812.1	--	--	--	--	Uncharacterized protein {ECO:0000313|EnsemblMetazoa:NV25243-PA} OS=Nasonia vitripennis (Parasitic wasp) PE=4 SV=1	PREDICTED: uncharacterized protein LOC103309353 [Acyrthosiphon pisum]
EVM0018322.1	Molecular Function: binding (GO:0005488);;	--	--	--	Uncharacterized protein {ECO:0000313|EnsemblMetazoa:NV18405-PA} OS=Nasonia vitripennis (Parasitic wasp) PE=4 SV=1	hypothetical protein TcasGA2_TC005146 [Tribolium castaneum]
EVM0017093.1	Molecular Function: binding (GO:0005488);;	--	--	--	Uncharacterized protein {ECO:0000313|EnsemblMetazoa:BGIBMGA012685-TA} OS=Bombyx mori (Silk moth) PE=4 SV=1	hypothetical protein TcasGA2_TC004345 [Tribolium castaneum]
EVM0012318.1	Molecular Function: binding (GO:0005488);;	--	--	--	Uncharacterized protein {ECO:0000313|EnsemblMetazoa:NV23019-PA} OS=Nasonia vitripennis (Parasitic wasp) PE=4 SV=1	hypothetical protein TcasGA2_TC001839 [Tribolium castaneum]
EVM0019189.1	--	--	--	--	Uncharacterized protein {ECO:0000313|EnsemblMetazoa:BGIBMGA012685-TA} OS=Bombyx mori (Silk moth) PE=4 SV=1	hypothetical protein TcasGA2_TC001485 [Tribolium castaneum]
EVM0008723.1	Molecular Function: binding (GO:0005488);;	K01581|8.24325e-14|tru:101065967|K01581 ornithine decarboxylase [EC:4.1.1.17] | (RefSeq) uncharacterized LOC101065967	--	--	Uncharacterized protein {ECO:0000313|EnsemblMetazoa:BGIBMGA012685-TA} OS=Bombyx mori (Silk moth) PE=4 SV=1	hypothetical protein TcasGA2_TC005146 [Tribolium castaneum]
EVM0013442.1	--	--	--	--	Uncharacterized protein {ECO:0000313|EnsemblMetazoa:NV24748-PA} OS=Nasonia vitripennis (Parasitic wasp) PE=4 SV=1	hypothetical protein TcasGA2_TC001485 [Tribolium castaneum]
EVM0010453.1	--	--	--	--	Putative uncharacterized protein GLEAN_10692 {ECO:0000313|EMBL:EFA12669.1} OS=Tribolium castaneum (Red flour beetle) PE=4 SV=1	hypothetical protein TcasGA2_TC010692 [Tribolium castaneum]
EVM0013867.1	Molecular Function: binding (GO:0005488);;	--	--	--	Uncharacterized protein {ECO:0000313|EnsemblMetazoa:NV23019-PA} OS=Nasonia vitripennis (Parasitic wasp) PE=4 SV=1	hypothetical protein TcasGA2_TC014839 [Tribolium castaneum]
EVM0001815.1	Molecular Function: binding (GO:0005488);;	--	--	--	Uncharacterized protein {ECO:0000313|EnsemblMetazoa:NV24951-PA} OS=Nasonia vitripennis (Parasitic wasp) PE=4 SV=1	hypothetical protein TcasGA2_TC004168 [Tribolium castaneum]
EVM0001694.1	Molecular Function: binding (GO:0005488);;	--	--	--	Uncharacterized protein {ECO:0000313|EnsemblMetazoa:BGIBMGA012685-TA} OS=Bombyx mori (Silk moth) PE=4 SV=1	hypothetical protein TcasGA2_TC004168 [Tribolium castaneum]
EVM0002467.1	Molecular Function: binding (GO:0005488);;	--	--	--	Uncharacterized protein {ECO:0000313|EnsemblMetazoa:NV23019-PA} OS=Nasonia vitripennis (Parasitic wasp) PE=4 SV=1	hypothetical protein TcasGA2_TC004168 [Tribolium castaneum]
EVM0013468.1	Molecular Function: binding (GO:0005488);;	--	--	--	Uncharacterized protein {ECO:0000313|EnsemblMetazoa:NV23019-PA} OS=Nasonia vitripennis (Parasitic wasp) PE=4 SV=1	hypothetical protein TcasGA2_TC004345 [Tribolium castaneum]
EVM0014794.1	Molecular Function: binding (GO:0005488);;	--	--	--	Uncharacterized protein {ECO:0000313|EnsemblMetazoa:NV22240-PA} OS=Nasonia vitripennis (Parasitic wasp) PE=4 SV=1	hypothetical protein TcasGA2_TC004345 [Tribolium castaneum]
EVM0008951.1	--	--	--	--	Uncharacterized protein {ECO:0000313|EnsemblMetazoa:NV25538-PA} OS=Nasonia vitripennis (Parasitic wasp) PE=4 SV=1	PREDICTED: cylicin-2-like [Microplitis demolitor]
EVM0010562.1	--	--	--	--	Uncharacterized protein {ECO:0000313|EnsemblMetazoa:NV25538-PA} OS=Nasonia vitripennis (Parasitic wasp) PE=4 SV=1	PREDICTED: myb-like protein X [Nasonia vitripennis]
EVM0016210.1	--	--	--	--	Uncharacterized protein {ECO:0000313|EnsemblMetazoa:NV25538-PA} OS=Nasonia vitripennis (Parasitic wasp) PE=4 SV=1	PREDICTED: cylicin-2-like [Microplitis demolitor]
EVM0002600.1	--	--	--	--	Uncharacterized protein {ECO:0000313|EnsemblMetazoa:NV21079-PA} OS=Nasonia vitripennis (Parasitic wasp) PE=4 SV=1	PREDICTED: myb-like protein X [Nasonia vitripennis]
EVM0002550.1	--	--	--	--	Uncharacterized protein {ECO:0000313|EnsemblMetazoa:NV25538-PA} OS=Nasonia vitripennis (Parasitic wasp) PE=4 SV=1	PREDICTED: cylicin-2-like [Microplitis demolitor]
EVM0014953.1	--	--	--	--	Uncharacterized protein {ECO:0000313|EnsemblMetazoa:NV25538-PA} OS=Nasonia vitripennis (Parasitic wasp) PE=4 SV=1	PREDICTED: cylicin-2-like [Microplitis demolitor]
EVM0008868.1	--	--	--	--	Uncharacterized protein {ECO:0000313|EnsemblMetazoa:NV25538-PA} OS=Nasonia vitripennis (Parasitic wasp) PE=4 SV=1	PREDICTED: cylicin-2-like [Microplitis demolitor]
EVM0011684.1	--	--	--	--	Uncharacterized protein {ECO:0000313|EnsemblMetazoa:RPRC001785-PA} OS=Rhodnius prolixus (Triatomid bug) PE=4 SV=1	--
EVM0012129.1	--	--	--	--	Uncharacterized protein {ECO:0000313|EnsemblMetazoa:NV23493-PA} OS=Nasonia vitripennis (Parasitic wasp) PE=4 SV=1	PREDICTED: uncharacterized protein LOC103576979 [Microplitis demolitor]
EVM0015550.1	--	--	--	--	Uncharacterized protein {ECO:0000313|EnsemblMetazoa:RPRC001785-PA} OS=Rhodnius prolixus (Triatomid bug) PE=4 SV=1	conserved uncharacterized protein [Microplitis demolitor]
EVM0011597.1	--	--	--	--	Uncharacterized protein {ECO:0000313|EnsemblMetazoa:NV23493-PA} OS=Nasonia vitripennis (Parasitic wasp) PE=4 SV=1	PREDICTED: uncharacterized protein LOC103576979 [Microplitis demolitor]
EVM0004308.1	--	--	--	--	Uncharacterized protein {ECO:0000313|EnsemblMetazoa:ACYPI28841-PA} OS=Acyrthosiphon pisum (Pea aphid) PE=4 SV=1	PREDICTED: uncharacterized protein LOC103576979 [Microplitis demolitor]
EVM0007590.1	--	--	--	--	Uncharacterized protein {ECO:0000313|EnsemblMetazoa:RPRC001785-PA} OS=Rhodnius prolixus (Triatomid bug) PE=4 SV=1	--
EVM0015572.1	--	--	--	--	Uncharacterized protein {ECO:0000313|EnsemblMetazoa:NV23493-PA} OS=Nasonia vitripennis (Parasitic wasp) PE=4 SV=1	GF21556 [Drosophila ananassae]
EVM0015567.1	--	--	--	--	Uncharacterized protein {ECO:0000313|EnsemblMetazoa:RPRC001785-PA} OS=Rhodnius prolixus (Triatomid bug) PE=4 SV=1	--
EVM0005440.1	--	--	--	--	Uncharacterized protein {ECO:0000313|EnsemblMetazoa:NV21194-PA} OS=Nasonia vitripennis (Parasitic wasp) PE=4 SV=1	hypothetical protein CAPTEDRAFT_206368 [Capitella teleta]
EVM0003127.1	--	--	--	--	Uncharacterized protein {ECO:0000313|EnsemblMetazoa:NV20908-PA} OS=Nasonia vitripennis (Parasitic wasp) PE=4 SV=1	PREDICTED: uncharacterized protein LOC103316829 [Nasonia vitripennis]
EVM0018164.1	--	--	--	--	Uncharacterized protein {ECO:0000313|EnsemblMetazoa:NV20908-PA} OS=Nasonia vitripennis (Parasitic wasp) PE=4 SV=1	PREDICTED: uncharacterized protein LOC103316829 [Nasonia vitripennis]
EVM0013133.1	--	--	--	--	Uncharacterized protein {ECO:0000313|EnsemblMetazoa:NV20908-PA} OS=Nasonia vitripennis (Parasitic wasp) PE=4 SV=1	PREDICTED: uncharacterized protein LOC103316829 [Nasonia vitripennis]
EVM0013326.1	--	--	--	--	Uncharacterized protein {ECO:0000313|EnsemblMetazoa:NV20908-PA} OS=Nasonia vitripennis (Parasitic wasp) PE=4 SV=1	PREDICTED: uncharacterized protein LOC103316829 [Nasonia vitripennis]
EVM0010435.1	--	--	--	--	Uncharacterized protein {ECO:0000313|EnsemblMetazoa:NV20908-PA} OS=Nasonia vitripennis (Parasitic wasp) PE=4 SV=1	PREDICTED: uncharacterized protein LOC103316829 [Nasonia vitripennis]
EVM0002959.1	--	--	--	--	Uncharacterized protein {ECO:0000313|EnsemblMetazoa:NV20908-PA} OS=Nasonia vitripennis (Parasitic wasp) PE=4 SV=1	PREDICTED: uncharacterized protein LOC103316829 [Nasonia vitripennis]
EVM0015365.1	--	--	--	--	Uncharacterized protein {ECO:0000313|EnsemblMetazoa:NV20908-PA} OS=Nasonia vitripennis (Parasitic wasp) PE=4 SV=1	PREDICTED: uncharacterized protein LOC103316829 [Nasonia vitripennis]
EVM0004848.1	--	--	--	--	Uncharacterized protein {ECO:0000313|EnsemblMetazoa:NV20908-PA} OS=Nasonia vitripennis (Parasitic wasp) PE=4 SV=1	PREDICTED: uncharacterized protein LOC103316829 [Nasonia vitripennis]
EVM0000528.1	--	--	--	--	Uncharacterized protein {ECO:0000313|EnsemblMetazoa:NV20908-PA} OS=Nasonia vitripennis (Parasitic wasp) PE=4 SV=1	PREDICTED: uncharacterized protein LOC103316829 [Nasonia vitripennis]
EVM0013713.1	--	--	--	--	Uncharacterized protein {ECO:0000313|EnsemblMetazoa:NV20908-PA} OS=Nasonia vitripennis (Parasitic wasp) PE=4 SV=1	PREDICTED: uncharacterized protein LOC103316829 [Nasonia vitripennis]
EVM0015267.1	--	--	--	--	Uncharacterized protein {ECO:0000313|EnsemblMetazoa:NV20908-PA} OS=Nasonia vitripennis (Parasitic wasp) PE=4 SV=1	PREDICTED: uncharacterized protein LOC103316829 [Nasonia vitripennis]
EVM0012888.1	--	--	--	--	Uncharacterized protein {ECO:0000313|EnsemblMetazoa:NV20908-PA} OS=Nasonia vitripennis (Parasitic wasp) PE=4 SV=1	PREDICTED: uncharacterized protein LOC103316829 [Nasonia vitripennis]
EVM0003370.1	--	--	--	--	Uncharacterized protein {ECO:0000313|EnsemblMetazoa:NV20908-PA} OS=Nasonia vitripennis (Parasitic wasp) PE=4 SV=1	PREDICTED: uncharacterized protein LOC103316829 [Nasonia vitripennis]
EVM0008387.1	--	--	--	--	Uncharacterized protein {ECO:0000313|EnsemblMetazoa:NV22547-PA} OS=Nasonia vitripennis (Parasitic wasp) PE=4 SV=1	PREDICTED: uncharacterized protein LOC103574509 [Microplitis demolitor]
EVM0004372.1	--	--	--	--	Uncharacterized protein {ECO:0000313|EnsemblMetazoa:NV23519-PA} OS=Nasonia vitripennis (Parasitic wasp) PE=4 SV=1	PREDICTED: uncharacterized protein LOC103574509 [Microplitis demolitor]
EVM0019065.1	--	--	--	--	Uncharacterized protein {ECO:0000313|EnsemblMetazoa:NV21148-PA} OS=Nasonia vitripennis (Parasitic wasp) PE=4 SV=1	PREDICTED: cylicin-2-like [Nasonia vitripennis]
EVM0005245.1	--	--	--	--	Uncharacterized protein {ECO:0000313|EnsemblMetazoa:NV21148-PA} OS=Nasonia vitripennis (Parasitic wasp) PE=4 SV=1	PREDICTED: cylicin-2-like [Nasonia vitripennis]
EVM0010830.1	--	--	--	--	Uncharacterized protein {ECO:0000313|EnsemblMetazoa:NV21148-PA} OS=Nasonia vitripennis (Parasitic wasp) PE=4 SV=1	PREDICTED: cylicin-2-like [Nasonia vitripennis]
EVM0005886.1	--	--	--	--	Uncharacterized protein {ECO:0000313|EnsemblMetazoa:NV21148-PA} OS=Nasonia vitripennis (Parasitic wasp) PE=4 SV=1	PREDICTED: cylicin-2-like [Nasonia vitripennis]
EVM0008318.1	--	--	--	--	Uncharacterized protein {ECO:0000313|EnsemblMetazoa:NV21148-PA} OS=Nasonia vitripennis (Parasitic wasp) PE=4 SV=1	PREDICTED: cylicin-2-like [Nasonia vitripennis]
EVM0014360.1	--	--	--	--	Uncharacterized protein {ECO:0000313|EnsemblMetazoa:NV21148-PA} OS=Nasonia vitripennis (Parasitic wasp) PE=4 SV=1	PREDICTED: cylicin-2-like [Nasonia vitripennis]
EVM0013044.1	--	--	--	--	Uncharacterized protein {ECO:0000313|EnsemblMetazoa:NV21148-PA} OS=Nasonia vitripennis (Parasitic wasp) PE=4 SV=1	PREDICTED: cylicin-2-like [Nasonia vitripennis]
EVM0018785.1	--	--	--	--	Uncharacterized protein {ECO:0000313|EnsemblMetazoa:NV21148-PA} OS=Nasonia vitripennis (Parasitic wasp) PE=4 SV=1	PREDICTED: cylicin-2-like [Nasonia vitripennis]
EVM0002978.1	--	--	--	--	Uncharacterized protein {ECO:0000313|EnsemblMetazoa:NV21148-PA} OS=Nasonia vitripennis (Parasitic wasp) PE=4 SV=1	PREDICTED: cylicin-2-like [Nasonia vitripennis]
EVM0010420.1	--	--	--	--	Uncharacterized protein {ECO:0000313|EnsemblMetazoa:NV21148-PA} OS=Nasonia vitripennis (Parasitic wasp) PE=4 SV=1	PREDICTED: cylicin-2-like [Nasonia vitripennis]
EVM0003818.1	--	--	--	--	Uncharacterized protein {ECO:0000313|EnsemblMetazoa:NV20157-PA} OS=Nasonia vitripennis (Parasitic wasp) PE=4 SV=1	PREDICTED: uncharacterized protein LOC103316043 [Nasonia vitripennis]
EVM0013720.1	--	--	--	--	Uncharacterized protein {ECO:0000313|EnsemblMetazoa:NV21148-PA} OS=Nasonia vitripennis (Parasitic wasp) PE=4 SV=1	PREDICTED: cylicin-2-like [Nasonia vitripennis]
EVM0000463.1	--	--	--	--	Uncharacterized protein {ECO:0000313|EnsemblMetazoa:NV21148-PA} OS=Nasonia vitripennis (Parasitic wasp) PE=4 SV=1	PREDICTED: cylicin-2-like [Nasonia vitripennis]
EVM0016883.1	--	--	--	--	Uncharacterized protein {ECO:0000313|EnsemblMetazoa:NV25679-PA} OS=Nasonia vitripennis (Parasitic wasp) PE=4 SV=1	PREDICTED: uncharacterized protein LOC100678580 [Nasonia vitripennis]
EVM0000342.1	--	--	--	--	Uncharacterized protein {ECO:0000313|EnsemblMetazoa:NV25679-PA} OS=Nasonia vitripennis (Parasitic wasp) PE=4 SV=1	PREDICTED: uncharacterized protein LOC100678580 [Nasonia vitripennis]
EVM0009021.1	--	--	--	--	Uncharacterized protein {ECO:0000313|EnsemblMetazoa:NV25679-PA} OS=Nasonia vitripennis (Parasitic wasp) PE=4 SV=1	PREDICTED: uncharacterized protein LOC100678580 [Nasonia vitripennis]
EVM0001374.1	--	--	--	--	Uncharacterized protein {ECO:0000313|EnsemblMetazoa:NV25679-PA} OS=Nasonia vitripennis (Parasitic wasp) PE=4 SV=1	PREDICTED: uncharacterized protein LOC100678580 [Nasonia vitripennis]
EVM0001414.1	--	--	--	--	--	PREDICTED: uncharacterized protein LOC100678694 [Nasonia vitripennis]
EVM0003974.1	--	--	--	--	Uncharacterized protein {ECO:0000313|EnsemblMetazoa:NV13988-PA} OS=Nasonia vitripennis (Parasitic wasp) PE=4 SV=1	PREDICTED: uncharacterized protein LOC100122183 [Nasonia vitripennis]
EVM0015995.1	--	--	--	--	Uncharacterized protein {ECO:0000313|EnsemblMetazoa:NV25679-PA} OS=Nasonia vitripennis (Parasitic wasp) PE=4 SV=1	PREDICTED: uncharacterized protein LOC100678580 [Nasonia vitripennis]
EVM0007388.1	--	--	--	--	Uncharacterized protein {ECO:0000313|EnsemblMetazoa:NV13988-PA} OS=Nasonia vitripennis (Parasitic wasp) PE=4 SV=1	PREDICTED: uncharacterized protein LOC100122183 [Nasonia vitripennis]
EVM0012074.1	--	--	--	--	Uncharacterized protein {ECO:0000313|EnsemblMetazoa:NV25679-PA} OS=Nasonia vitripennis (Parasitic wasp) PE=4 SV=1	PREDICTED: uncharacterized protein LOC100678580 [Nasonia vitripennis]
EVM0006884.4	--	--	[S]	Function unknown	Putative uncharacterized protein Cc8L18.2 {ECO:0000313|EMBL:CAR82258.1} OS=Cotesia congregata (Parasitoid wasp) PE=4 SV=1	hypothetical protein [Cotesia congregata]
EVM0002345.1	--	--	[S]	Function unknown	Uncharacterized protein C11orf46 {ECO:0000313|EMBL:CDG68723.1} (Fragment) OS=Hydra vulgaris (Hydra) PE=2 SV=1	PREDICTED: uncharacterized protein LOC101240195 [Hydra vulgaris]
EVM0015762.1	--	--	--	--	Uncharacterized protein {ECO:0000313|EnsemblMetazoa:PAC:15705808} OS=Amphimedon queenslandica (Sponge) PE=4 SV=1	PREDICTED: hypothetical protein LOC100634292 [Amphimedon queenslandica]
EVM0014548.1	--	--	--	--	Putative uncharacterized protein Cc8L18.2 {ECO:0000313|EMBL:CAR82258.1} OS=Cotesia congregata (Parasitoid wasp) PE=4 SV=1	hypothetical protein [Cotesia congregata]
EVM0005182.1	--	--	[S]	Function unknown	Uncharacterized protein {ECO:0000313|EnsemblMetazoa:NV24163-PA} OS=Nasonia vitripennis (Parasitic wasp) PE=4 SV=1	PREDICTED: ARL14 effector protein-like [Hydra vulgaris]
EVM0015301.1	--	--	[S]	Function unknown	Uncharacterized protein C11orf46 {ECO:0000313|EMBL:CDG68723.1} (Fragment) OS=Hydra vulgaris (Hydra) PE=2 SV=1	PREDICTED: uncharacterized protein LOC101240195 [Hydra vulgaris]
EVM0018894.1	--	--	[S]	Function unknown	Putative uncharacterized protein Cc8L18.2 {ECO:0000313|EMBL:CAR82258.1} OS=Cotesia congregata (Parasitoid wasp) PE=4 SV=1	hypothetical protein [Cotesia congregata]
EVM0012203.1	--	--	--	--	Putative uncharacterized protein Cc8L18.2 {ECO:0000313|EMBL:CAR82258.1} OS=Cotesia congregata (Parasitoid wasp) PE=4 SV=1	hypothetical protein [Cotesia congregata]
EVM0004904.1	--	--	[S]	Function unknown	Uncharacterized protein C11orf46 {ECO:0000313|EMBL:CDG68723.1} (Fragment) OS=Hydra vulgaris (Hydra) PE=2 SV=1	PREDICTED: uncharacterized protein LOC101240195 [Hydra vulgaris]
EVM0003498.1	--	--	[S]	Function unknown	Uncharacterized protein {ECO:0000313|EnsemblMetazoa:PAC:15705808} OS=Amphimedon queenslandica (Sponge) PE=4 SV=1	PREDICTED: hypothetical protein LOC100634292 [Amphimedon queenslandica]
EVM0010267.1	--	--	--	--	Uncharacterized protein {ECO:0000313|EnsemblMetazoa:PAC:15705808} OS=Amphimedon queenslandica (Sponge) PE=4 SV=1	PREDICTED: hypothetical protein LOC100634292 [Amphimedon queenslandica]
EVM0013700.1	--	--	--	--	Uncharacterized protein {ECO:0000313|EnsemblMetazoa:NV21194-PA} OS=Nasonia vitripennis (Parasitic wasp) PE=4 SV=1	hypothetical protein CAPTEDRAFT_206368 [Capitella teleta]
EVM0013481.1	--	--	--	--	Uncharacterized protein {ECO:0000313|EnsemblMetazoa:BGIBMGA012017-TA} OS=Bombyx mori (Silk moth) PE=4 SV=1	hypothetical protein CAPTEDRAFT_206368 [Capitella teleta]
EVM0005450.1	--	--	--	--	Uncharacterized protein {ECO:0000313|EnsemblMetazoa:ACYPI070930-PA} OS=Acyrthosiphon pisum (Pea aphid) PE=4 SV=1	hypothetical protein LOTGIDRAFT_176031 [Lottia gigantea]
EVM0001404.1	--	--	--	--	Uncharacterized protein {ECO:0000313|EnsemblMetazoa:ACYPI070930-PA} OS=Acyrthosiphon pisum (Pea aphid) PE=4 SV=1	hypothetical protein LOTGIDRAFT_176031 [Lottia gigantea]
EVM0006448.1	--	--	--	--	Uncharacterized protein {ECO:0000313|EnsemblMetazoa:BGIBMGA009106-TA} OS=Bombyx mori (Silk moth) PE=4 SV=1	hypothetical protein LOTGIDRAFT_176031 [Lottia gigantea]
EVM0013529.1	--	--	--	--	Uncharacterized protein {ECO:0000313|EnsemblMetazoa:NV21194-PA} OS=Nasonia vitripennis (Parasitic wasp) PE=4 SV=1	PREDICTED: uncharacterized protein LOC101744346 [Bombyx mori]
EVM0014419.1	--	--	--	--	Uncharacterized protein {ECO:0000313|EnsemblMetazoa:BGIBMGA009106-TA} OS=Bombyx mori (Silk moth) PE=4 SV=1	hypothetical protein LOTGIDRAFT_176031 [Lottia gigantea]
EVM0008572.1	--	--	--	--	Uncharacterized protein {ECO:0000313|EnsemblMetazoa:NV21194-PA} OS=Nasonia vitripennis (Parasitic wasp) PE=4 SV=1	hypothetical protein CAPTEDRAFT_206368 [Capitella teleta]
EVM0013132.1	--	--	--	--	Uncharacterized protein {ECO:0000313|EnsemblMetazoa:NV21194-PA} OS=Nasonia vitripennis (Parasitic wasp) PE=4 SV=1	hypothetical protein CAPTEDRAFT_206368 [Capitella teleta]
EVM0003321.1	--	--	--	--	Uncharacterized protein {ECO:0000313|EnsemblMetazoa:BGIBMGA009106-TA} OS=Bombyx mori (Silk moth) PE=4 SV=1	hypothetical protein LOTGIDRAFT_176031 [Lottia gigantea]
EVM0000238.1	--	--	--	--	Uncharacterized protein {ECO:0000313|EnsemblMetazoa:BGIBMGA009106-TA} OS=Bombyx mori (Silk moth) PE=4 SV=1	hypothetical protein CAPTEDRAFT_206368 [Capitella teleta]
EVM0001484.1	--	--	[L]	Replication, recombination and repair	Uncharacterized protein {ECO:0000313|EnsemblMetazoa:NV31194-PA} (Fragment) OS=Nasonia vitripennis (Parasitic wasp) PE=4 SV=1	PREDICTED: uncharacterized protein LOC103316730, partial [Nasonia vitripennis]
EVM0001469.1	--	--	--	--	Uncharacterized protein {ECO:0000313|EnsemblMetazoa:NV31194-PA} (Fragment) OS=Nasonia vitripennis (Parasitic wasp) PE=4 SV=1	PREDICTED: uncharacterized protein LOC103316730, partial [Nasonia vitripennis]
EVM0016421.1	--	--	[L]	Replication, recombination and repair	Uncharacterized protein {ECO:0000313|EnsemblMetazoa:NV31194-PA} (Fragment) OS=Nasonia vitripennis (Parasitic wasp) PE=4 SV=1	PREDICTED: uncharacterized protein LOC103316730, partial [Nasonia vitripennis]
EVM0002132.1	--	--	[L]	Replication, recombination and repair	Uncharacterized protein {ECO:0000313|EnsemblMetazoa:NV31194-PA} (Fragment) OS=Nasonia vitripennis (Parasitic wasp) PE=4 SV=1	PREDICTED: uncharacterized protein LOC103316730, partial [Nasonia vitripennis]
EVM0008174.1	--	--	--	--	Uncharacterized protein {ECO:0000313|EnsemblMetazoa:NV31194-PA} (Fragment) OS=Nasonia vitripennis (Parasitic wasp) PE=4 SV=1	PREDICTED: uncharacterized protein LOC103316730, partial [Nasonia vitripennis]
EVM0002291.1	--	--	[L]	Replication, recombination and repair	Uncharacterized protein {ECO:0000313|EnsemblMetazoa:NV25936-PA} OS=Nasonia vitripennis (Parasitic wasp) PE=4 SV=1	PREDICTED: uncharacterized protein LOC103316730, partial [Nasonia vitripennis]
EVM0000850.1	--	--	--	--	Uncharacterized protein {ECO:0000313|EnsemblMetazoa:NV31194-PA} (Fragment) OS=Nasonia vitripennis (Parasitic wasp) PE=4 SV=1	PREDICTED: uncharacterized protein LOC103316730, partial [Nasonia vitripennis]
EVM0008818.1	--	--	[L]	Replication, recombination and repair	Uncharacterized protein {ECO:0000313|EnsemblMetazoa:NV25936-PA} OS=Nasonia vitripennis (Parasitic wasp) PE=4 SV=1	PREDICTED: uncharacterized protein LOC103316730, partial [Nasonia vitripennis]
EVM0001934.1	Biological Process: primary metabolic process (GO:0044238);; Biological Process: cellular macromolecule metabolic process (GO:0044260);;	--	[L]	Replication, recombination and repair	Uncharacterized protein {ECO:0000313|EnsemblMetazoa:NV25936-PA} OS=Nasonia vitripennis (Parasitic wasp) PE=4 SV=1	PREDICTED: uncharacterized protein LOC103316730, partial [Nasonia vitripennis]
EVM0001000.1	--	--	[L]	Replication, recombination and repair	Uncharacterized protein {ECO:0000313|EnsemblMetazoa:NV31194-PA} (Fragment) OS=Nasonia vitripennis (Parasitic wasp) PE=4 SV=1	PREDICTED: uncharacterized protein LOC103316730, partial [Nasonia vitripennis]
EVM0000573.1	--	--	[L]	Replication, recombination and repair	Uncharacterized protein {ECO:0000313|EnsemblMetazoa:NV31194-PA} (Fragment) OS=Nasonia vitripennis (Parasitic wasp) PE=4 SV=1	PREDICTED: uncharacterized protein LOC103316730, partial [Nasonia vitripennis]
EVM0003616.1	--	--	--	--	Uncharacterized protein {ECO:0000313|EnsemblMetazoa:NV24892-PA} OS=Nasonia vitripennis (Parasitic wasp) PE=4 SV=1	PREDICTED: spindle assembly checkpoint component MAD1-like [Nasonia vitripennis]
EVM0013083.1	--	--	--	--	Uncharacterized protein {ECO:0000313|EnsemblMetazoa:NV22781-PA} OS=Nasonia vitripennis (Parasitic wasp) PE=4 SV=1	PREDICTED: spindle assembly checkpoint component MAD1-like [Nasonia vitripennis]
EVM0008144.1	--	--	--	--	Uncharacterized protein {ECO:0000313|EnsemblMetazoa:NV24892-PA} OS=Nasonia vitripennis (Parasitic wasp) PE=4 SV=1	--
EVM0018847.1	--	--	--	--	Uncharacterized protein {ECO:0000313|EnsemblMetazoa:NV25977-PA} OS=Nasonia vitripennis (Parasitic wasp) PE=4 SV=1	PREDICTED: uncharacterized protein LOC103520376 [Diaphorina citri]
EVM0001203.1	--	--	--	--	Uncharacterized protein {ECO:0000313|EnsemblMetazoa:NV24892-PA} OS=Nasonia vitripennis (Parasitic wasp) PE=4 SV=1	--
EVM0003958.1	--	--	--	--	Uncharacterized protein {ECO:0000313|EnsemblMetazoa:NV24892-PA} OS=Nasonia vitripennis (Parasitic wasp) PE=4 SV=1	--
EVM0012072.1	--	--	--	--	Uncharacterized protein {ECO:0000313|EnsemblMetazoa:NV24892-PA} OS=Nasonia vitripennis (Parasitic wasp) PE=4 SV=1	--
EVM0007786.1	--	--	--	--	Uncharacterized protein {ECO:0000313|EnsemblMetazoa:NV24892-PA} OS=Nasonia vitripennis (Parasitic wasp) PE=4 SV=1	--
EVM0002539.1	--	--	--	--	Uncharacterized protein {ECO:0000313|EnsemblMetazoa:PAC:15709213} (Fragment) OS=Amphimedon queenslandica (Sponge) PE=4 SV=1	--
EVM0013443.1	--	--	--	--	Uncharacterized protein {ECO:0000313|EnsemblMetazoa:NV24892-PA} OS=Nasonia vitripennis (Parasitic wasp) PE=4 SV=1	--
EVM0015748.1	--	--	--	--	Putative uncharacterized protein {ECO:0000313|EMBL:EFX81466.1} OS=Daphnia pulex (Water flea) PE=4 SV=1	hypothetical protein DAPPUDRAFT_317650 [Daphnia pulex]
EVM0006851.1	--	--	--	--	Uncharacterized protein {ECO:0000313|EMBL:EHJ65492.1} OS=Danaus plexippus (Monarch butterfly) PE=4 SV=1	hypothetical protein KGM_12691 [Danaus plexippus]
EVM0018621.1	--	--	--	--	Uncharacterized protein {ECO:0000313|EMBL:EHJ65492.1} OS=Danaus plexippus (Monarch butterfly) PE=4 SV=1	hypothetical protein KGM_12691 [Danaus plexippus]
EVM0001770.1	--	--	--	--	Putative uncharacterized protein {ECO:0000313|EMBL:EDS27000.1} OS=Culex quinquefasciatus (Southern house mosquito) PE=4 SV=1	conserved hypothetical protein [Culex quinquefasciatus]
EVM0007946.1	--	--	--	--	Uncharacterized protein {ECO:0000313|EMBL:EHJ65492.1} OS=Danaus plexippus (Monarch butterfly) PE=4 SV=1	hypothetical protein KGM_12691 [Danaus plexippus]
EVM0007947.1	--	K05681|3.06035e-31|hmg:100213858|K05681 ATP-binding cassette, subfamily G (WHITE), member 2 | (RefSeq) ATP-binding cassette sub-family G member 2-like	--	--	Putative uncharacterized protein {ECO:0000313|EMBL:EFX81466.1} OS=Daphnia pulex (Water flea) PE=4 SV=1	PREDICTED: uncharacterized protein LOC105206962, partial [Solenopsis invicta]
EVM0002758.1	--	--	--	--	Uncharacterized protein {ECO:0000313|EnsemblMetazoa:BGIBMGA000022-TA} OS=Bombyx mori (Silk moth) PE=4 SV=1	hypothetical protein KGM_12691 [Danaus plexippus]
EVM0011889.1	--	K05681|3.29231e-37|hmg:100213858|K05681 ATP-binding cassette, subfamily G (WHITE), member 2 | (RefSeq) ATP-binding cassette sub-family G member 2-like	--	--	Uncharacterized protein {ECO:0000313|EMBL:EHJ65492.1} OS=Danaus plexippus (Monarch butterfly) PE=4 SV=1	hypothetical protein KGM_12691 [Danaus plexippus]
EVM0001581.1	--	--	--	--	Uncharacterized protein {ECO:0000313|EnsemblMetazoa:BGIBMGA000022-TA} OS=Bombyx mori (Silk moth) PE=4 SV=1	conserved hypothetical protein [Culex quinquefasciatus]
EVM0007563.1	--	--	--	--	Putative uncharacterized protein {ECO:0000313|EMBL:EFN85784.1} OS=Harpegnathos saltator (Jerdon's jumping ant) PE=4 SV=1	hypothetical protein EAI_04120 [Harpegnathos saltator]
EVM0014229.1	--	--	--	--	Putative uncharacterized protein {ECO:0000313|EMBL:EFZ19816.1} (Fragment) OS=Solenopsis invicta (Red imported fire ant) PE=4 SV=1	PREDICTED: uncharacterized protein LOC105193941 [Solenopsis invicta]
EVM0004287.1	Molecular Function: binding (GO:0005488);;	--	[R]	General function prediction only	Uncharacterized protein {ECO:0000313|EnsemblMetazoa:NV21130-PA} OS=Nasonia vitripennis (Parasitic wasp) PE=4 SV=1	PREDICTED: uncharacterized protein LOC103317034 [Nasonia vitripennis]
EVM0004921.1	Molecular Function: binding (GO:0005488);;	--	[R]	General function prediction only	Uncharacterized protein {ECO:0000313|EnsemblMetazoa:NV21130-PA} OS=Nasonia vitripennis (Parasitic wasp) PE=4 SV=1	PREDICTED: uncharacterized protein LOC103317034 [Nasonia vitripennis]
EVM0016306.1	--	--	[R]	General function prediction only	Uncharacterized protein {ECO:0000313|EnsemblMetazoa:NV21130-PA} OS=Nasonia vitripennis (Parasitic wasp) PE=4 SV=1	PREDICTED: uncharacterized protein LOC103317034 [Nasonia vitripennis]
EVM0006087.1	--	--	[R]	General function prediction only	Uncharacterized protein {ECO:0000313|EnsemblMetazoa:NV21130-PA} OS=Nasonia vitripennis (Parasitic wasp) PE=4 SV=1	PREDICTED: uncharacterized protein LOC103317034 [Nasonia vitripennis]
EVM0007914.1	Molecular Function: binding (GO:0005488);;	--	[R]	General function prediction only	Uncharacterized protein {ECO:0000313|EnsemblMetazoa:NV21130-PA} OS=Nasonia vitripennis (Parasitic wasp) PE=4 SV=1	PREDICTED: uncharacterized protein LOC103317034 [Nasonia vitripennis]
EVM0008548.1	--	--	[R]	General function prediction only	Uncharacterized protein {ECO:0000313|EnsemblMetazoa:NV21130-PA} OS=Nasonia vitripennis (Parasitic wasp) PE=4 SV=1	PREDICTED: uncharacterized protein LOC103317034 [Nasonia vitripennis]
EVM0006358.1	Molecular Function: binding (GO:0005488);;	--	[R]	General function prediction only	Uncharacterized protein {ECO:0000313|EnsemblMetazoa:NV21130-PA} OS=Nasonia vitripennis (Parasitic wasp) PE=4 SV=1	PREDICTED: uncharacterized protein LOC103317034 [Nasonia vitripennis]
EVM0005603.1	Molecular Function: binding (GO:0005488);;	--	[R]	General function prediction only	Uncharacterized protein {ECO:0000313|EnsemblMetazoa:NV21130-PA} OS=Nasonia vitripennis (Parasitic wasp) PE=4 SV=1	PREDICTED: uncharacterized protein LOC103317034 [Nasonia vitripennis]
EVM0007920.1	Molecular Function: binding (GO:0005488);;	--	[R]	General function prediction only	Uncharacterized protein {ECO:0000313|EnsemblMetazoa:NV21130-PA} OS=Nasonia vitripennis (Parasitic wasp) PE=4 SV=1	PREDICTED: uncharacterized protein LOC103317034 [Nasonia vitripennis]
EVM0005722.1	--	--	[R]	General function prediction only	Uncharacterized protein {ECO:0000313|EnsemblMetazoa:NV21130-PA} OS=Nasonia vitripennis (Parasitic wasp) PE=4 SV=1	PREDICTED: uncharacterized protein LOC103317034 [Nasonia vitripennis]
EVM0001504.1	--	--	--	--	Uncharacterized protein {ECO:0000313|EnsemblMetazoa:RPRC005728-PA} (Fragment) OS=Rhodnius prolixus (Triatomid bug) PE=4 SV=1	PREDICTED: uncharacterized protein LOC103578886 [Microplitis demolitor]
EVM0013371.1	--	--	--	--	Uncharacterized protein {ECO:0000313|EnsemblMetazoa:NV24917-PA} OS=Nasonia vitripennis (Parasitic wasp) PE=4 SV=1	PREDICTED: uncharacterized protein LOC103578886 [Microplitis demolitor]
EVM0019166.1	--	--	[O]	Posttranslational modification, protein turnover, chaperones	Uncharacterized protein {ECO:0000313|EnsemblMetazoa:RPRC008079-PA} OS=Rhodnius prolixus (Triatomid bug) PE=4 SV=1	PREDICTED: uncharacterized protein LOC103578886 [Microplitis demolitor]
EVM0008069.1	--	--	--	--	Uncharacterized protein {ECO:0000313|EnsemblMetazoa:ACYPI082654-PA} OS=Acyrthosiphon pisum (Pea aphid) PE=4 SV=1	PREDICTED: uncharacterized protein LOC103578886 [Microplitis demolitor]
EVM0013973.1	--	--	--	--	Uncharacterized protein {ECO:0000313|EnsemblMetazoa:RPRC008079-PA} OS=Rhodnius prolixus (Triatomid bug) PE=4 SV=1	PREDICTED: uncharacterized protein LOC103578886 [Microplitis demolitor]
EVM0003336.1	--	--	--	--	Uncharacterized protein {ECO:0000313|EnsemblMetazoa:NV30978-PA} OS=Nasonia vitripennis (Parasitic wasp) PE=4 SV=1	PREDICTED: uncharacterized protein LOC103317698 [Nasonia vitripennis]
EVM0001662.1	--	--	--	--	Uncharacterized protein {ECO:0000313|EnsemblMetazoa:RPRC008079-PA} OS=Rhodnius prolixus (Triatomid bug) PE=4 SV=1	PREDICTED: uncharacterized protein LOC103578886 [Microplitis demolitor]
EVM0006120.1	--	--	--	--	Uncharacterized protein {ECO:0000313|EnsemblMetazoa:RPRC008079-PA} OS=Rhodnius prolixus (Triatomid bug) PE=4 SV=1	PREDICTED: uncharacterized protein LOC103578886 [Microplitis demolitor]
EVM0002303.1	--	--	--	--	Uncharacterized protein {ECO:0000313|EnsemblMetazoa:NV24917-PA} OS=Nasonia vitripennis (Parasitic wasp) PE=4 SV=1	PREDICTED: uncharacterized protein LOC103576979 [Microplitis demolitor]
EVM0003589.1	--	--	--	--	Uncharacterized protein {ECO:0000313|EnsemblMetazoa:RPRC008079-PA} OS=Rhodnius prolixus (Triatomid bug) PE=4 SV=1	PREDICTED: uncharacterized protein LOC103316844, partial [Nasonia vitripennis]
EVM0002195.1	--	--	--	--	Uncharacterized protein {ECO:0000313|EnsemblMetazoa:NV26204-PA} OS=Nasonia vitripennis (Parasitic wasp) PE=4 SV=1	hypothetical protein [Cotesia congregata]
EVM0018768.1	--	--	--	--	Uncharacterized protein {ECO:0000313|EnsemblMetazoa:NV26204-PA} OS=Nasonia vitripennis (Parasitic wasp) PE=4 SV=1	hypothetical protein [Cotesia congregata]
EVM0017013.1	--	--	--	--	Uncharacterized protein {ECO:0000313|EnsemblMetazoa:NV26204-PA} OS=Nasonia vitripennis (Parasitic wasp) PE=4 SV=1	hypothetical protein [Cotesia congregata]
EVM0006619.1	--	--	--	--	Uncharacterized protein {ECO:0000313|EnsemblMetazoa:NV26204-PA} OS=Nasonia vitripennis (Parasitic wasp) PE=4 SV=1	hypothetical protein [Cotesia congregata]
EVM0012466.1	--	--	--	--	Uncharacterized protein {ECO:0000313|EnsemblMetazoa:NV26204-PA} OS=Nasonia vitripennis (Parasitic wasp) PE=4 SV=1	hypothetical protein [Cotesia congregata]
EVM0009991.1	--	--	--	--	Uncharacterized protein {ECO:0000313|EMBL:ESN97900.1, ECO:0000313|EnsemblMetazoa:HelroP177552} OS=Helobdella robusta (Californian leech) PE=4 SV=1	hypothetical protein HELRODRAFT_177552 [Helobdella robusta]
EVM0009325.1	--	--	--	--	Uncharacterized protein {ECO:0000313|EnsemblMetazoa:NV26204-PA} OS=Nasonia vitripennis (Parasitic wasp) PE=4 SV=1	hypothetical protein [Cotesia congregata]
EVM0013288.1	--	--	--	--	Uncharacterized protein {ECO:0000313|EnsemblMetazoa:NV26204-PA} OS=Nasonia vitripennis (Parasitic wasp) PE=4 SV=1	hypothetical protein [Cotesia congregata]
EVM0016455.1	--	--	--	--	Uncharacterized protein {ECO:0000313|EnsemblMetazoa:NV26204-PA} OS=Nasonia vitripennis (Parasitic wasp) PE=4 SV=1	hypothetical protein [Cotesia congregata]
EVM0009710.1	--	--	--	--	Uncharacterized protein {ECO:0000313|EnsemblMetazoa:NV26204-PA} OS=Nasonia vitripennis (Parasitic wasp) PE=4 SV=1	hypothetical protein HELRODRAFT_177552 [Helobdella robusta]
EVM0008206.1	--	--	--	--	Uncharacterized protein {ECO:0000313|EnsemblMetazoa:NV25391-PA} OS=Nasonia vitripennis (Parasitic wasp) PE=4 SV=1	PREDICTED: uncharacterized protein LOC100678658 [Nasonia vitripennis]
EVM0017453.1	--	--	--	--	Uncharacterized protein {ECO:0000313|EnsemblMetazoa:NV25391-PA} OS=Nasonia vitripennis (Parasitic wasp) PE=4 SV=1	PREDICTED: uncharacterized protein LOC100678658 [Nasonia vitripennis]
EVM0002748.2	--	--	--	--	Uncharacterized protein {ECO:0000313|EnsemblMetazoa:NV25391-PA} OS=Nasonia vitripennis (Parasitic wasp) PE=4 SV=1	PREDICTED: uncharacterized protein LOC100678658 [Nasonia vitripennis]
EVM0015626.1	--	--	--	--	Uncharacterized protein {ECO:0000313|EnsemblMetazoa:NV25391-PA} OS=Nasonia vitripennis (Parasitic wasp) PE=4 SV=1	PREDICTED: uncharacterized protein LOC100678658 [Nasonia vitripennis]
EVM0018097.1	--	--	--	--	Uncharacterized protein {ECO:0000313|EnsemblMetazoa:NV25391-PA} OS=Nasonia vitripennis (Parasitic wasp) PE=4 SV=1	PREDICTED: uncharacterized protein LOC100678658 [Nasonia vitripennis]
EVM0005528.1	--	--	--	--	Uncharacterized protein {ECO:0000313|EnsemblMetazoa:NV25391-PA} OS=Nasonia vitripennis (Parasitic wasp) PE=4 SV=1	PREDICTED: uncharacterized protein LOC100678658 [Nasonia vitripennis]
EVM0002475.1	--	--	--	--	Uncharacterized protein {ECO:0000313|EnsemblMetazoa:NV25391-PA} OS=Nasonia vitripennis (Parasitic wasp) PE=4 SV=1	PREDICTED: uncharacterized protein LOC100678658 [Nasonia vitripennis]
EVM0015131.1	--	--	--	--	Uncharacterized protein {ECO:0000313|EnsemblMetazoa:NV25391-PA} OS=Nasonia vitripennis (Parasitic wasp) PE=4 SV=1	PREDICTED: uncharacterized protein LOC100678658 [Nasonia vitripennis]
EVM0008742.2	--	--	--	--	Uncharacterized protein {ECO:0000313|EnsemblMetazoa:NV25391-PA} OS=Nasonia vitripennis (Parasitic wasp) PE=4 SV=1	PREDICTED: uncharacterized protein LOC100678658 [Nasonia vitripennis]
EVM0008676.1	--	--	--	--	Uncharacterized protein {ECO:0000313|EnsemblMetazoa:NV25391-PA} OS=Nasonia vitripennis (Parasitic wasp) PE=4 SV=1	PREDICTED: uncharacterized protein LOC100678658 [Nasonia vitripennis]
EVM0009572.1	--	--	--	--	Uncharacterized protein {ECO:0000313|EnsemblMetazoa:NV22806-PA} OS=Nasonia vitripennis (Parasitic wasp) PE=4 SV=1	PREDICTED: ankyrin-3-like [Nasonia vitripennis]
EVM0009611.1	--	--	--	--	Uncharacterized protein {ECO:0000313|EnsemblMetazoa:NV22720-PA} OS=Nasonia vitripennis (Parasitic wasp) PE=4 SV=1	PREDICTED: uncharacterized protein LOC102654160 isoform X1 [Apis mellifera]
EVM0007002.1	--	--	--	--	Uncharacterized protein {ECO:0000313|EnsemblMetazoa:NV22720-PA} OS=Nasonia vitripennis (Parasitic wasp) PE=4 SV=1	PREDICTED: uncharacterized protein LOC103315532 [Nasonia vitripennis]
EVM0007495.1	--	--	--	--	Uncharacterized protein {ECO:0000313|EnsemblMetazoa:NV22720-PA} OS=Nasonia vitripennis (Parasitic wasp) PE=4 SV=1	PREDICTED: uncharacterized protein LOC102654160 isoform X1 [Apis mellifera]
EVM0018652.1	--	--	--	--	Uncharacterized protein {ECO:0000313|EnsemblMetazoa:NV30384-PA} OS=Nasonia vitripennis (Parasitic wasp) PE=4 SV=1	PREDICTED: uncharacterized protein LOC103315532 [Nasonia vitripennis]
EVM0016122.1	--	--	--	--	Uncharacterized protein {ECO:0000313|EnsemblMetazoa:NV22806-PA} OS=Nasonia vitripennis (Parasitic wasp) PE=4 SV=1	PREDICTED: ankyrin-3-like [Nasonia vitripennis]
EVM0000950.1	--	--	--	--	Uncharacterized protein {ECO:0000313|EnsemblMetazoa:NV22840-PA} OS=Nasonia vitripennis (Parasitic wasp) PE=4 SV=1	PREDICTED: uncharacterized protein LOC102654160 isoform X1 [Apis mellifera]
EVM0016197.1	--	--	--	--	Uncharacterized protein {ECO:0000313|EnsemblMetazoa:NV30384-PA} OS=Nasonia vitripennis (Parasitic wasp) PE=4 SV=1	PREDICTED: uncharacterized protein LOC103315532 [Nasonia vitripennis]
EVM0012749.1	--	--	--	--	Uncharacterized protein {ECO:0000313|EnsemblMetazoa:NV30384-PA} OS=Nasonia vitripennis (Parasitic wasp) PE=4 SV=1	PREDICTED: uncharacterized protein LOC103315532 [Nasonia vitripennis]
EVM0017340.1	--	--	--	--	Uncharacterized protein {ECO:0000313|EnsemblMetazoa:NV31724-PA} OS=Nasonia vitripennis (Parasitic wasp) PE=4 SV=1	PREDICTED: uncharacterized protein LOC103315532 [Nasonia vitripennis]
EVM0004987.2	--	K10523|1.01742e-59|api:100162530|K10523 speckle-type POZ protein | (RefSeq) protein roadkill	[DR]	--	Protein roadkill {ECO:0000313|EMBL:EFN76263.1} OS=Harpegnathos saltator (Jerdon's jumping ant) PE=4 SV=1	PREDICTED: protein roadkill isoform X4 [Acyrthosiphon pisum]
EVM0014374.1	--	K10523|2.48335e-50|lgi:LOTGIDRAFT_232540|K10523 speckle-type POZ protein | (RefSeq) hypothetical protein	[DR]	--	Uncharacterized protein {ECO:0000313|EMBL:ESO94307.1} OS=Lottia gigantea (Giant owl limpet) PE=4 SV=1	hypothetical protein LOTGIDRAFT_232540 [Lottia gigantea]
EVM0017605.1	--	K10523|6.04821e-51|tca:655033|K10523 speckle-type POZ protein | (RefSeq) protein roadkill	[DR]	--	Putative uncharacterized protein {ECO:0000313|EMBL:EEZ98202.1} OS=Tribolium castaneum (Red flour beetle) PE=4 SV=1	PREDICTED: protein roadkill isoform X4 [Tribolium castaneum]
EVM0004790.1	Molecular Function: protein binding (GO:0005515);; Cellular Component: nucleus (GO:0005634);; Biological Process: cellularization (GO:0007349);; Biological Process: protein ubiquitination (GO:0016567);; Biological Process: regulation of proteolysis (GO:0030162);; Biological Process: establishment of ommatidial planar polarity (GO:0042067);; Biological Process: negative regulation of protein impor…	K10523|4.31995e-48|hro:HELRODRAFT_93853|K10523 speckle-type POZ protein | (RefSeq) hypothetical protein	[DR]	--	Uncharacterized protein {ECO:0000313|EMBL:ESO05924.1, ECO:0000313|EnsemblMetazoa:HelroP93853} OS=Helobdella robusta (Californian leech) PE=4 SV=1	hypothetical protein HELRODRAFT_93853 [Helobdella robusta]
EVM0007343.1	--	K10523|3.73767e-54|ame:411827|K10523 speckle-type POZ protein | (RefSeq) protein roadkill	[DR]	--	Putative uncharacterized protein {ECO:0000313|EMBL:EFZ21867.1} (Fragment) OS=Solenopsis invicta (Red imported fire ant) PE=4 SV=1	PREDICTED: protein roadkill-like isoform 1 [Bombus impatiens]
EVM0006841.1	--	K10523|1.39117e-40|isc:IscW_ISCW018847|K10523 speckle-type POZ protein | (RefSeq) Kruppel-like zinc finger protein, putative	[DR]	--	Kruppel-like zinc finger protein, putative {ECO:0000313|EMBL:EEC08118.1} OS=Ixodes scapularis (Black-legged tick) PE=4 SV=1	Kruppel-like zinc finger protein, putative [Ixodes scapularis]
EVM0016681.1	Molecular Function: protein binding (GO:0005515);; Cellular Component: nucleus (GO:0005634);; Biological Process: cellularization (GO:0007349);; Biological Process: protein ubiquitination (GO:0016567);; Biological Process: regulation of proteolysis (GO:0030162);; Biological Process: establishment of ommatidial planar polarity (GO:0042067);; Biological Process: negative regulation of protein impor…	K10523|1.11487e-46|dme:Dmel_CG12537|K10523 speckle-type POZ protein | (RefSeq) rdx; roadkill	[DR]	--	GA22127, isoform B {ECO:0000313|EMBL:EIM52630.1} OS=Drosophila pseudoobscura pseudoobscura (Fruit fly) PE=4 SV=1	roadkill, isoform B [Drosophila melanogaster]
EVM0011374.2	--	K10523|2.58865e-58|hro:HELRODRAFT_93853|K10523 speckle-type POZ protein | (RefSeq) hypothetical protein	[DR]	--	Putative uncharacterized protein {ECO:0000313|EMBL:EFZ21867.1} (Fragment) OS=Solenopsis invicta (Red imported fire ant) PE=4 SV=1	PREDICTED: protein roadkill-like isoform 1 [Bombus impatiens]
EVM0001803.1	--	K10523|1.43102e-56|isc:IscW_ISCW018847|K10523 speckle-type POZ protein | (RefSeq) Kruppel-like zinc finger protein, putative	[DR]	--	Kruppel-like zinc finger protein, putative {ECO:0000313|EMBL:EEC08118.1} OS=Ixodes scapularis (Black-legged tick) PE=4 SV=1	Kruppel-like zinc finger protein, putative [Ixodes scapularis]
EVM0001656.1	--	K10523|7.95716e-36|ame:411827|K10523 speckle-type POZ protein | (RefSeq) protein roadkill	[DR]	--	Protein roadkill {ECO:0000313|EMBL:EFN76263.1} OS=Harpegnathos saltator (Jerdon's jumping ant) PE=4 SV=1	PREDICTED: protein roadkill-like isoform X2 [Bombyx mori]
EVM0015116.1	--	K14400|1.76176e-12|cmk:103184602|K14400 pre-mRNA cleavage complex 2 protein Pcf11 | (RefSeq) pcf11; PCF11 cleavage and polyadenylation factor subunit	[A]	RNA processing and modification	AGAP001271-PB {ECO:0000313|EMBL:EGK97618.1} OS=Anopheles gambiae (African malaria mosquito) PE=4 SV=1	PREDICTED: uncharacterized protein LOC101893573 isoform X2 [Musca domestica]
EVM0015507.1	--	K14400|1.76176e-12|cmk:103184602|K14400 pre-mRNA cleavage complex 2 protein Pcf11 | (RefSeq) pcf11; PCF11 cleavage and polyadenylation factor subunit	[A]	RNA processing and modification	AGAP001271-PB {ECO:0000313|EMBL:EGK97618.1} OS=Anopheles gambiae (African malaria mosquito) PE=4 SV=1	PREDICTED: uncharacterized protein LOC101893573 isoform X2 [Musca domestica]
EVM0017047.1	--	K14400|1.76176e-12|cmk:103184602|K14400 pre-mRNA cleavage complex 2 protein Pcf11 | (RefSeq) pcf11; PCF11 cleavage and polyadenylation factor subunit	[A]	RNA processing and modification	AGAP001271-PB {ECO:0000313|EMBL:EGK97618.1} OS=Anopheles gambiae (African malaria mosquito) PE=4 SV=1	PREDICTED: uncharacterized protein LOC101893573 isoform X2 [Musca domestica]
EVM0014194.1	--	K14400|1.76176e-12|cmk:103184602|K14400 pre-mRNA cleavage complex 2 protein Pcf11 | (RefSeq) pcf11; PCF11 cleavage and polyadenylation factor subunit	[A]	RNA processing and modification	AGAP001271-PB {ECO:0000313|EMBL:EGK97618.1} OS=Anopheles gambiae (African malaria mosquito) PE=4 SV=1	PREDICTED: uncharacterized protein LOC101893573 isoform X2 [Musca domestica]
EVM0009174.1	--	K14400|2.40285e-11|cmk:103184602|K14400 pre-mRNA cleavage complex 2 protein Pcf11 | (RefSeq) pcf11; PCF11 cleavage and polyadenylation factor subunit	[A]	RNA processing and modification	AGAP001271-PA {ECO:0000313|EMBL:EAA01743.5} OS=Anopheles gambiae (African malaria mosquito) PE=4 SV=5	PREDICTED: uncharacterized protein LOC101893573 isoform X2 [Musca domestica]
EVM0016941.1	--	K14400|1.55018e-13|cmk:103184602|K14400 pre-mRNA cleavage complex 2 protein Pcf11 | (RefSeq) pcf11; PCF11 cleavage and polyadenylation factor subunit	[A]	RNA processing and modification	AGAP001271-PA {ECO:0000313|EMBL:EAA01743.5} OS=Anopheles gambiae (African malaria mosquito) PE=4 SV=5	PREDICTED: uncharacterized protein LOC103577908 [Microplitis demolitor]
EVM0016333.1	--	K14400|8.13468e-11|dwi:Dwil_GK22121|K14400 pre-mRNA cleavage complex 2 protein Pcf11 | (RefSeq) GK22121 gene product from transcript GK22121-RB	[A]	RNA processing and modification	GK22121 {ECO:0000313|EMBL:EDW77070.1} OS=Drosophila willistoni (Fruit fly) PE=4 SV=1	PREDICTED: uncharacterized protein LOC103577908 [Microplitis demolitor]
EVM0016970.1	--	K14400|2.90513e-12|cmk:103184602|K14400 pre-mRNA cleavage complex 2 protein Pcf11 | (RefSeq) pcf11; PCF11 cleavage and polyadenylation factor subunit	[A]	RNA processing and modification	AGAP001271-PB {ECO:0000313|EMBL:EGK97618.1} OS=Anopheles gambiae (African malaria mosquito) PE=4 SV=1	PREDICTED: uncharacterized protein LOC101893573 isoform X2 [Musca domestica]
EVM0003583.1	--	K14400|1.88406e-10|mde:101893573|K14400 pre-mRNA cleavage complex 2 protein Pcf11 | (RefSeq) uncharacterized LOC101893573	[A]	RNA processing and modification	AGAP001271-PA {ECO:0000313|EMBL:EAA01743.5} OS=Anopheles gambiae (African malaria mosquito) PE=4 SV=5	PREDICTED: uncharacterized protein LOC101893573 isoform X2 [Musca domestica]
EVM0005818.1	--	K14400|4.30823e-12|cmk:103184602|K14400 pre-mRNA cleavage complex 2 protein Pcf11 | (RefSeq) pcf11; PCF11 cleavage and polyadenylation factor subunit	[A]	RNA processing and modification	AGAP001271-PB {ECO:0000313|EMBL:EGK97618.1} OS=Anopheles gambiae (African malaria mosquito) PE=4 SV=1	PREDICTED: uncharacterized protein LOC103577908 [Microplitis demolitor]
EVM0007260.1	--	--	--	--	Uncharacterized protein {ECO:0000313|EnsemblMetazoa:ACYPI070570-PA} OS=Acyrthosiphon pisum (Pea aphid) PE=4 SV=1	PREDICTED: zinc finger MYM-type protein 1-like [Acyrthosiphon pisum]
EVM0001774.1	--	--	--	--	Uncharacterized protein {ECO:0000313|EnsemblMetazoa:ACYPI070570-PA} OS=Acyrthosiphon pisum (Pea aphid) PE=4 SV=1	PREDICTED: uncharacterized protein LOC103308330 [Acyrthosiphon pisum]
EVM0009560.1	--	--	--	--	Uncharacterized protein {ECO:0000313|EnsemblMetazoa:ACYPI005010-PA} OS=Acyrthosiphon pisum (Pea aphid) PE=4 SV=2	PREDICTED: zinc finger MYM-type protein 1-like [Acyrthosiphon pisum]
EVM0000572.1	--	--	--	--	Uncharacterized protein {ECO:0000313|EnsemblMetazoa:ACYPI005010-PA} OS=Acyrthosiphon pisum (Pea aphid) PE=4 SV=2	PREDICTED: 52 kDa repressor of the inhibitor of the protein kinase-like, partial [Solenopsis invicta]
EVM0013451.1	--	--	--	--	Uncharacterized protein {ECO:0000313|EnsemblMetazoa:ACYPI070570-PA} OS=Acyrthosiphon pisum (Pea aphid) PE=4 SV=1	PREDICTED: zinc finger MYM-type protein 1-like [Acyrthosiphon pisum]
EVM0002448.1	--	--	--	--	Uncharacterized protein {ECO:0000313|EnsemblMetazoa:ACYPI55221-PA} OS=Acyrthosiphon pisum (Pea aphid) PE=4 SV=2	PREDICTED: zinc finger MYM-type protein 1-like [Acyrthosiphon pisum]
EVM0002637.1	--	--	--	--	Uncharacterized protein {ECO:0000313|EnsemblMetazoa:ACYPI070570-PA} OS=Acyrthosiphon pisum (Pea aphid) PE=4 SV=1	PREDICTED: zinc finger MYM-type protein 1-like [Acyrthosiphon pisum]
EVM0006782.1	--	--	--	--	Uncharacterized protein {ECO:0000313|EnsemblMetazoa:ACYPI55221-PA} OS=Acyrthosiphon pisum (Pea aphid) PE=4 SV=2	PREDICTED: zinc finger MYM-type protein 1-like [Acyrthosiphon pisum]
EVM0016003.1	--	--	--	--	Uncharacterized protein {ECO:0000313|EnsemblMetazoa:ACYPI070570-PA} OS=Acyrthosiphon pisum (Pea aphid) PE=4 SV=1	PREDICTED: zinc finger MYM-type protein 1-like [Acyrthosiphon pisum]
EVM0010760.1	--	--	--	--	Uncharacterized protein {ECO:0000313|EnsemblMetazoa:ACYPI070570-PA} OS=Acyrthosiphon pisum (Pea aphid) PE=4 SV=1	PREDICTED: zinc finger MYM-type protein 1-like [Acyrthosiphon pisum]
EVM0000861.1	--	--	[R]	General function prediction only	Uncharacterized protein {ECO:0000313|EnsemblMetazoa:NV18401-PA} OS=Nasonia vitripennis (Parasitic wasp) PE=4 SV=1	hypothetical protein TcasGA2_TC011582 [Tribolium castaneum]
EVM0017726.1	Molecular Function: catalytic activity (GO:0003824);;	--	[R]	General function prediction only	Uncharacterized protein {ECO:0000313|EnsemblMetazoa:NV18401-PA} OS=Nasonia vitripennis (Parasitic wasp) PE=4 SV=1	hypothetical protein TcasGA2_TC011582 [Tribolium castaneum]
EVM0003180.1	Molecular Function: catalytic activity (GO:0003824);;	--	[R]	General function prediction only	Uncharacterized protein {ECO:0000313|EnsemblMetazoa:NV18401-PA} OS=Nasonia vitripennis (Parasitic wasp) PE=4 SV=1	hypothetical protein TcasGA2_TC011554 [Tribolium castaneum]
EVM0010558.1	Molecular Function: catalytic activity (GO:0003824);;	--	[R]	General function prediction only	Uncharacterized protein {ECO:0000313|EnsemblMetazoa:NV18401-PA} OS=Nasonia vitripennis (Parasitic wasp) PE=4 SV=1	RecName: Full=Retrovirus-related Pol polyprotein from type-1 retrotransposable element R1; AltName: Full=Retrovirus-related Pol polyprotein from type I retrotransposable element R1; Includes: RecName: Full=Reverse transcriptase; Includes: RecName: Full=Endonuclease, partial [Bradysia coprophila]
EVM0006333.1	Molecular Function: catalytic activity (GO:0003824);;	--	[R]	General function prediction only	Uncharacterized protein {ECO:0000313|EnsemblMetazoa:NV18401-PA} OS=Nasonia vitripennis (Parasitic wasp) PE=4 SV=1	non-LTR retrotransposon R1Bmks ORF2 protein [Bombyx mori]
EVM0009582.1	Molecular Function: catalytic activity (GO:0003824);;	--	[R]	General function prediction only	Uncharacterized protein {ECO:0000313|EnsemblMetazoa:ACYPI40250-PA} OS=Acyrthosiphon pisum (Pea aphid) PE=4 SV=2	non-LTR retrotransposon R1Bmks ORF2 protein [Bombyx mori]
EVM0003400.1	Molecular Function: catalytic activity (GO:0003824);;	--	--	--	Uncharacterized protein {ECO:0000313|EnsemblMetazoa:ACYPI086855-PA} OS=Acyrthosiphon pisum (Pea aphid) PE=4 SV=1	reverse transcriptase [Drosophila orientacea]
EVM0013934.1	Molecular Function: catalytic activity (GO:0003824);;	K08399|3.43973e-26|bmor:101745218|K08399 leucine-rich repeat-containing G protein-coupled receptor 6 | (RefSeq) lutropin-choriogonadotropic hormone receptor-like	--	--	Uncharacterized protein {ECO:0000313|EnsemblMetazoa:NV23385-PA} OS=Nasonia vitripennis (Parasitic wasp) PE=4 SV=1	hypothetical protein TcasGA2_TC011554 [Tribolium castaneum]
EVM0007046.1	Molecular Function: catalytic activity (GO:0003824);;	--	[R]	General function prediction only	Uncharacterized protein {ECO:0000313|EnsemblMetazoa:NV18401-PA} OS=Nasonia vitripennis (Parasitic wasp) PE=4 SV=1	non-LTR retrotransposon R1Bmks ORF2 protein [Bombyx mori]
EVM0004684.1	Molecular Function: catalytic activity (GO:0003824);;	--	[R]	General function prediction only	Uncharacterized protein {ECO:0000313|EnsemblMetazoa:NV18401-PA} OS=Nasonia vitripennis (Parasitic wasp) PE=4 SV=1	hypothetical protein TcasGA2_TC011554 [Tribolium castaneum]
EVM0013255.1	--	--	--	--	Uncharacterized protein {ECO:0000313|EnsemblMetazoa:NV25836-PA} OS=Nasonia vitripennis (Parasitic wasp) PE=4 SV=1	PREDICTED: uncharacterized protein LOC103317369 isoform X1 [Nasonia vitripennis]
EVM0006801.1	--	--	--	--	Uncharacterized protein {ECO:0000313|EMBL:JAB65021.1} OS=Anoplophora glabripennis (Asian longhorn beetle) PE=4 SV=1	PREDICTED: uncharacterized protein LOC101452609 [Ceratitis capitata]
EVM0017822.1	--	--	--	--	Uncharacterized protein {ECO:0000313|EMBL:JAB65021.1} OS=Anoplophora glabripennis (Asian longhorn beetle) PE=4 SV=1	PREDICTED: uncharacterized protein LOC101452609 [Ceratitis capitata]
EVM0011594.1	--	--	--	--	Reverse transcriptase {ECO:0000313|EMBL:AAA92147.1} OS=Bombyx mori (Silk moth) PE=4 SV=1	reverse transcriptase [Bombyx mori]
EVM0009513.1	--	--	--	--	Uncharacterized protein {ECO:0000313|EMBL:JAB65021.1} OS=Anoplophora glabripennis (Asian longhorn beetle) PE=4 SV=1	PREDICTED: uncharacterized protein LOC101452609 [Ceratitis capitata]
EVM0017337.1	--	--	--	--	Uncharacterized protein {ECO:0000313|EMBL:JAB65021.1} OS=Anoplophora glabripennis (Asian longhorn beetle) PE=4 SV=1	PREDICTED: uncharacterized protein LOC101452609 [Ceratitis capitata]
EVM0017028.1	--	--	--	--	Uncharacterized protein {ECO:0000313|EMBL:JAB65021.1} OS=Anoplophora glabripennis (Asian longhorn beetle) PE=4 SV=1	PREDICTED: uncharacterized protein LOC101452609 [Ceratitis capitata]
EVM0009154.1	--	--	--	--	Uncharacterized protein {ECO:0000313|EMBL:JAB65021.1} OS=Anoplophora glabripennis (Asian longhorn beetle) PE=4 SV=1	--
EVM0003322.1	--	--	--	--	Uncharacterized protein {ECO:0000313|EMBL:JAB65021.1} OS=Anoplophora glabripennis (Asian longhorn beetle) PE=4 SV=1	PREDICTED: uncharacterized protein LOC101452609 [Ceratitis capitata]
EVM0013069.1	--	--	--	--	Uncharacterized protein {ECO:0000313|EMBL:JAB65021.1} OS=Anoplophora glabripennis (Asian longhorn beetle) PE=4 SV=1	reverse transcriptase [Bombyx mori]
EVM0003010.1	--	--	--	--	Uncharacterized protein {ECO:0000313|EMBL:JAB65021.1} OS=Anoplophora glabripennis (Asian longhorn beetle) PE=4 SV=1	PREDICTED: uncharacterized protein LOC101452609 [Ceratitis capitata]
EVM0004437.1	--	--	[DR]	--	Uncharacterized protein {ECO:0000313|EnsemblMetazoa:NV11884-PA} OS=Nasonia vitripennis (Parasitic wasp) PE=4 SV=1	PREDICTED: speckle-type POZ protein B-like [Nasonia vitripennis]
EVM0013022.1	--	K10523|1.49904e-34|ame:411827|K10523 speckle-type POZ protein | (RefSeq) protein roadkill	[DR]	--	Uncharacterized protein {ECO:0000313|EnsemblMetazoa:GB46209-PA} OS=Apis mellifera (Honeybee) PE=4 SV=1	PREDICTED: speckle-type POZ protein isoform X1 [Harpegnathos saltator]
EVM0014496.1	--	--	[DR]	--	Uncharacterized protein {ECO:0000313|EnsemblMetazoa:NV13160-PA} OS=Nasonia vitripennis (Parasitic wasp) PE=4 SV=1	PREDICTED: speckle-type POZ protein-like B [Nasonia vitripennis]
EVM0015207.1	--	--	[DR]	--	Uncharacterized protein {ECO:0000313|EnsemblMetazoa:GB46209-PA} OS=Apis mellifera (Honeybee) PE=4 SV=1	PREDICTED: speckle-type POZ protein B-like [Nasonia vitripennis]
EVM0009986.1	--	K10523|9.84659e-41|lgi:LOTGIDRAFT_232540|K10523 speckle-type POZ protein | (RefSeq) hypothetical protein	[DR]	--	Uncharacterized protein {ECO:0000313|EMBL:ESO94307.1} OS=Lottia gigantea (Giant owl limpet) PE=4 SV=1	hypothetical protein LOTGIDRAFT_232540 [Lottia gigantea]
EVM0018047.1	--	K10523|5.80633e-45|tca:655033|K10523 speckle-type POZ protein | (RefSeq) protein roadkill	[DR]	--	Protein roadkill {ECO:0000313|EMBL:EFN69617.1} OS=Camponotus floridanus (Florida carpenter ant) PE=4 SV=1	Protein roadkill [Camponotus floridanus]
EVM0003051.1	--	--	[DR]	--	Uncharacterized protein {ECO:0000313|EnsemblMetazoa:GB46209-PA} OS=Apis mellifera (Honeybee) PE=4 SV=1	PREDICTED: speckle-type POZ protein A-like [Nasonia vitripennis]
EVM0015553.1	--	K10523|4.50609e-42|tca:655033|K10523 speckle-type POZ protein | (RefSeq) protein roadkill	[DR]	--	Uncharacterized protein {ECO:0000313|EnsemblMetazoa:NV13160-PA} OS=Nasonia vitripennis (Parasitic wasp) PE=4 SV=1	PREDICTED: protein roadkill isoform X4 [Microplitis demolitor]
EVM0010997.1	--	--	[DR]	--	Uncharacterized protein {ECO:0000313|EnsemblMetazoa:NV13350-PA} OS=Nasonia vitripennis (Parasitic wasp) PE=4 SV=1	PREDICTED: speckle-type POZ protein B-like [Nasonia vitripennis]
EVM0011888.1	--	--	--	--	Putative uncharacterized protein {ECO:0000313|EMBL:EFZ14522.1} (Fragment) OS=Solenopsis invicta (Red imported fire ant) PE=4 SV=1	hypothetical protein SINV_12248 [Solenopsis invicta]
EVM0002613.1	--	--	--	--	Uncharacterized protein {ECO:0000313|EnsemblMetazoa:NV20496-PA} OS=Nasonia vitripennis (Parasitic wasp) PE=4 SV=1	PREDICTED: intracellular protein transport protein USO1-like [Nasonia vitripennis]
EVM0014400.1	--	--	--	--	Uncharacterized protein {ECO:0000313|EnsemblMetazoa:NV20496-PA} OS=Nasonia vitripennis (Parasitic wasp) PE=4 SV=1	hypothetical protein X777_06423 [Cerapachys biroi]
EVM0012221.1	--	--	--	--	Uncharacterized protein {ECO:0000313|EnsemblMetazoa:NV20496-PA} OS=Nasonia vitripennis (Parasitic wasp) PE=4 SV=1	PREDICTED: intracellular protein transport protein USO1-like [Nasonia vitripennis]
EVM0017235.1	--	--	--	--	Uncharacterized protein {ECO:0000313|EnsemblMetazoa:NV20923-PA} OS=Nasonia vitripennis (Parasitic wasp) PE=4 SV=1	PREDICTED: intracellular protein transport protein USO1-like [Nasonia vitripennis]
EVM0003409.1	--	--	--	--	Uncharacterized protein {ECO:0000313|EnsemblMetazoa:NV20496-PA} OS=Nasonia vitripennis (Parasitic wasp) PE=4 SV=1	PREDICTED: intracellular protein transport protein USO1-like [Nasonia vitripennis]
EVM0001312.1	--	--	--	--	Uncharacterized protein {ECO:0000313|EnsemblMetazoa:NV20496-PA} OS=Nasonia vitripennis (Parasitic wasp) PE=4 SV=1	PREDICTED: intracellular protein transport protein USO1-like [Nasonia vitripennis]
EVM0016990.1	--	--	--	--	Uncharacterized protein {ECO:0000313|EMBL:EZA53343.1} OS=Cerapachys biroi (Ant) PE=4 SV=1	PREDICTED: tropomyosin-1-like [Nasonia vitripennis]
EVM0006771.1	--	--	--	--	Uncharacterized protein {ECO:0000313|EnsemblMetazoa:NV20496-PA} OS=Nasonia vitripennis (Parasitic wasp) PE=4 SV=1	PREDICTED: intracellular protein transport protein USO1-like [Nasonia vitripennis]
EVM0010700.1	--	--	--	--	Uncharacterized protein {ECO:0000313|EnsemblMetazoa:ACYPI082143-PA} OS=Acyrthosiphon pisum (Pea aphid) PE=4 SV=1	PREDICTED: uncharacterized protein LOC103572019 [Microplitis demolitor]
EVM0007828.1	--	K08585|3.92543e-50|api:100569507|K08585 calpain, invertebrate [EC:3.4.22.-] | (RefSeq) calpain-A-like	--	--	Uncharacterized protein {ECO:0000313|EnsemblMetazoa:NV25243-PA} OS=Nasonia vitripennis (Parasitic wasp) PE=4 SV=1	hypothetical protein EAG_05216 [Camponotus floridanus]
EVM0008677.1	--	--	--	--	Uncharacterized protein {ECO:0000313|EnsemblMetazoa:NV25243-PA} OS=Nasonia vitripennis (Parasitic wasp) PE=4 SV=1	PREDICTED: uncharacterized protein LOC103311874 [Acyrthosiphon pisum]
EVM0003846.1	--	K08585|4.92936e-88|api:100569507|K08585 calpain, invertebrate [EC:3.4.22.-] | (RefSeq) calpain-A-like	--	--	Uncharacterized protein {ECO:0000313|EnsemblMetazoa:ACYPI082143-PA} OS=Acyrthosiphon pisum (Pea aphid) PE=4 SV=1	PREDICTED: uncharacterized protein LOC103574271, partial [Microplitis demolitor]
EVM0009797.1	--	K08585|2.17803e-75|api:100569507|K08585 calpain, invertebrate [EC:3.4.22.-] | (RefSeq) calpain-A-like	--	--	Uncharacterized protein {ECO:0000313|EnsemblMetazoa:ACYPI44008-PA} OS=Acyrthosiphon pisum (Pea aphid) PE=4 SV=2	hypothetical protein SINV_11875 [Solenopsis invicta]
EVM0018756.1	--	K08585|3.57108e-50|api:100569507|K08585 calpain, invertebrate [EC:3.4.22.-] | (RefSeq) calpain-A-like	--	--	Uncharacterized protein {ECO:0000313|EnsemblMetazoa:NV25243-PA} OS=Nasonia vitripennis (Parasitic wasp) PE=4 SV=1	hypothetical protein EAG_05216 [Camponotus floridanus]
EVM0007676.1	--	--	--	--	Uncharacterized protein {ECO:0000313|EnsemblMetazoa:NV25243-PA} OS=Nasonia vitripennis (Parasitic wasp) PE=4 SV=1	hypothetical protein SINV_11875 [Solenopsis invicta]
EVM0001655.1	--	--	--	--	Uncharacterized protein {ECO:0000313|EnsemblMetazoa:ACYPI080436-PA} OS=Acyrthosiphon pisum (Pea aphid) PE=4 SV=1	PREDICTED: uncharacterized protein LOC100575322 [Acyrthosiphon pisum]
EVM0007762.1	--	K08585|2.28384e-76|api:100569507|K08585 calpain, invertebrate [EC:3.4.22.-] | (RefSeq) calpain-A-like	--	--	Uncharacterized protein {ECO:0000313|EnsemblMetazoa:ACYPI085648-PA} OS=Acyrthosiphon pisum (Pea aphid) PE=4 SV=1	hypothetical protein EAG_00534 [Camponotus floridanus]
EVM0009519.1	--	--	--	--	Uncharacterized protein {ECO:0000313|EnsemblMetazoa:NV11263-PA} OS=Nasonia vitripennis (Parasitic wasp) PE=4 SV=1	PREDICTED: uncharacterized protein LOC100678248 isoform X1 [Nasonia vitripennis]
EVM0009108.2	--	--	--	--	Uncharacterized protein {ECO:0000313|EnsemblMetazoa:NV20423-PA} OS=Nasonia vitripennis (Parasitic wasp) PE=4 SV=1	PREDICTED: uncharacterized protein LOC100678248 isoform X1 [Nasonia vitripennis]
EVM0005614.1	--	--	--	--	Uncharacterized protein {ECO:0000313|EnsemblMetazoa:NV25052-PA} OS=Nasonia vitripennis (Parasitic wasp) PE=4 SV=1	PREDICTED: uncharacterized protein LOC103315594 [Nasonia vitripennis]
EVM0010448.1	--	--	--	--	Uncharacterized protein {ECO:0000313|EnsemblMetazoa:NV20423-PA} OS=Nasonia vitripennis (Parasitic wasp) PE=4 SV=1	PREDICTED: uncharacterized protein LOC103315594 [Nasonia vitripennis]
EVM0000871.1	--	--	--	--	Uncharacterized protein {ECO:0000313|EnsemblMetazoa:NV20636-PA} OS=Nasonia vitripennis (Parasitic wasp) PE=4 SV=1	PREDICTED: uncharacterized protein LOC100678248 isoform X2 [Nasonia vitripennis]
EVM0006536.1	--	--	--	--	Uncharacterized protein {ECO:0000313|EnsemblMetazoa:NV20636-PA} OS=Nasonia vitripennis (Parasitic wasp) PE=4 SV=1	PREDICTED: uncharacterized protein LOC100678248 isoform X2 [Nasonia vitripennis]
EVM0001874.1	--	--	--	--	Uncharacterized protein {ECO:0000313|EnsemblMetazoa:NV23003-PA} OS=Nasonia vitripennis (Parasitic wasp) PE=4 SV=1	PREDICTED: uncharacterized protein LOC100678671 [Nasonia vitripennis]
EVM0001040.1	--	--	--	--	Uncharacterized protein {ECO:0000313|EnsemblMetazoa:NV23003-PA} OS=Nasonia vitripennis (Parasitic wasp) PE=4 SV=1	PREDICTED: uncharacterized protein LOC100678248 isoform X2 [Nasonia vitripennis]
EVM0009864.1	--	--	--	--	Uncharacterized protein {ECO:0000313|EnsemblMetazoa:NV20636-PA} OS=Nasonia vitripennis (Parasitic wasp) PE=4 SV=1	PREDICTED: uncharacterized protein LOC100678671 [Nasonia vitripennis]
EVM0005893.1	--	--	--	--	Uncharacterized protein {ECO:0000313|EnsemblMetazoa:NV18994-PA} OS=Nasonia vitripennis (Parasitic wasp) PE=4 SV=1	hypothetical protein SINV_10564 [Solenopsis invicta]
EVM0005995.1	--	--	[R]	General function prediction only	Uncharacterized protein {ECO:0000313|EnsemblMetazoa:NV19118-PA} OS=Nasonia vitripennis (Parasitic wasp) PE=4 SV=1	PREDICTED: uncharacterized protein LOC105206153 [Solenopsis invicta]
EVM0002296.1	--	--	[R]	General function prediction only	Uncharacterized protein {ECO:0000313|EnsemblMetazoa:NV19118-PA} OS=Nasonia vitripennis (Parasitic wasp) PE=4 SV=1	PREDICTED: uncharacterized protein LOC105206153 [Solenopsis invicta]
EVM0000033.1	--	--	[R]	General function prediction only	Uncharacterized protein {ECO:0000313|EnsemblMetazoa:NV19118-PA} OS=Nasonia vitripennis (Parasitic wasp) PE=4 SV=1	PREDICTED: uncharacterized protein LOC105206153 [Solenopsis invicta]
EVM0004310.1	--	--	[R]	General function prediction only	Uncharacterized protein {ECO:0000313|EnsemblMetazoa:NV19118-PA} OS=Nasonia vitripennis (Parasitic wasp) PE=4 SV=1	PREDICTED: uncharacterized protein LOC105206153 [Solenopsis invicta]
EVM0011277.1	--	--	[R]	General function prediction only	Uncharacterized protein {ECO:0000313|EnsemblMetazoa:NV19118-PA} OS=Nasonia vitripennis (Parasitic wasp) PE=4 SV=1	PREDICTED: uncharacterized protein LOC105206153 [Solenopsis invicta]
EVM0016518.1	--	--	[R]	General function prediction only	Uncharacterized protein {ECO:0000313|EnsemblMetazoa:NV19118-PA} OS=Nasonia vitripennis (Parasitic wasp) PE=4 SV=1	PREDICTED: uncharacterized protein LOC105206153 [Solenopsis invicta]
EVM0005192.1	--	--	[R]	General function prediction only	Uncharacterized protein {ECO:0000313|EnsemblMetazoa:NV19118-PA} OS=Nasonia vitripennis (Parasitic wasp) PE=4 SV=1	PREDICTED: uncharacterized protein LOC105206153 [Solenopsis invicta]
EVM0015860.1	--	--	[R]	General function prediction only	Uncharacterized protein {ECO:0000313|EnsemblMetazoa:NV19118-PA} OS=Nasonia vitripennis (Parasitic wasp) PE=4 SV=1	PREDICTED: uncharacterized protein LOC103316830, partial [Nasonia vitripennis]
EVM0003067.1	--	--	[R]	General function prediction only	Uncharacterized protein {ECO:0000313|EnsemblMetazoa:NV19118-PA} OS=Nasonia vitripennis (Parasitic wasp) PE=4 SV=1	PREDICTED: uncharacterized protein LOC105206153 [Solenopsis invicta]
EVM0000617.1	--	--	--	--	Uncharacterized protein {ECO:0000313|EnsemblMetazoa:NV22973-PA} OS=Nasonia vitripennis (Parasitic wasp) PE=4 SV=1	PREDICTED: uncharacterized protein LOC105205580 [Solenopsis invicta]
EVM0015514.1	--	--	--	--	Uncharacterized protein {ECO:0000313|EnsemblMetazoa:NV22973-PA} OS=Nasonia vitripennis (Parasitic wasp) PE=4 SV=1	PREDICTED: uncharacterized protein LOC105205580 [Solenopsis invicta]
EVM0017457.1	--	--	--	--	Uncharacterized protein {ECO:0000313|EnsemblMetazoa:ACYPI29110-PA} OS=Acyrthosiphon pisum (Pea aphid) PE=4 SV=2	hypothetical protein EAG_05216 [Camponotus floridanus]
EVM0010502.1	--	--	--	--	Uncharacterized protein {ECO:0000313|EnsemblMetazoa:ACYPI39760-PA} OS=Acyrthosiphon pisum (Pea aphid) PE=4 SV=2	PREDICTED: uncharacterized protein LOC103309150 [Acyrthosiphon pisum]
EVM0013857.1	--	--	--	--	Uncharacterized protein {ECO:0000313|EnsemblMetazoa:NV22973-PA} OS=Nasonia vitripennis (Parasitic wasp) PE=4 SV=1	PREDICTED: uncharacterized protein LOC105205580 [Solenopsis invicta]
EVM0009924.1	--	K08585|5.36095e-77|api:100569507|K08585 calpain, invertebrate [EC:3.4.22.-] | (RefSeq) calpain-A-like	--	--	Uncharacterized protein {ECO:0000313|EnsemblMetazoa:NV25243-PA} OS=Nasonia vitripennis (Parasitic wasp) PE=4 SV=1	hypothetical protein SINV_11875 [Solenopsis invicta]
EVM0011790.1	--	--	--	--	Uncharacterized protein {ECO:0000313|EnsemblMetazoa:NV26065-PA} OS=Nasonia vitripennis (Parasitic wasp) PE=4 SV=1	PREDICTED: uncharacterized protein LOC100574009, partial [Acyrthosiphon pisum]
EVM0005766.1	--	--	--	--	Uncharacterized protein {ECO:0000313|EnsemblMetazoa:ACYPI085648-PA} OS=Acyrthosiphon pisum (Pea aphid) PE=4 SV=1	PREDICTED: uncharacterized protein LOC103310882, partial [Acyrthosiphon pisum]
EVM0016796.1	--	--	--	--	Uncharacterized protein {ECO:0000313|EnsemblMetazoa:NV22973-PA} OS=Nasonia vitripennis (Parasitic wasp) PE=4 SV=1	PREDICTED: uncharacterized protein LOC105205580 [Solenopsis invicta]
EVM0011982.1	--	--	--	--	Uncharacterized protein {ECO:0000313|EnsemblMetazoa:NV25060-PA} OS=Nasonia vitripennis (Parasitic wasp) PE=4 SV=1	PREDICTED: uncharacterized protein LOC105205080, partial [Solenopsis invicta]
EVM0005197.1	--	--	--	--	Uncharacterized protein {ECO:0000313|EnsemblMetazoa:NV25060-PA} OS=Nasonia vitripennis (Parasitic wasp) PE=4 SV=1	PREDICTED: uncharacterized protein LOC105205080, partial [Solenopsis invicta]
EVM0011488.1	--	--	--	--	Uncharacterized protein {ECO:0000313|EnsemblMetazoa:NV25060-PA} OS=Nasonia vitripennis (Parasitic wasp) PE=4 SV=1	hypothetical protein EAG_11378 [Camponotus floridanus]
EVM0016831.1	--	--	--	--	Uncharacterized protein {ECO:0000313|EnsemblMetazoa:NV25060-PA} OS=Nasonia vitripennis (Parasitic wasp) PE=4 SV=1	PREDICTED: uncharacterized protein LOC105205080, partial [Solenopsis invicta]
EVM0017074.1	--	--	--	--	Uncharacterized protein {ECO:0000313|EnsemblMetazoa:NV25060-PA} OS=Nasonia vitripennis (Parasitic wasp) PE=4 SV=1	--
EVM0003418.1	--	--	--	--	Uncharacterized protein {ECO:0000313|EnsemblMetazoa:NV25060-PA} OS=Nasonia vitripennis (Parasitic wasp) PE=4 SV=1	PREDICTED: uncharacterized protein LOC105205080, partial [Solenopsis invicta]
EVM0000310.1	--	--	--	--	Uncharacterized protein {ECO:0000313|EnsemblMetazoa:NV25060-PA} OS=Nasonia vitripennis (Parasitic wasp) PE=4 SV=1	--
EVM0018311.1	--	--	--	--	Uncharacterized protein {ECO:0000313|EnsemblMetazoa:NV25060-PA} OS=Nasonia vitripennis (Parasitic wasp) PE=4 SV=1	--
EVM0004154.1	--	--	--	--	Uncharacterized protein {ECO:0000313|EnsemblMetazoa:NV25060-PA} OS=Nasonia vitripennis (Parasitic wasp) PE=4 SV=1	--
EVM0013159.1	--	--	--	--	Uncharacterized protein {ECO:0000313|EnsemblMetazoa:NV31627-PA} OS=Nasonia vitripennis (Parasitic wasp) PE=4 SV=1	PREDICTED: cylicin-2-like [Microplitis demolitor]
EVM0018938.1	--	--	--	--	Uncharacterized protein {ECO:0000313|EnsemblMetazoa:NV25538-PA} OS=Nasonia vitripennis (Parasitic wasp) PE=4 SV=1	hypothetical protein EAI_04509 [Harpegnathos saltator]
EVM0009756.1	--	--	--	--	Uncharacterized protein {ECO:0000313|EnsemblMetazoa:NV21774-PA} OS=Nasonia vitripennis (Parasitic wasp) PE=4 SV=1	PREDICTED: myb-like protein X [Nasonia vitripennis]
EVM0003956.1	--	--	--	--	Uncharacterized protein {ECO:0000313|EnsemblMetazoa:NV21774-PA} OS=Nasonia vitripennis (Parasitic wasp) PE=4 SV=1	PREDICTED: myb-like protein X [Nasonia vitripennis]
EVM0003622.1	--	--	--	--	Uncharacterized protein {ECO:0000313|EnsemblMetazoa:NV22611-PA} OS=Nasonia vitripennis (Parasitic wasp) PE=4 SV=1	PREDICTED: myb-like protein X [Nasonia vitripennis]
EVM0018138.1	--	--	--	--	Uncharacterized protein {ECO:0000313|EnsemblMetazoa:NV21774-PA} OS=Nasonia vitripennis (Parasitic wasp) PE=4 SV=1	PREDICTED: myb-like protein X [Nasonia vitripennis]
EVM0005417.1	--	--	--	--	Uncharacterized protein {ECO:0000313|EnsemblMetazoa:NV21774-PA} OS=Nasonia vitripennis (Parasitic wasp) PE=4 SV=1	PREDICTED: myb-like protein X [Nasonia vitripennis]
EVM0002374.1	--	--	--	--	Uncharacterized protein {ECO:0000313|EnsemblMetazoa:NV22611-PA} OS=Nasonia vitripennis (Parasitic wasp) PE=4 SV=1	PREDICTED: myb-like protein X [Nasonia vitripennis]
EVM0013226.1	--	--	--	--	Uncharacterized protein {ECO:0000313|EnsemblMetazoa:NV22611-PA} OS=Nasonia vitripennis (Parasitic wasp) PE=4 SV=1	PREDICTED: myb-like protein X [Nasonia vitripennis]
EVM0017797.1	--	--	--	--	Uncharacterized protein {ECO:0000313|EnsemblMetazoa:NV21774-PA} OS=Nasonia vitripennis (Parasitic wasp) PE=4 SV=1	PREDICTED: myb-like protein X [Nasonia vitripennis]
EVM0013313.1	--	--	--	--	Putative helentron 5 helitron-like transposon replicase/helicase/endonuclease {ECO:0000313|EMBL:EHJ68632.1} OS=Danaus plexippus (Monarch butterfly) PE=4 SV=1	putative helentron 5 helitron-like transposon replicase/helicase/endonuclease [Danaus plexippus]
EVM0010582.1	Molecular Function: helicase activity (GO:0004386);;	--	--	--	Uncharacterized protein {ECO:0000313|EnsemblMetazoa:ACYPI39748-PA} OS=Acyrthosiphon pisum (Pea aphid) PE=4 SV=1	putative helentron 5 helitron-like transposon replicase/helicase/endonuclease [Danaus plexippus]
EVM0017542.1	--	--	--	--	Uncharacterized protein {ECO:0000313|EnsemblMetazoa:ACYPI39748-PA} OS=Acyrthosiphon pisum (Pea aphid) PE=4 SV=1	putative helentron 5 helitron-like transposon replicase/helicase/endonuclease [Danaus plexippus]
EVM0013096.1	Molecular Function: helicase activity (GO:0004386);;	--	[D]	Cell cycle control, cell division, chromosome partitioning	Uncharacterized protein {ECO:0000313|EnsemblMetazoa:ACYPI39748-PA} OS=Acyrthosiphon pisum (Pea aphid) PE=4 SV=1	putative helentron 5 helitron-like transposon replicase/helicase/endonuclease [Danaus plexippus]
EVM0013904.1	Molecular Function: hydrolase activity (GO:0016787);;	--	[D]	Cell cycle control, cell division, chromosome partitioning	Uncharacterized protein {ECO:0000313|EnsemblMetazoa:ACYPI39748-PA} OS=Acyrthosiphon pisum (Pea aphid) PE=4 SV=1	putative helentron 5 helitron-like transposon replicase/helicase/endonuclease [Danaus plexippus]
EVM0006249.1	Molecular Function: hydrolase activity (GO:0016787);;	--	--	--	Putative helentron 5 helitron-like transposon replicase/helicase/endonuclease {ECO:0000313|EMBL:EHJ68632.1} OS=Danaus plexippus (Monarch butterfly) PE=4 SV=1	putative helentron 5 helitron-like transposon replicase/helicase/endonuclease [Danaus plexippus]
EVM0003092.1	--	--	[D]	Cell cycle control, cell division, chromosome partitioning	Uncharacterized protein {ECO:0000313|EnsemblMetazoa:ACYPI39748-PA} OS=Acyrthosiphon pisum (Pea aphid) PE=4 SV=1	putative helentron 5 helitron-like transposon replicase/helicase/endonuclease [Danaus plexippus]
EVM0005033.1	Molecular Function: helicase activity (GO:0004386);; Molecular Function: endonuclease activity (GO:0004519);;	--	--	--	Uncharacterized protein {ECO:0000313|EnsemblMetazoa:ACYPI39748-PA} OS=Acyrthosiphon pisum (Pea aphid) PE=4 SV=1	putative helentron 5 helitron-like transposon replicase/helicase/endonuclease [Danaus plexippus]
EVM0013684.2	--	--	--	--	Uncharacterized protein {ECO:0000313|EnsemblMetazoa:NV22470-PA} OS=Nasonia vitripennis (Parasitic wasp) PE=4 SV=1	PREDICTED: uncharacterized protein LOC100679570 [Nasonia vitripennis]
EVM0017606.1	--	--	--	--	Uncharacterized protein {ECO:0000313|EnsemblMetazoa:NV22470-PA} OS=Nasonia vitripennis (Parasitic wasp) PE=4 SV=1	PREDICTED: uncharacterized protein LOC100679570 [Nasonia vitripennis]
EVM0000623.1	--	--	--	--	Uncharacterized protein {ECO:0000313|EnsemblMetazoa:NV20339-PA} OS=Nasonia vitripennis (Parasitic wasp) PE=4 SV=1	PREDICTED: uncharacterized protein LOC100680194 [Nasonia vitripennis]
EVM0002208.1	--	--	--	--	Uncharacterized protein {ECO:0000313|EnsemblMetazoa:NV22470-PA} OS=Nasonia vitripennis (Parasitic wasp) PE=4 SV=1	PREDICTED: uncharacterized protein LOC100679570 [Nasonia vitripennis]
EVM0009903.1	--	K15001|3.21821e-51|nvi:100123128|K15001 cytochrome P450 family 4 [EC:1.14.-.-] | (RefSeq) CYP4AB16; probable cytochrome P450 4p3	[QI]	--	Uncharacterized protein {ECO:0000313|EnsemblMetazoa:ACEP22496-PA} (Fragment) OS=Atta cephalotes (Leafcutter ant) PE=3 SV=1	PREDICTED: probable cytochrome P450 4p3 isoform X3 [Nasonia vitripennis]
EVM0018772.1	--	K15001|1.20432e-156|nvi:100123945|K15001 cytochrome P450 family 4 [EC:1.14.-.-] | (RefSeq) CYP4AB23; cytochrome P450 4AB23	[QI]	--	Uncharacterized protein {ECO:0000313|EnsemblMetazoa:NV10333-PA} OS=Nasonia vitripennis (Parasitic wasp) PE=3 SV=1	cytochrome P450 4AB23 [Nasonia vitripennis]
EVM0006085.1	--	K15001|9.04507e-159|nvi:100123128|K15001 cytochrome P450 family 4 [EC:1.14.-.-] | (RefSeq) CYP4AB16; probable cytochrome P450 4p3	[QI]	--	Uncharacterized protein {ECO:0000313|EnsemblMetazoa:NV10333-PA} OS=Nasonia vitripennis (Parasitic wasp) PE=3 SV=1	PREDICTED: cytochrome P450 4C1 isoform X1 [Nasonia vitripennis]
EVM0012581.1	--	K15001|2.47455e-70|nvi:100123945|K15001 cytochrome P450 family 4 [EC:1.14.-.-] | (RefSeq) CYP4AB23; cytochrome P450 4AB23	[QI]	--	Uncharacterized protein {ECO:0000313|EnsemblMetazoa:NV10333-PA} OS=Nasonia vitripennis (Parasitic wasp) PE=3 SV=1	cytochrome P450 4AB23 [Nasonia vitripennis]
EVM0012959.1	--	K15001|9.38098e-152|nvi:100123271|K15001 cytochrome P450 family 4 [EC:1.14.-.-] | (RefSeq) CYP4AB18; cytochrome P450 4AB18	[QI]	--	Uncharacterized protein {ECO:0000313|EnsemblMetazoa:NV10333-PA} OS=Nasonia vitripennis (Parasitic wasp) PE=3 SV=1	cytochrome P450 4AB18 [Nasonia vitripennis]
EVM0007733.1	--	K15001|1.21817e-127|nvi:100120721|K15001 cytochrome P450 family 4 [EC:1.14.-.-] | (RefSeq) CYP4AB22; cytochrome P450 4AB22	[QI]	--	Uncharacterized protein {ECO:0000313|EnsemblMetazoa:NV16410-PA} OS=Nasonia vitripennis (Parasitic wasp) PE=3 SV=1	cytochrome P450 4AB22 precursor [Nasonia vitripennis]
EVM0006304.1	--	K15001|3.68319e-157|nvi:100123128|K15001 cytochrome P450 family 4 [EC:1.14.-.-] | (RefSeq) CYP4AB16; probable cytochrome P450 4p3	[QI]	--	Uncharacterized protein {ECO:0000313|EnsemblMetazoa:NV10333-PA} OS=Nasonia vitripennis (Parasitic wasp) PE=3 SV=1	PREDICTED: cytochrome P450 4C1 isoform X1 [Nasonia vitripennis]
EVM0000133.1	--	K15001|4.89324e-158|nvi:100123128|K15001 cytochrome P450 family 4 [EC:1.14.-.-] | (RefSeq) CYP4AB16; probable cytochrome P450 4p3	[QI]	--	Uncharacterized protein {ECO:0000313|EnsemblMetazoa:NV10333-PA} OS=Nasonia vitripennis (Parasitic wasp) PE=3 SV=1	PREDICTED: cytochrome P450 4C1 isoform X1 [Nasonia vitripennis]
EVM0017335.1	--	--	--	--	Uncharacterized protein {ECO:0000313|EnsemblMetazoa:NV12176-PA} OS=Nasonia vitripennis (Parasitic wasp) PE=4 SV=1	PREDICTED: uncharacterized protein LOC100119643 [Nasonia vitripennis]
EVM0016733.1	--	--	--	--	Uncharacterized protein {ECO:0000313|EnsemblMetazoa:NV24841-PA} OS=Nasonia vitripennis (Parasitic wasp) PE=4 SV=1	PREDICTED: uncharacterized protein LOC103572407 [Microplitis demolitor]
EVM0006792.1	--	--	--	--	Uncharacterized protein {ECO:0000313|EnsemblMetazoa:NV12176-PA} OS=Nasonia vitripennis (Parasitic wasp) PE=4 SV=1	PREDICTED: uncharacterized protein LOC100119678 [Nasonia vitripennis]
EVM0009106.1	--	--	--	--	Uncharacterized protein {ECO:0000313|EnsemblMetazoa:NV12176-PA} OS=Nasonia vitripennis (Parasitic wasp) PE=4 SV=1	PREDICTED: uncharacterized protein LOC100119678 [Nasonia vitripennis]
EVM0016568.1	--	--	--	--	Uncharacterized protein {ECO:0000313|EnsemblMetazoa:NV12175-PA} OS=Nasonia vitripennis (Parasitic wasp) PE=4 SV=1	PREDICTED: uncharacterized protein LOC100119678 [Nasonia vitripennis]
EVM0009000.1	--	--	--	--	Uncharacterized protein {ECO:0000313|EnsemblMetazoa:NV12175-PA} OS=Nasonia vitripennis (Parasitic wasp) PE=4 SV=1	PREDICTED: uncharacterized protein LOC100119678 [Nasonia vitripennis]
EVM0005856.4	--	--	--	--	Uncharacterized protein {ECO:0000313|EnsemblMetazoa:NV12176-PA} OS=Nasonia vitripennis (Parasitic wasp) PE=4 SV=1	PREDICTED: uncharacterized protein LOC100119678 [Nasonia vitripennis]
EVM0007043.1	--	--	--	--	Uncharacterized protein {ECO:0000313|EnsemblMetazoa:NV12176-PA} OS=Nasonia vitripennis (Parasitic wasp) PE=4 SV=1	PREDICTED: uncharacterized protein LOC100119678 [Nasonia vitripennis]
EVM0017507.1	--	--	--	--	Uncharacterized protein {ECO:0000313|EnsemblMetazoa:NV26190-PA} OS=Nasonia vitripennis (Parasitic wasp) PE=4 SV=1	PREDICTED: cylicin-2-like [Nasonia vitripennis]
EVM0017293.1	--	--	--	--	Uncharacterized protein {ECO:0000313|EnsemblMetazoa:NV24254-PA} OS=Nasonia vitripennis (Parasitic wasp) PE=4 SV=1	PREDICTED: uncharacterized protein LOC103574266 [Microplitis demolitor]
EVM0007194.1	--	--	--	--	Uncharacterized protein {ECO:0000313|EnsemblMetazoa:NV24254-PA} OS=Nasonia vitripennis (Parasitic wasp) PE=4 SV=1	--
EVM0008151.1	--	--	--	--	Uncharacterized protein {ECO:0000313|EnsemblMetazoa:NV24254-PA} OS=Nasonia vitripennis (Parasitic wasp) PE=4 SV=1	PREDICTED: uncharacterized protein LOC103574266 [Microplitis demolitor]
EVM0006510.1	--	--	--	--	--	PREDICTED: uncharacterized protein LOC103315445 [Nasonia vitripennis]
EVM0005672.1	--	--	--	--	Uncharacterized protein {ECO:0000313|EnsemblMetazoa:NV24254-PA} OS=Nasonia vitripennis (Parasitic wasp) PE=4 SV=1	--
EVM0011636.1	--	--	--	--	Uncharacterized protein {ECO:0000313|EnsemblMetazoa:NV24254-PA} OS=Nasonia vitripennis (Parasitic wasp) PE=4 SV=1	PREDICTED: uncharacterized protein LOC103574266 [Microplitis demolitor]
EVM0007731.1	--	--	--	--	Uncharacterized protein {ECO:0000313|EnsemblMetazoa:NV16788-PA} OS=Nasonia vitripennis (Parasitic wasp) PE=4 SV=1	PREDICTED: uncharacterized protein LOC100117886 [Nasonia vitripennis]
EVM0009654.1	--	--	--	--	Uncharacterized protein {ECO:0000313|EnsemblMetazoa:NV16788-PA} OS=Nasonia vitripennis (Parasitic wasp) PE=4 SV=1	PREDICTED: uncharacterized protein LOC100117886 [Nasonia vitripennis]
EVM0014343.1	--	--	--	--	Uncharacterized protein {ECO:0000313|EnsemblMetazoa:NV16788-PA} OS=Nasonia vitripennis (Parasitic wasp) PE=4 SV=1	PREDICTED: uncharacterized protein LOC100117886 [Nasonia vitripennis]
EVM0010262.1	--	--	--	--	Uncharacterized protein {ECO:0000313|EnsemblMetazoa:NV16788-PA} OS=Nasonia vitripennis (Parasitic wasp) PE=4 SV=1	PREDICTED: uncharacterized protein LOC100117886 [Nasonia vitripennis]
EVM0011633.1	--	--	--	--	Uncharacterized protein {ECO:0000313|EnsemblMetazoa:NV16788-PA} OS=Nasonia vitripennis (Parasitic wasp) PE=4 SV=1	PREDICTED: uncharacterized protein LOC100117886 [Nasonia vitripennis]
EVM0014573.1	Molecular Function: organic cyclic compound binding (GO:0097159);; Molecular Function: heterocyclic compound binding (GO:1901363);;	--	--	--	Uncharacterized protein {ECO:0000313|EnsemblMetazoa:NV16788-PA} OS=Nasonia vitripennis (Parasitic wasp) PE=4 SV=1	PREDICTED: uncharacterized protein LOC100117886 [Nasonia vitripennis]
EVM0018165.1	--	--	--	--	Uncharacterized protein {ECO:0000313|EnsemblMetazoa:NV16788-PA} OS=Nasonia vitripennis (Parasitic wasp) PE=4 SV=1	PREDICTED: uncharacterized protein LOC100117886 [Nasonia vitripennis]
EVM0013974.1	--	--	--	--	Uncharacterized protein {ECO:0000313|EnsemblMetazoa:NV16788-PA} OS=Nasonia vitripennis (Parasitic wasp) PE=4 SV=1	PREDICTED: uncharacterized protein LOC100117886 [Nasonia vitripennis]
EVM0011118.1	--	--	--	--	Uncharacterized protein {ECO:0000313|EMBL:JAB63156.1} OS=Anoplophora glabripennis (Asian longhorn beetle) PE=4 SV=1	PREDICTED: uncharacterized protein LOC103318189 isoform X1 [Nasonia vitripennis]
EVM0009361.1	--	--	--	--	Uncharacterized protein {ECO:0000313|EnsemblMetazoa:ACYPI33578-PA} OS=Acyrthosiphon pisum (Pea aphid) PE=4 SV=2	PREDICTED: uncharacterized protein LOC103308108 [Acyrthosiphon pisum]
EVM0015818.1	--	--	--	--	Uncharacterized protein {ECO:0000313|EnsemblMetazoa:ACYPI33578-PA} OS=Acyrthosiphon pisum (Pea aphid) PE=4 SV=2	PREDICTED: uncharacterized protein LOC103308108 [Acyrthosiphon pisum]
EVM0011044.1	--	--	--	--	Uncharacterized protein {ECO:0000313|EnsemblMetazoa:ACYPI33578-PA} OS=Acyrthosiphon pisum (Pea aphid) PE=4 SV=2	PREDICTED: uncharacterized protein LOC103308108 [Acyrthosiphon pisum]
EVM0010302.1	--	--	--	--	Uncharacterized protein {ECO:0000313|EnsemblMetazoa:ACYPI36040-PA} OS=Acyrthosiphon pisum (Pea aphid) PE=4 SV=2	PREDICTED: uncharacterized protein LOC103308108 [Acyrthosiphon pisum]
EVM0005850.1	--	--	--	--	Uncharacterized protein {ECO:0000313|EnsemblMetazoa:ACYPI33578-PA} OS=Acyrthosiphon pisum (Pea aphid) PE=4 SV=2	PREDICTED: uncharacterized protein LOC103308108 [Acyrthosiphon pisum]
EVM0004908.1	--	--	--	--	Uncharacterized protein {ECO:0000313|EMBL:JAB63156.1} OS=Anoplophora glabripennis (Asian longhorn beetle) PE=4 SV=1	hypothetical protein CAPTEDRAFT_206230 [Capitella teleta]
EVM0001698.1	--	--	--	--	Uncharacterized protein {ECO:0000313|EnsemblMetazoa:ACYPI33578-PA} OS=Acyrthosiphon pisum (Pea aphid) PE=4 SV=2	PREDICTED: uncharacterized protein LOC103308108 [Acyrthosiphon pisum]
EVM0004763.1	--	--	--	--	120.7 kDa protein in NOF-FB transposable element {ECO:0000313|EMBL:EFN61160.1} (Fragment) OS=Camponotus floridanus (Florida carpenter ant) PE=4 SV=1	120.7 kDa protein in NOF-FB transposable element [Camponotus floridanus]
EVM0016006.1	--	--	--	--	120.7 kDa protein in NOF-FB transposable element {ECO:0000313|EMBL:EFN61160.1} (Fragment) OS=Camponotus floridanus (Florida carpenter ant) PE=4 SV=1	120.7 kDa protein in NOF-FB transposable element [Camponotus floridanus]
EVM0002765.1	--	--	--	--	120.7 kDa protein in NOF-FB transposable element {ECO:0000313|EMBL:EFN61160.1} (Fragment) OS=Camponotus floridanus (Florida carpenter ant) PE=4 SV=1	120.7 kDa protein in NOF-FB transposable element [Camponotus floridanus]
EVM0005216.1	--	--	--	--	Putative uncharacterized protein {ECO:0000313|EMBL:EFZ10898.1} (Fragment) OS=Solenopsis invicta (Red imported fire ant) PE=4 SV=1	hypothetical protein SINV_04992 [Solenopsis invicta]
EVM0007272.1	--	--	--	--	120.7 kDa protein in NOF-FB transposable element {ECO:0000313|EMBL:EFN61160.1} (Fragment) OS=Camponotus floridanus (Florida carpenter ant) PE=4 SV=1	120.7 kDa protein in NOF-FB transposable element [Camponotus floridanus]
EVM0002164.1	--	--	--	--	120.7 kDa protein in NOF-FB transposable element {ECO:0000313|EMBL:EFN61160.1} (Fragment) OS=Camponotus floridanus (Florida carpenter ant) PE=4 SV=1	120.7 kDa protein in NOF-FB transposable element [Camponotus floridanus]
EVM0014368.1	--	--	--	--	Uncharacterized protein {ECO:0000313|EnsemblMetazoa:ACYPI002669-PA} OS=Acyrthosiphon pisum (Pea aphid) PE=4 SV=2	120.7 kDa protein in NOF-FB transposable element [Camponotus floridanus]
EVM0002561.1	--	--	--	--	120.7 kDa protein in NOF-FB transposable element {ECO:0000313|EMBL:EFN61160.1} (Fragment) OS=Camponotus floridanus (Florida carpenter ant) PE=4 SV=1	120.7 kDa protein in NOF-FB transposable element [Camponotus floridanus]
EVM0017007.1	--	--	--	--	Uncharacterized protein {ECO:0000313|EnsemblMetazoa:NV17760-PA} OS=Nasonia vitripennis (Parasitic wasp) PE=4 SV=1	PREDICTED: uncharacterized protein LOC103316135 [Nasonia vitripennis]
EVM0000305.1	--	--	--	--	Uncharacterized protein {ECO:0000313|EnsemblMetazoa:NV17760-PA} OS=Nasonia vitripennis (Parasitic wasp) PE=4 SV=1	PREDICTED: uncharacterized protein LOC103316135 [Nasonia vitripennis]
EVM0016664.1	--	--	--	--	Uncharacterized protein {ECO:0000313|EnsemblMetazoa:NV17760-PA} OS=Nasonia vitripennis (Parasitic wasp) PE=4 SV=1	PREDICTED: uncharacterized protein LOC103316135 [Nasonia vitripennis]
EVM0005612.1	--	--	--	--	Uncharacterized protein {ECO:0000313|EnsemblMetazoa:NV17760-PA} OS=Nasonia vitripennis (Parasitic wasp) PE=4 SV=1	PREDICTED: uncharacterized protein LOC103316135 [Nasonia vitripennis]
EVM0015666.1	--	--	--	--	Uncharacterized protein {ECO:0000313|EnsemblMetazoa:NV17760-PA} OS=Nasonia vitripennis (Parasitic wasp) PE=4 SV=1	PREDICTED: uncharacterized protein LOC103316135 [Nasonia vitripennis]
EVM0008296.1	--	--	--	--	Uncharacterized protein {ECO:0000313|EnsemblMetazoa:NV17760-PA} OS=Nasonia vitripennis (Parasitic wasp) PE=4 SV=1	PREDICTED: uncharacterized protein LOC103316135 [Nasonia vitripennis]
EVM0014696.1	--	--	--	--	Uncharacterized protein {ECO:0000313|EnsemblMetazoa:NV17760-PA} OS=Nasonia vitripennis (Parasitic wasp) PE=4 SV=1	PREDICTED: uncharacterized protein LOC103316135 [Nasonia vitripennis]
EVM0008545.1	--	--	--	--	Uncharacterized protein {ECO:0000313|EnsemblMetazoa:NV17760-PA} OS=Nasonia vitripennis (Parasitic wasp) PE=4 SV=1	PREDICTED: uncharacterized protein LOC103316135 [Nasonia vitripennis]
EVM0008989.1	--	K01446|1.46281e-61|nvi:100119638|K01446 peptidoglycan recognition protein | (RefSeq) peptidoglycan-recognition protein LC-like	--	--	Uncharacterized protein {ECO:0000313|EnsemblMetazoa:NV17162-PA} OS=Nasonia vitripennis (Parasitic wasp) PE=4 SV=1	PREDICTED: peptidoglycan-recognition protein LC-like isoform X4 [Nasonia vitripennis]
EVM0013994.1	--	K01446|2.92592e-45|nvi:100119638|K01446 peptidoglycan recognition protein | (RefSeq) peptidoglycan-recognition protein LC-like	--	--	Peptidoglycan-recognition protein {ECO:0000256|PIRNR:PIRNR037945} OS=Nasonia vitripennis (Parasitic wasp) PE=3 SV=1	PREDICTED: peptidoglycan-recognition protein LC-like isoform X4 [Nasonia vitripennis]
EVM0003068.1	--	K01446|4.49795e-55|nvi:100119736|K01446 peptidoglycan recognition protein | (RefSeq) peptidoglycan-recognition protein S2-like protein	--	--	Peptidoglycan-recognition protein {ECO:0000256|PIRNR:PIRNR037945} OS=Nasonia vitripennis (Parasitic wasp) PE=3 SV=1	peptidoglycan-recognition protein S2-like protein [Nasonia vitripennis]
EVM0008912.1	--	K01446|9.23261e-54|nvi:100119638|K01446 peptidoglycan recognition protein | (RefSeq) peptidoglycan-recognition protein LC-like	--	--	Peptidoglycan-recognition protein {ECO:0000256|PIRNR:PIRNR037945} OS=Nasonia vitripennis (Parasitic wasp) PE=3 SV=1	PREDICTED: peptidoglycan-recognition protein LC-like isoform X1 [Nasonia vitripennis]
EVM0008213.1	--	K01446|2.1903e-46|nvi:100119638|K01446 peptidoglycan recognition protein | (RefSeq) peptidoglycan-recognition protein LC-like	--	--	Peptidoglycan-recognition protein {ECO:0000256|PIRNR:PIRNR037945} OS=Nasonia vitripennis (Parasitic wasp) PE=3 SV=1	PREDICTED: peptidoglycan-recognition protein LC-like isoform X4 [Nasonia vitripennis]
EVM0018997.1	--	--	--	--	Peptidoglycan-recognition protein {ECO:0000256|PIRNR:PIRNR037945} OS=Nasonia vitripennis (Parasitic wasp) PE=3 SV=1	PREDICTED: peptidoglycan-recognition protein SC2-like [Nasonia vitripennis]
EVM0016739.1	--	K01446|8.12217e-61|nvi:100119638|K01446 peptidoglycan recognition protein | (RefSeq) peptidoglycan-recognition protein LC-like	--	--	Peptidoglycan-recognition protein {ECO:0000256|PIRNR:PIRNR037945} OS=Nasonia vitripennis (Parasitic wasp) PE=3 SV=1	PREDICTED: peptidoglycan-recognition protein LC-like isoform X1 [Nasonia vitripennis]
EVM0012435.1	Molecular Function: binding (GO:0005488);;	--	--	--	Putative uncharacterized protein {ECO:0000313|EMBL:EFA12599.1} OS=Tribolium castaneum (Red flour beetle) PE=4 SV=1	hypothetical protein TcasGA2_TC001839 [Tribolium castaneum]
EVM0019199.1	--	--	--	--	Uncharacterized protein {ECO:0000313|EnsemblMetazoa:NV25086-PA} OS=Nasonia vitripennis (Parasitic wasp) PE=4 SV=1	--
EVM0019013.1	Molecular Function: binding (GO:0005488);;	--	--	--	Putative uncharacterized protein {ECO:0000313|EMBL:EFA12599.1} OS=Tribolium castaneum (Red flour beetle) PE=4 SV=1	hypothetical protein TcasGA2_TC001839 [Tribolium castaneum]
EVM0012702.1	--	--	--	--	Putative uncharacterized protein {ECO:0000313|EMBL:EFA12599.1} OS=Tribolium castaneum (Red flour beetle) PE=4 SV=1	hypothetical protein TcasGA2_TC001839 [Tribolium castaneum]
EVM0006202.1	--	--	--	--	Putative uncharacterized protein {ECO:0000313|EMBL:EFA12642.1} OS=Tribolium castaneum (Red flour beetle) PE=4 SV=1	hypothetical protein TcasGA2_TC004168 [Tribolium castaneum]
EVM0013607.1	--	--	--	--	Putative uncharacterized protein {ECO:0000313|EMBL:EFA12599.1} OS=Tribolium castaneum (Red flour beetle) PE=4 SV=1	hypothetical protein TcasGA2_TC001839 [Tribolium castaneum]
EVM0014624.1	--	--	--	--	Putative uncharacterized protein {ECO:0000313|EMBL:EFA12599.1} OS=Tribolium castaneum (Red flour beetle) PE=4 SV=1	hypothetical protein TcasGA2_TC001839 [Tribolium castaneum]
EVM0010409.1	Biological Process: regulation of transcription, DNA-templated (GO:0006355);;	K15172|8.4233e-155|nvi:100114545|K15172 transcription elongation factor SPT5 | (RefSeq) transcription elongation factor SPT5-like	[K]	Transcription	Putative uncharacterized protein {ECO:0000313|EMBL:EFZ17213.1} (Fragment) OS=Solenopsis invicta (Red imported fire ant) PE=4 SV=1	PREDICTED: transcription elongation factor SPT5-like [Bombus impatiens]
EVM0000221.1	Biological Process: regulation of transcription by RNA polymerase II (GO:0006357);; Biological Process: regulation of DNA-templated transcription, elongation (GO:0032784);;	K15172|0|nvi:100114545|K15172 transcription elongation factor SPT5 | (RefSeq) transcription elongation factor SPT5-like	[K]	Transcription	Transcription elongation factor SPT5 {ECO:0000256|PIRNR:PIRNR036945} OS=Nasonia vitripennis (Parasitic wasp) PE=3 SV=1	PREDICTED: LOW QUALITY PROTEIN: transcription elongation factor SPT5-like [Nasonia vitripennis]
EVM0002167.1	Biological Process: regulation of transcription, DNA-templated (GO:0006355);;	K15172|0|nvi:100114545|K15172 transcription elongation factor SPT5 | (RefSeq) transcription elongation factor SPT5-like	[K]	Transcription	Transcription elongation factor SPT5 {ECO:0000256|PIRNR:PIRNR036945} OS=Nasonia vitripennis (Parasitic wasp) PE=3 SV=1	PREDICTED: LOW QUALITY PROTEIN: transcription elongation factor SPT5-like [Nasonia vitripennis]
EVM0000118.1	Biological Process: regulation of transcription by RNA polymerase II (GO:0006357);; Biological Process: regulation of DNA-templated transcription, elongation (GO:0032784);;	K15172|0|nvi:100114545|K15172 transcription elongation factor SPT5 | (RefSeq) transcription elongation factor SPT5-like	[K]	Transcription	Transcription elongation factor SPT5 {ECO:0000256|PIRNR:PIRNR036945} OS=Nasonia vitripennis (Parasitic wasp) PE=3 SV=1	PREDICTED: LOW QUALITY PROTEIN: transcription elongation factor SPT5-like [Nasonia vitripennis]
EVM0009728.1	Biological Process: regulation of transcription, DNA-templated (GO:0006355);;	K15172|0|nvi:100114545|K15172 transcription elongation factor SPT5 | (RefSeq) transcription elongation factor SPT5-like	[K]	Transcription	Transcription elongation factor SPT5 {ECO:0000256|PIRNR:PIRNR036945} OS=Nasonia vitripennis (Parasitic wasp) PE=3 SV=1	PREDICTED: LOW QUALITY PROTEIN: transcription elongation factor SPT5-like [Nasonia vitripennis]
EVM0007771.1	Biological Process: regulation of transcription, DNA-templated (GO:0006355);;	K15172|0|nvi:100114545|K15172 transcription elongation factor SPT5 | (RefSeq) transcription elongation factor SPT5-like	[K]	Transcription	Transcription elongation factor SPT5 {ECO:0000256|PIRNR:PIRNR036945} OS=Nasonia vitripennis (Parasitic wasp) PE=3 SV=1	PREDICTED: LOW QUALITY PROTEIN: transcription elongation factor SPT5-like [Nasonia vitripennis]
EVM0000772.1	Biological Process: regulation of transcription, DNA-templated (GO:0006355);;	K15172|0|nvi:100114545|K15172 transcription elongation factor SPT5 | (RefSeq) transcription elongation factor SPT5-like	[K]	Transcription	Transcription elongation factor SPT5 {ECO:0000256|PIRNR:PIRNR036945} OS=Nasonia vitripennis (Parasitic wasp) PE=3 SV=1	PREDICTED: LOW QUALITY PROTEIN: transcription elongation factor SPT5-like [Nasonia vitripennis]
EVM0002352.1	--	--	--	--	Uncharacterized protein {ECO:0000313|EnsemblMetazoa:NV22508-PA} OS=Nasonia vitripennis (Parasitic wasp) PE=4 SV=1	--
EVM0003945.1	--	--	--	--	Uncharacterized protein {ECO:0000313|EnsemblMetazoa:NV20980-PA} OS=Nasonia vitripennis (Parasitic wasp) PE=4 SV=1	--
EVM0013515.1	--	--	--	--	Uncharacterized protein {ECO:0000313|EnsemblMetazoa:NV22508-PA} OS=Nasonia vitripennis (Parasitic wasp) PE=4 SV=1	--
EVM0011556.1	--	--	--	--	Uncharacterized protein {ECO:0000313|EMBL:EZA55099.1} OS=Cerapachys biroi (Ant) PE=4 SV=1	hypothetical protein X777_05354 [Cerapachys biroi]
EVM0003424.1	--	--	--	--	Predicted protein {ECO:0000313|EMBL:EDO28047.1} OS=Nematostella vectensis (Starlet sea anemone) PE=4 SV=1	hypothetical protein NEMVEDRAFT_v1g223410 [Nematostella vectensis]
EVM0019203.1	--	--	--	--	Uncharacterized protein {ECO:0000313|EnsemblMetazoa:NV31464-PA} OS=Nasonia vitripennis (Parasitic wasp) PE=4 SV=1	TPA: zinc finger protein [Ciona intestinalis]
EVM0002862.1	--	K02327|2.73003e-14|spu:575728|K02327 DNA polymerase delta subunit 1 [EC:2.7.7.7] | (RefSeq) DNA polymerase delta catalytic subunit	--	--	Uncharacterized protein {ECO:0000313|EnsemblMetazoa:NV31464-PA} OS=Nasonia vitripennis (Parasitic wasp) PE=4 SV=1	PREDICTED: uncharacterized protein LOC575728 [Strongylocentrotus purpuratus]
EVM0016225.1	--	--	--	--	Zinc finger protein {ECO:0000313|EMBL:FAA00095.1} (Fragment) OS=Ciona intestinalis (Transparent sea squirt) PE=2 SV=1	TPA: zinc finger protein [Ciona intestinalis]
EVM0013903.1	--	--	--	--	Zinc finger protein {ECO:0000313|EMBL:FAA00095.1} (Fragment) OS=Ciona intestinalis (Transparent sea squirt) PE=2 SV=1	TPA: zinc finger protein [Ciona intestinalis]
EVM0004732.1	--	K08585|5.79102e-32|api:100569507|K08585 calpain, invertebrate [EC:3.4.22.-] | (RefSeq) calpain-A-like	--	--	Uncharacterized protein {ECO:0000313|EnsemblMetazoa:NV25243-PA} OS=Nasonia vitripennis (Parasitic wasp) PE=4 SV=1	PREDICTED: uncharacterized protein LOC100569507 [Acyrthosiphon pisum]
EVM0015086.1	--	--	--	--	Uncharacterized protein {ECO:0000313|EnsemblMetazoa:NV31464-PA} OS=Nasonia vitripennis (Parasitic wasp) PE=4 SV=1	hypothetical protein X777_03734, partial [Cerapachys biroi]
EVM0011228.1	--	--	[DR]	--	Uncharacterized protein {ECO:0000313|EnsemblMetazoa:NV11884-PA} OS=Nasonia vitripennis (Parasitic wasp) PE=4 SV=1	PREDICTED: speckle-type POZ protein B-like [Nasonia vitripennis]
EVM0007365.1	--	--	[DR]	--	Uncharacterized protein {ECO:0000313|EnsemblMetazoa:NV11884-PA} OS=Nasonia vitripennis (Parasitic wasp) PE=4 SV=1	PREDICTED: speckle-type POZ protein B-like [Nasonia vitripennis]
EVM0016121.1	--	--	[DR]	--	Uncharacterized protein {ECO:0000313|EnsemblMetazoa:NV11884-PA} OS=Nasonia vitripennis (Parasitic wasp) PE=4 SV=1	PREDICTED: speckle-type POZ protein B-like [Nasonia vitripennis]
EVM0008216.1	--	--	[DR]	--	Uncharacterized protein {ECO:0000313|EnsemblMetazoa:NV11884-PA} OS=Nasonia vitripennis (Parasitic wasp) PE=4 SV=1	PREDICTED: speckle-type POZ protein B-like [Nasonia vitripennis]
EVM0008407.1	--	--	[DR]	--	Uncharacterized protein {ECO:0000313|EnsemblMetazoa:NV11884-PA} OS=Nasonia vitripennis (Parasitic wasp) PE=4 SV=1	PREDICTED: speckle-type POZ protein B-like [Nasonia vitripennis]
EVM0018058.1	--	--	[DR]	--	Uncharacterized protein {ECO:0000313|EnsemblMetazoa:NV11884-PA} OS=Nasonia vitripennis (Parasitic wasp) PE=4 SV=1	PREDICTED: speckle-type POZ protein B-like [Nasonia vitripennis]
EVM0007287.1	--	--	[DR]	--	Uncharacterized protein {ECO:0000313|EnsemblMetazoa:NV11884-PA} OS=Nasonia vitripennis (Parasitic wasp) PE=4 SV=1	PREDICTED: speckle-type POZ protein B-like [Nasonia vitripennis]
EVM0004846.1	--	--	--	--	Uncharacterized protein {ECO:0000313|EnsemblMetazoa:NV17684-PA} OS=Nasonia vitripennis (Parasitic wasp) PE=4 SV=1	PREDICTED: RNA-directed DNA polymerase from mobile element jockey-like [Acyrthosiphon pisum]
EVM0007943.1	--	--	[R]	General function prediction only	Uncharacterized protein {ECO:0000313|EnsemblMetazoa:NV17684-PA} OS=Nasonia vitripennis (Parasitic wasp) PE=4 SV=1	pol-like protein [Biomphalaria glabrata]
EVM0016317.1	--	--	[R]	General function prediction only	Uncharacterized protein {ECO:0000313|EnsemblMetazoa:NV30411-PA} OS=Nasonia vitripennis (Parasitic wasp) PE=4 SV=1	putative pol-like protein [Danaus plexippus]
EVM0003720.1	--	--	[R]	General function prediction only	Uncharacterized protein {ECO:0000313|EnsemblMetazoa:NV17684-PA} OS=Nasonia vitripennis (Parasitic wasp) PE=4 SV=1	PREDICTED: RNA-directed DNA polymerase from mobile element jockey-like [Acyrthosiphon pisum]
EVM0007967.1	--	--	[R]	General function prediction only	Uncharacterized protein {ECO:0000313|EnsemblMetazoa:NV25060-PA} OS=Nasonia vitripennis (Parasitic wasp) PE=4 SV=1	pol-like protein [Biomphalaria glabrata]
EVM0010599.1	--	--	[R]	General function prediction only	Uncharacterized protein {ECO:0000313|EnsemblMetazoa:NV17684-PA} OS=Nasonia vitripennis (Parasitic wasp) PE=4 SV=1	RNA-directed DNA polymerase from mobile element jockey [Camponotus floridanus]
EVM0006040.1	--	--	[R]	General function prediction only	Uncharacterized protein {ECO:0000313|EnsemblMetazoa:NV17684-PA} OS=Nasonia vitripennis (Parasitic wasp) PE=4 SV=1	RNA-directed DNA polymerase from mobile element jockey, partial [Stegodyphus mimosarum]
EVM0016683.1	--	K05665|0|nvi:100120375|K05665 ATP-binding cassette, subfamily C (CFTR/MRP), member 1 | (RefSeq) multidrug resistance-associated protein 1	[Q]	Secondary metabolites biosynthesis, transport and catabolism	Uncharacterized protein {ECO:0000313|EnsemblMetazoa:NV15158-PA} OS=Nasonia vitripennis (Parasitic wasp) PE=3 SV=1	PREDICTED: multidrug resistance-associated protein 1 isoform X2 [Nasonia vitripennis]
EVM0009262.1	--	K05665|0|nvi:100120375|K05665 ATP-binding cassette, subfamily C (CFTR/MRP), member 1 | (RefSeq) multidrug resistance-associated protein 1	[Q]	Secondary metabolites biosynthesis, transport and catabolism	Uncharacterized protein {ECO:0000313|EnsemblMetazoa:NV15158-PA} OS=Nasonia vitripennis (Parasitic wasp) PE=3 SV=1	PREDICTED: multidrug resistance-associated protein 1 isoform X2 [Nasonia vitripennis]
EVM0008822.1	Molecular Function: nucleoside-triphosphatase activity (GO:0017111);;	K05665|0|nvi:100120375|K05665 ATP-binding cassette, subfamily C (CFTR/MRP), member 1 | (RefSeq) multidrug resistance-associated protein 1	[Q]	Secondary metabolites biosynthesis, transport and catabolism	Uncharacterized protein {ECO:0000313|EnsemblMetazoa:NV15158-PA} OS=Nasonia vitripennis (Parasitic wasp) PE=3 SV=1	PREDICTED: multidrug resistance-associated protein 1 isoform X2 [Nasonia vitripennis]
EVM0013715.1	Molecular Function: nucleotide binding (GO:0000166);; Molecular Function: transporter activity (GO:0005215);; Biological Process: transport (GO:0006810);; Biological Process: cellular process (GO:0009987);; Molecular Function: ATPase activity (GO:0016887);;	K05665|1.21694e-175|nvi:100120375|K05665 ATP-binding cassette, subfamily C (CFTR/MRP), member 1 | (RefSeq) multidrug resistance-associated protein 1	[Q]	Secondary metabolites biosynthesis, transport and catabolism	Uncharacterized protein {ECO:0000313|EnsemblMetazoa:NV15158-PA} OS=Nasonia vitripennis (Parasitic wasp) PE=3 SV=1	PREDICTED: multidrug resistance-associated protein 1 isoform X3 [Nasonia vitripennis]
EVM0004938.1	--	K05665|0|nvi:100120375|K05665 ATP-binding cassette, subfamily C (CFTR/MRP), member 1 | (RefSeq) multidrug resistance-associated protein 1	[Q]	Secondary metabolites biosynthesis, transport and catabolism	Uncharacterized protein {ECO:0000313|EnsemblMetazoa:NV15158-PA} OS=Nasonia vitripennis (Parasitic wasp) PE=3 SV=1	PREDICTED: multidrug resistance-associated protein 1 isoform X2 [Nasonia vitripennis]
EVM0003107.1	Molecular Function: nucleoside-triphosphatase activity (GO:0017111);;	K05665|0|nvi:100120375|K05665 ATP-binding cassette, subfamily C (CFTR/MRP), member 1 | (RefSeq) multidrug resistance-associated protein 1	[Q]	Secondary metabolites biosynthesis, transport and catabolism	Uncharacterized protein {ECO:0000313|EnsemblMetazoa:NV15158-PA} OS=Nasonia vitripennis (Parasitic wasp) PE=3 SV=1	PREDICTED: multidrug resistance-associated protein 1 isoform X1 [Nasonia vitripennis]
EVM0014857.1	--	K05665|0|nvi:100120375|K05665 ATP-binding cassette, subfamily C (CFTR/MRP), member 1 | (RefSeq) multidrug resistance-associated protein 1	[Q]	Secondary metabolites biosynthesis, transport and catabolism	Uncharacterized protein {ECO:0000313|EnsemblMetazoa:NV15158-PA} OS=Nasonia vitripennis (Parasitic wasp) PE=3 SV=1	PREDICTED: multidrug resistance-associated protein 1 isoform X2 [Nasonia vitripennis]
EVM0002739.1	--	--	--	--	Uncharacterized protein {ECO:0000313|EnsemblMetazoa:NV19102-PA} OS=Nasonia vitripennis (Parasitic wasp) PE=4 SV=1	PREDICTED: uncharacterized protein LOC103318158 [Nasonia vitripennis]
EVM0004039.1	--	--	--	--	Uncharacterized protein {ECO:0000313|EnsemblMetazoa:NV19102-PA} OS=Nasonia vitripennis (Parasitic wasp) PE=4 SV=1	PREDICTED: uncharacterized protein LOC103318158 [Nasonia vitripennis]
EVM0002790.1	--	--	--	--	Uncharacterized protein {ECO:0000313|EnsemblMetazoa:NV19102-PA} OS=Nasonia vitripennis (Parasitic wasp) PE=4 SV=1	PREDICTED: uncharacterized protein LOC103318158 [Nasonia vitripennis]
EVM0001835.1	--	--	--	--	Uncharacterized protein {ECO:0000313|EnsemblMetazoa:NV19102-PA} OS=Nasonia vitripennis (Parasitic wasp) PE=4 SV=1	PREDICTED: uncharacterized protein LOC103318158 [Nasonia vitripennis]
EVM0003654.1	--	--	--	--	Uncharacterized protein {ECO:0000313|EnsemblMetazoa:NV19102-PA} OS=Nasonia vitripennis (Parasitic wasp) PE=4 SV=1	PREDICTED: uncharacterized protein LOC103318158 [Nasonia vitripennis]
EVM0012257.1	--	--	--	--	Uncharacterized protein {ECO:0000313|EnsemblMetazoa:NV19102-PA} OS=Nasonia vitripennis (Parasitic wasp) PE=4 SV=1	PREDICTED: uncharacterized protein LOC103318158 [Nasonia vitripennis]
EVM0017339.1	--	--	--	--	Uncharacterized protein {ECO:0000313|EnsemblMetazoa:NV19102-PA} OS=Nasonia vitripennis (Parasitic wasp) PE=4 SV=1	PREDICTED: uncharacterized protein LOC103318158 [Nasonia vitripennis]
EVM0004602.1	--	K12816|1.53443e-22|hmg:100201359|K12816 pre-mRNA-processing factor 17 | (RefSeq) uncharacterized LOC100201359	--	--	Uncharacterized protein {ECO:0000313|EnsemblMetazoa:ACYPI064813-PA} OS=Acyrthosiphon pisum (Pea aphid) PE=4 SV=1	PREDICTED: uncharacterized protein LOC100897326 [Metaseiulus occidentalis]
EVM0003613.1	--	--	--	--	Uncharacterized protein {ECO:0000313|EnsemblMetazoa:ACYPI32695-PA} OS=Acyrthosiphon pisum (Pea aphid) PE=4 SV=2	hypothetical protein LOTGIDRAFT_175701 [Lottia gigantea]
EVM0001511.1	--	--	--	--	Uncharacterized protein {ECO:0000313|EMBL:KFM76863.1} (Fragment) OS=Stegodyphus mimosarum PE=4 SV=1	hypothetical protein X975_16015, partial [Stegodyphus mimosarum]
EVM0006729.1	--	--	--	--	Uncharacterized protein {ECO:0000313|EnsemblMetazoa:ACYPI34943-PA} OS=Acyrthosiphon pisum (Pea aphid) PE=4 SV=2	PREDICTED: uncharacterized protein LOC100897326 [Metaseiulus occidentalis]
EVM0003791.1	--	--	--	--	Uncharacterized protein {ECO:0000313|EnsemblMetazoa:ACYPI32695-PA} OS=Acyrthosiphon pisum (Pea aphid) PE=4 SV=2	hypothetical protein X777_05512, partial [Cerapachys biroi]
EVM0009502.1	Cellular Component: nucleus (GO:0005634);; Molecular Function: zinc ion binding (GO:0008270);;	K19414|3.26581e-31|nvi:100118316|K19414 lysine-specific demethylase PHF2 [EC:1.14.11.-] | (RefSeq) lysine-specific demethylase phf2-like	[B]	Chromatin structure and dynamics	Uncharacterized protein {ECO:0000313|EnsemblMetazoa:NV13884-PA} OS=Nasonia vitripennis (Parasitic wasp) PE=4 SV=1	PREDICTED: lysine-specific demethylase phf2-like isoform X2 [Nasonia vitripennis]
EVM0011791.1	--	K12816|2.30835e-27|hmg:100201359|K12816 pre-mRNA-processing factor 17 | (RefSeq) uncharacterized LOC100201359	--	--	Uncharacterized protein {ECO:0000313|EnsemblMetazoa:ACYPI49882-PA} OS=Acyrthosiphon pisum (Pea aphid) PE=4 SV=1	PREDICTED: uncharacterized protein LOC100897326 [Metaseiulus occidentalis]
EVM0003291.1	Molecular Function: nucleic acid binding (GO:0003676);; Cellular Component: nucleus (GO:0005634);; Biological Process: DNA integration (GO:0015074);;	--	--	--	Uncharacterized protein {ECO:0000313|EnsemblMetazoa:NV22616-PA} OS=Nasonia vitripennis (Parasitic wasp) PE=4 SV=1	hypothetical protein X777_09615 [Cerapachys biroi]
EVM0007654.1	--	--	--	--	Uncharacterized protein {ECO:0000313|EnsemblMetazoa:NV22616-PA} OS=Nasonia vitripennis (Parasitic wasp) PE=4 SV=1	hypothetical protein X777_09615 [Cerapachys biroi]
EVM0007453.1	Molecular Function: nucleic acid binding (GO:0003676);; Cellular Component: nucleus (GO:0005634);; Biological Process: DNA integration (GO:0015074);;	--	--	--	Uncharacterized protein {ECO:0000313|EnsemblMetazoa:NV22616-PA} OS=Nasonia vitripennis (Parasitic wasp) PE=4 SV=1	hypothetical protein X777_09615 [Cerapachys biroi]
EVM0004497.1	Molecular Function: nucleic acid binding (GO:0003676);; Cellular Component: nucleus (GO:0005634);; Biological Process: DNA integration (GO:0015074);;	--	--	--	Uncharacterized protein {ECO:0000313|EnsemblMetazoa:NV22616-PA} OS=Nasonia vitripennis (Parasitic wasp) PE=4 SV=1	hypothetical protein X777_09615 [Cerapachys biroi]
EVM0006644.1	Molecular Function: nucleic acid binding (GO:0003676);; Cellular Component: nucleus (GO:0005634);; Biological Process: DNA integration (GO:0015074);;	--	[R]	General function prediction only	Uncharacterized protein {ECO:0000313|EnsemblMetazoa:NV22616-PA} OS=Nasonia vitripennis (Parasitic wasp) PE=4 SV=1	hypothetical protein X777_09615 [Cerapachys biroi]
EVM0013694.1	Molecular Function: nucleic acid binding (GO:0003676);; Cellular Component: nucleus (GO:0005634);; Biological Process: DNA integration (GO:0015074);;	--	--	--	Uncharacterized protein {ECO:0000313|EnsemblMetazoa:NV22616-PA} OS=Nasonia vitripennis (Parasitic wasp) PE=4 SV=1	hypothetical protein X777_09615 [Cerapachys biroi]
EVM0004586.1	Molecular Function: nucleic acid binding (GO:0003676);; Cellular Component: nucleus (GO:0005634);; Biological Process: DNA integration (GO:0015074);;	--	--	--	Uncharacterized protein {ECO:0000313|EnsemblMetazoa:NV22616-PA} OS=Nasonia vitripennis (Parasitic wasp) PE=4 SV=1	hypothetical protein X777_09615 [Cerapachys biroi]
EVM0009001.1	--	--	--	--	Uncharacterized protein {ECO:0000313|EnsemblMetazoa:NV24950-PA} OS=Nasonia vitripennis (Parasitic wasp) PE=4 SV=1	PREDICTED: zinc finger MYM-type protein 1-like, partial [Nasonia vitripennis]
EVM0002043.1	--	--	--	--	Uncharacterized protein {ECO:0000313|EnsemblMetazoa:NV24518-PA} OS=Nasonia vitripennis (Parasitic wasp) PE=4 SV=1	PREDICTED: uncharacterized protein LOC103317320 [Nasonia vitripennis]
EVM0009936.1	--	--	--	--	Uncharacterized protein {ECO:0000313|EnsemblMetazoa:NV25243-PA} OS=Nasonia vitripennis (Parasitic wasp) PE=4 SV=1	PREDICTED: uncharacterized protein LOC100116609 [Nasonia vitripennis]
EVM0002322.1	--	--	--	--	Uncharacterized protein {ECO:0000313|EnsemblMetazoa:NV25243-PA} OS=Nasonia vitripennis (Parasitic wasp) PE=4 SV=1	PREDICTED: uncharacterized protein LOC100116609 [Nasonia vitripennis]
EVM0011142.1	--	--	--	--	Uncharacterized protein {ECO:0000313|EnsemblMetazoa:NV25243-PA} OS=Nasonia vitripennis (Parasitic wasp) PE=4 SV=1	PREDICTED: uncharacterized protein LOC100116609 [Nasonia vitripennis]
EVM0018900.1	--	--	--	--	Uncharacterized protein {ECO:0000313|EnsemblMetazoa:NV24518-PA} OS=Nasonia vitripennis (Parasitic wasp) PE=4 SV=1	PREDICTED: uncharacterized protein LOC100116609 [Nasonia vitripennis]
EVM0002022.1	--	--	--	--	Uncharacterized protein {ECO:0000313|EnsemblMetazoa:NV25243-PA} OS=Nasonia vitripennis (Parasitic wasp) PE=4 SV=1	PREDICTED: uncharacterized protein LOC100116609 [Nasonia vitripennis]
EVM0008353.1	--	--	--	--	Uncharacterized protein {ECO:0000313|EnsemblMetazoa:NV25243-PA} OS=Nasonia vitripennis (Parasitic wasp) PE=4 SV=1	PREDICTED: uncharacterized protein LOC100116609 [Nasonia vitripennis]
EVM0008084.1	--	--	--	--	Uncharacterized protein {ECO:0000313|EMBL:KFM71539.1} (Fragment) OS=Stegodyphus mimosarum PE=4 SV=1	hypothetical protein X975_17417, partial [Stegodyphus mimosarum]
EVM0007507.1	--	--	--	--	Uncharacterized protein {ECO:0000313|EMBL:KFM71539.1} (Fragment) OS=Stegodyphus mimosarum PE=4 SV=1	hypothetical protein X975_17417, partial [Stegodyphus mimosarum]
EVM0004288.2	--	--	--	--	Uncharacterized protein {ECO:0000313|EMBL:KFM71539.1} (Fragment) OS=Stegodyphus mimosarum PE=4 SV=1	hypothetical protein X975_17417, partial [Stegodyphus mimosarum]
EVM0013742.2	--	--	--	--	Uncharacterized protein {ECO:0000313|EMBL:KFM71539.1} (Fragment) OS=Stegodyphus mimosarum PE=4 SV=1	hypothetical protein X975_17417, partial [Stegodyphus mimosarum]
EVM0004838.1	--	--	--	--	Uncharacterized protein {ECO:0000313|EMBL:KFM71539.1} (Fragment) OS=Stegodyphus mimosarum PE=4 SV=1	hypothetical protein X975_17417, partial [Stegodyphus mimosarum]
EVM0012437.1	--	--	--	--	Uncharacterized protein {ECO:0000313|EMBL:KFM71539.1} (Fragment) OS=Stegodyphus mimosarum PE=4 SV=1	hypothetical protein X975_17417, partial [Stegodyphus mimosarum]
EVM0003203.1	--	--	--	--	Uncharacterized protein {ECO:0000313|EMBL:KFM71539.1} (Fragment) OS=Stegodyphus mimosarum PE=4 SV=1	hypothetical protein X975_17417, partial [Stegodyphus mimosarum]
EVM0016390.1	--	--	--	--	Uncharacterized protein {ECO:0000313|EnsemblMetazoa:NV24464-PA} OS=Nasonia vitripennis (Parasitic wasp) PE=4 SV=1	PREDICTED: choline transporter-like protein 2 [Nasonia vitripennis]
EVM0006293.1	--	--	--	--	Uncharacterized protein {ECO:0000313|EnsemblMetazoa:NV24464-PA} OS=Nasonia vitripennis (Parasitic wasp) PE=4 SV=1	PREDICTED: choline transporter-like protein 2 [Nasonia vitripennis]
EVM0014104.1	--	--	[I]	Lipid transport and metabolism	Uncharacterized protein {ECO:0000313|EnsemblMetazoa:NV24464-PA} OS=Nasonia vitripennis (Parasitic wasp) PE=4 SV=1	PREDICTED: choline transporter-like protein 2 [Nasonia vitripennis]
EVM0005974.1	--	K06515|3.8322e-10|cqu:CpipJ_CPIJ003602|K06515 solute carrier family 44 (choline transporter-like protein), member 1 | (RefSeq) ctl transporter	[I]	Lipid transport and metabolism	Uncharacterized protein {ECO:0000313|EnsemblMetazoa:NV24464-PA} OS=Nasonia vitripennis (Parasitic wasp) PE=4 SV=1	ctl transporter [Culex quinquefasciatus]
EVM0008620.1	--	--	--	--	Uncharacterized protein {ECO:0000313|EnsemblMetazoa:NV24464-PA} OS=Nasonia vitripennis (Parasitic wasp) PE=4 SV=1	PREDICTED: choline transporter-like protein 2 [Nasonia vitripennis]
EVM0010688.1	--	--	--	--	Uncharacterized protein {ECO:0000313|EnsemblMetazoa:NV24464-PA} OS=Nasonia vitripennis (Parasitic wasp) PE=4 SV=1	Choline transporter-like protein 1 [Zootermopsis nevadensis]
EVM0000594.1	Biological Process: reproduction (GO:0000003);; Biological Process: multicellular organism development (GO:0007275);; Biological Process: developmental process (GO:0044767);; Biological Process: anatomical structure development (GO:0048856);;	--	[I]	Lipid transport and metabolism	Uncharacterized protein {ECO:0000313|EnsemblMetazoa:NV24464-PA} OS=Nasonia vitripennis (Parasitic wasp) PE=4 SV=1	PREDICTED: choline transporter-like protein 2 [Nasonia vitripennis]
EVM0016448.1	--	--	--	--	Putative uncharacterized protein {ECO:0000313|EMBL:EFN67891.1} (Fragment) OS=Camponotus floridanus (Florida carpenter ant) PE=4 SV=1	hypothetical protein EAG_00932 [Camponotus floridanus]
EVM0005395.1	--	--	--	--	Putative uncharacterized protein {ECO:0000313|EMBL:EFN67891.1} (Fragment) OS=Camponotus floridanus (Florida carpenter ant) PE=4 SV=1	hypothetical protein EAG_00932 [Camponotus floridanus]
EVM0016439.1	--	--	--	--	Uncharacterized protein {ECO:0000313|EMBL:EZA50809.1} OS=Cerapachys biroi (Ant) PE=4 SV=1	hypothetical protein X777_11058 [Cerapachys biroi]
EVM0004516.1	--	--	--	--	Uncharacterized protein {ECO:0000313|EMBL:EZA50809.1} OS=Cerapachys biroi (Ant) PE=4 SV=1	hypothetical protein X777_11058 [Cerapachys biroi]
EVM0017749.1	--	--	--	--	Uncharacterized protein {ECO:0000313|EMBL:EZA50809.1} OS=Cerapachys biroi (Ant) PE=4 SV=1	hypothetical protein X777_11058 [Cerapachys biroi]
EVM0008363.1	--	--	--	--	Uncharacterized protein {ECO:0000313|EnsemblMetazoa:NV23500-PA} OS=Nasonia vitripennis (Parasitic wasp) PE=4 SV=1	PREDICTED: uncharacterized protein LOC105202916, partial [Solenopsis invicta]
EVM0013946.1	--	--	--	--	Putative uncharacterized protein {ECO:0000313|EMBL:EFN67891.1} (Fragment) OS=Camponotus floridanus (Florida carpenter ant) PE=4 SV=1	hypothetical protein EAG_00932 [Camponotus floridanus]
EVM0008018.1	--	--	--	--	Uncharacterized protein {ECO:0000313|EnsemblMetazoa:NV20912-PA} OS=Nasonia vitripennis (Parasitic wasp) PE=4 SV=1	--
EVM0008372.1	--	--	--	--	Uncharacterized protein {ECO:0000313|EnsemblMetazoa:NV20912-PA} OS=Nasonia vitripennis (Parasitic wasp) PE=4 SV=1	--
EVM0017004.1	--	--	--	--	Uncharacterized protein {ECO:0000313|EnsemblMetazoa:NV20912-PA} OS=Nasonia vitripennis (Parasitic wasp) PE=4 SV=1	--
EVM0000148.1	--	--	--	--	Uncharacterized protein {ECO:0000313|EnsemblMetazoa:NV23247-PA} OS=Nasonia vitripennis (Parasitic wasp) PE=4 SV=1	--
EVM0002585.1	--	--	--	--	Uncharacterized protein {ECO:0000313|EnsemblMetazoa:NV20912-PA} OS=Nasonia vitripennis (Parasitic wasp) PE=4 SV=1	PREDICTED: uncharacterized protein LOC105206323 [Solenopsis invicta]
EVM0011440.1	--	--	--	--	Uncharacterized protein {ECO:0000313|EnsemblMetazoa:NV20912-PA} OS=Nasonia vitripennis (Parasitic wasp) PE=4 SV=1	--
EVM0003575.1	--	--	--	--	Uncharacterized protein {ECO:0000313|EnsemblMetazoa:NV20912-PA} OS=Nasonia vitripennis (Parasitic wasp) PE=4 SV=1	PREDICTED: uncharacterized protein LOC105206323 [Solenopsis invicta]
EVM0008865.1	--	--	--	--	Uncharacterized protein {ECO:0000313|EnsemblMetazoa:NV30794-PA} OS=Nasonia vitripennis (Parasitic wasp) PE=4 SV=1	PREDICTED: uncharacterized protein LOC100679678 [Nasonia vitripennis]
EVM0007816.1	--	K15141|2.64832e-15|nvi:100679347|K15141 mediator of RNA polymerase II transcription subunit 28 | (RefSeq) mediator of RNA polymerase II transcription subunit 28	--	--	Mediator of RNA polymerase II transcription subunit 28 {ECO:0000313|EMBL:EGI69103.1} OS=Acromyrmex echinatior (Panamanian leafcutter ant) PE=4 SV=1	PREDICTED: mediator of RNA polymerase II transcription subunit 28-like [Acromyrmex echinatior]
EVM0003391.1	--	--	--	--	Uncharacterized protein {ECO:0000313|EnsemblMetazoa:NV21063-PA} OS=Nasonia vitripennis (Parasitic wasp) PE=4 SV=1	--
EVM0005132.1	--	K10523|4.15572e-40|tca:655033|K10523 speckle-type POZ protein | (RefSeq) protein roadkill	[DR]	--	Protein roadkill {ECO:0000313|EMBL:JAB67688.1} (Fragment) OS=Anoplophora glabripennis (Asian longhorn beetle) PE=4 SV=1	PREDICTED: protein roadkill isoform X4 [Tribolium castaneum]
EVM0012499.1	--	K10523|1.55444e-33|tca:655033|K10523 speckle-type POZ protein | (RefSeq) protein roadkill	[DR]	--	Protein roadkill {ECO:0000313|EMBL:JAB67688.1} (Fragment) OS=Anoplophora glabripennis (Asian longhorn beetle) PE=4 SV=1	Protein roadkill [Camponotus floridanus]
EVM0000655.1	--	K10523|5.9127e-35|tca:655033|K10523 speckle-type POZ protein | (RefSeq) protein roadkill	[DR]	--	Protein roadkill {ECO:0000313|EMBL:JAB67688.1} (Fragment) OS=Anoplophora glabripennis (Asian longhorn beetle) PE=4 SV=1	PREDICTED: protein roadkill isoform X4 [Tribolium castaneum]
EVM0000737.1	--	K10523|3.94292e-34|tca:655033|K10523 speckle-type POZ protein | (RefSeq) protein roadkill	[DR]	--	Protein roadkill {ECO:0000313|EMBL:JAB67688.1} (Fragment) OS=Anoplophora glabripennis (Asian longhorn beetle) PE=4 SV=1	PREDICTED: protein roadkill-like [Metaseiulus occidentalis]
EVM0016323.1	--	K10523|8.88333e-27|tca:655033|K10523 speckle-type POZ protein | (RefSeq) protein roadkill	[DR]	--	Protein roadkill {ECO:0000313|EMBL:JAB67688.1} (Fragment) OS=Anoplophora glabripennis (Asian longhorn beetle) PE=4 SV=1	Protein roadkill [Cerapachys biroi]
EVM0012914.1	--	K10523|1.46173e-32|hmg:100199640|K10523 speckle-type POZ protein | (RefSeq) speckle-type POZ protein A-like	[DR]	--	Speckle-type POZ protein {ECO:0000313|EMBL:CDG71937.1} OS=Hydra vulgaris (Hydra) PE=2 SV=1	PREDICTED: protein roadkill-like [Hydra vulgaris]
EVM0017281.1	Molecular Function: protein binding (GO:0005515);; Cellular Component: nucleus (GO:0005634);; Biological Process: cellularization (GO:0007349);; Biological Process: protein ubiquitination (GO:0016567);; Biological Process: regulation of proteolysis (GO:0030162);; Biological Process: establishment of ommatidial planar polarity (GO:0042067);; Biological Process: negative regulation of protein impor…	K10523|2.8691e-36|tca:655033|K10523 speckle-type POZ protein | (RefSeq) protein roadkill	[DR]	--	Protein roadkill {ECO:0000313|EMBL:JAB67688.1} (Fragment) OS=Anoplophora glabripennis (Asian longhorn beetle) PE=4 SV=1	PREDICTED: protein roadkill isoform X4 [Tribolium castaneum]
EVM0001610.1	--	--	[M]	Cell wall/membrane/envelope biogenesis	Putative uncharacterized protein {ECO:0000313|EMBL:EFA09420.1} OS=Tribolium castaneum (Red flour beetle) PE=4 SV=1	PREDICTED: uncharacterized protein LOC103314998 isoform X26 [Tribolium castaneum]
EVM0008356.1	--	--	[M]	Cell wall/membrane/envelope biogenesis	Uncharacterized protein {ECO:0000313|EnsemblMetazoa:NV18183-PA} OS=Nasonia vitripennis (Parasitic wasp) PE=4 SV=1	PREDICTED: tankyrase-2-like [Nasonia vitripennis]
EVM0018462.1	--	--	[M]	Cell wall/membrane/envelope biogenesis	Uncharacterized protein {ECO:0000313|EnsemblMetazoa:NV18183-PA} OS=Nasonia vitripennis (Parasitic wasp) PE=4 SV=1	PREDICTED: ankyrin-3-like [Nasonia vitripennis]
EVM0017671.1	--	--	[M]	Cell wall/membrane/envelope biogenesis	Putative uncharacterized protein {ECO:0000313|EMBL:EFA09420.1} OS=Tribolium castaneum (Red flour beetle) PE=4 SV=1	PREDICTED: uncharacterized protein LOC103314998 isoform X5 [Tribolium castaneum]
EVM0015119.1	--	--	[M]	Cell wall/membrane/envelope biogenesis	Uncharacterized protein {ECO:0000313|EnsemblMetazoa:NV18183-PA} OS=Nasonia vitripennis (Parasitic wasp) PE=4 SV=1	PREDICTED: ankyrin-3-like [Nasonia vitripennis]
EVM0018905.1	--	--	[M]	Cell wall/membrane/envelope biogenesis	Uncharacterized protein {ECO:0000313|EnsemblMetazoa:NV16719-PA} OS=Nasonia vitripennis (Parasitic wasp) PE=4 SV=1	PREDICTED: ankyrin-1-like [Nasonia vitripennis]
EVM0004967.1	--	--	[M]	Cell wall/membrane/envelope biogenesis	Uncharacterized protein {ECO:0000313|EnsemblMetazoa:NV18183-PA} OS=Nasonia vitripennis (Parasitic wasp) PE=4 SV=1	PREDICTED: ankyrin-3-like [Nasonia vitripennis]
EVM0016522.1	--	--	--	--	Actin binding protein {ECO:0000313|EMBL:EFA86382.1} OS=Polysphondylium pallidum (Cellular slime mold) PE=4 SV=1	actin binding protein [Polysphondylium pallidum PN500]
EVM0009190.1	--	--	--	--	Actin binding protein {ECO:0000313|EMBL:EFA86382.1} OS=Polysphondylium pallidum (Cellular slime mold) PE=4 SV=1	actin binding protein [Polysphondylium pallidum PN500]
EVM0009890.1	--	--	--	--	Actin binding protein {ECO:0000313|EMBL:EFA86382.1} OS=Polysphondylium pallidum (Cellular slime mold) PE=4 SV=1	hypothetical protein SAMD00019534_067810 [Acytostelium subglobosum LB1]
EVM0009898.1	--	K01771|1.2435e-15|lcm:102353481|K01771 1-phosphatidylinositol phosphodiesterase [EC:4.6.1.13] | (RefSeq) 1-phosphatidylinositol phosphodiesterase-like	--	--	Phosphatidylinositol-specific phospholipase C domain protein {ECO:0000313|EMBL:EWS74966.1} OS=Tetrahymena thermophila (strain SB210) PE=4 SV=1	phosphatidylinositol-specific phospholipase C domain protein [Tetrahymena thermophila SB210]
EVM0007327.1	--	--	--	--	--	hypothetical protein SAMD00019534_067810 [Acytostelium subglobosum LB1]
EVM0010541.1	--	--	--	--	Actin binding protein {ECO:0000313|EMBL:EFA86382.1} OS=Polysphondylium pallidum (Cellular slime mold) PE=4 SV=1	hypothetical protein SAMD00019534_067810 [Acytostelium subglobosum LB1]
EVM0009659.1	--	--	--	--	Uncharacterized protein {ECO:0000313|EnsemblMetazoa:NV21101-PA} OS=Nasonia vitripennis (Parasitic wasp) PE=4 SV=1	PREDICTED: uncharacterized protein LOC103316331 [Nasonia vitripennis]
EVM0003861.1	--	--	--	--	Uncharacterized protein {ECO:0000313|EnsemblMetazoa:NV21101-PA} OS=Nasonia vitripennis (Parasitic wasp) PE=4 SV=1	Nucleic-acid-binding protein from transposon X-element [Camponotus floridanus]
EVM0001133.1	--	--	--	--	Uncharacterized protein {ECO:0000313|EnsemblMetazoa:NV21101-PA} OS=Nasonia vitripennis (Parasitic wasp) PE=4 SV=1	PREDICTED: uncharacterized protein LOC103316331 [Nasonia vitripennis]
EVM0012563.1	--	--	--	--	Uncharacterized protein {ECO:0000313|EnsemblMetazoa:NV31201-PA} OS=Nasonia vitripennis (Parasitic wasp) PE=4 SV=1	Nucleic-acid-binding protein from transposon X-element [Camponotus floridanus]
EVM0016598.1	--	--	--	--	Uncharacterized protein {ECO:0000313|EnsemblMetazoa:NV21101-PA} OS=Nasonia vitripennis (Parasitic wasp) PE=4 SV=1	Nucleic-acid-binding protein from transposon X-element [Camponotus floridanus]
EVM0005267.1	--	--	--	--	Uncharacterized protein {ECO:0000313|EnsemblMetazoa:NV21101-PA} OS=Nasonia vitripennis (Parasitic wasp) PE=4 SV=1	Nucleic-acid-binding protein from transposon X-element [Camponotus floridanus]
EVM0005790.1	--	--	--	--	Uncharacterized protein {ECO:0000313|EnsemblMetazoa:NV22240-PA} OS=Nasonia vitripennis (Parasitic wasp) PE=4 SV=1	hypothetical protein TcasGA2_TC001485 [Tribolium castaneum]
EVM0009904.1	--	--	--	--	Uncharacterized protein {ECO:0000313|EnsemblMetazoa:NV22240-PA} OS=Nasonia vitripennis (Parasitic wasp) PE=4 SV=1	hypothetical protein TcasGA2_TC005146 [Tribolium castaneum]
EVM0004749.1	--	--	--	--	Uncharacterized protein {ECO:0000313|EnsemblMetazoa:NV23019-PA} OS=Nasonia vitripennis (Parasitic wasp) PE=4 SV=1	--
EVM0018412.1	--	--	--	--	Uncharacterized protein {ECO:0000313|EnsemblMetazoa:ACYPI26059-PA} OS=Acyrthosiphon pisum (Pea aphid) PE=4 SV=2	hypothetical protein TcasGA2_TC005146 [Tribolium castaneum]
EVM0016270.1	--	--	--	--	Uncharacterized protein {ECO:0000313|EnsemblMetazoa:BGIBMGA012685-TA} OS=Bombyx mori (Silk moth) PE=4 SV=1	hypothetical protein TcasGA2_TC005226 [Tribolium castaneum]
EVM0001515.1	Molecular Function: peptidase activity (GO:0008233);;	--	[E]	Amino acid transport and metabolism	Uncharacterized protein {ECO:0000313|EnsemblMetazoa:NV18297-PA} OS=Nasonia vitripennis (Parasitic wasp) PE=4 SV=1	PREDICTED: endothelin-converting enzyme 1-like, partial [Nasonia vitripennis]
EVM0017603.1	Molecular Function: peptidase activity (GO:0008233);;	--	[E]	Amino acid transport and metabolism	Uncharacterized protein {ECO:0000313|EnsemblMetazoa:NV18297-PA} OS=Nasonia vitripennis (Parasitic wasp) PE=4 SV=1	PREDICTED: endothelin-converting enzyme 1-like, partial [Nasonia vitripennis]
EVM0013606.3	--	--	[E]	Amino acid transport and metabolism	Uncharacterized protein {ECO:0000313|EnsemblMetazoa:NV18297-PA} OS=Nasonia vitripennis (Parasitic wasp) PE=4 SV=1	PREDICTED: endothelin-converting enzyme 1-like, partial [Nasonia vitripennis]
EVM0005744.1	--	--	[E]	Amino acid transport and metabolism	Uncharacterized protein {ECO:0000313|EnsemblMetazoa:NV18293-PA} OS=Nasonia vitripennis (Parasitic wasp) PE=4 SV=1	PREDICTED: endothelin-converting enzyme 1-like [Nasonia vitripennis]
EVM0005322.1	Molecular Function: peptidase activity (GO:0008233);;	--	[E]	Amino acid transport and metabolism	Uncharacterized protein {ECO:0000313|EnsemblMetazoa:NV18297-PA} OS=Nasonia vitripennis (Parasitic wasp) PE=4 SV=1	PREDICTED: endothelin-converting enzyme 1-like, partial [Nasonia vitripennis]
EVM0006900.1	--	--	[E]	Amino acid transport and metabolism	Uncharacterized protein {ECO:0000313|EnsemblMetazoa:NV18297-PA} OS=Nasonia vitripennis (Parasitic wasp) PE=4 SV=1	PREDICTED: endothelin-converting enzyme 1-like, partial [Nasonia vitripennis]
EVM0012404.1	Molecular Function: peptidase activity (GO:0008233);;	--	[E]	Amino acid transport and metabolism	Uncharacterized protein {ECO:0000313|EnsemblMetazoa:NV18297-PA} OS=Nasonia vitripennis (Parasitic wasp) PE=4 SV=1	PREDICTED: endothelin-converting enzyme 1-like, partial [Nasonia vitripennis]
EVM0001839.1	--	--	[R]	General function prediction only	Putative endonuclease-reverse transcriptase {ECO:0000313|EMBL:JAC16797.1} (Fragment) OS=Triatoma infestans (Assassin bug) PE=2 SV=1	PREDICTED: RNA-directed DNA polymerase from mobile element jockey-like [Diaphorina citri]
EVM0014071.1	--	--	[R]	General function prediction only	Putative endonuclease-reverse transcriptase {ECO:0000313|EMBL:JAC16790.1} (Fragment) OS=Triatoma infestans (Assassin bug) PE=2 SV=1	PREDICTED: uncharacterized protein LOC103522856, partial [Diaphorina citri]
EVM0003744.1	--	--	[R]	General function prediction only	Putative endonuclease-reverse transcriptase {ECO:0000313|EMBL:JAC16841.1} (Fragment) OS=Triatoma infestans (Assassin bug) PE=2 SV=1	PREDICTED: uncharacterized protein LOC103522856, partial [Diaphorina citri]
EVM0005500.1	--	--	--	--	Putative endonuclease-reverse transcriptase {ECO:0000313|EMBL:JAC16809.1} (Fragment) OS=Triatoma infestans (Assassin bug) PE=2 SV=1	PREDICTED: HEAT repeat-containing protein 5B-like [Diaphorina citri]
EVM0004630.1	--	--	[R]	General function prediction only	Putative endonuclease-reverse transcriptase {ECO:0000313|EMBL:JAC16790.1} (Fragment) OS=Triatoma infestans (Assassin bug) PE=2 SV=1	PREDICTED: uncharacterized protein LOC103522856, partial [Diaphorina citri]
EVM0015220.1	--	--	[R]	General function prediction only	Putative endonuclease-reverse transcriptase {ECO:0000313|EMBL:JAC18696.1} OS=Triatoma infestans (Assassin bug) PE=2 SV=1	PREDICTED: HEAT repeat-containing protein 5B-like [Diaphorina citri]
EVM0005492.1	--	--	[R]	General function prediction only	Putative endonuclease-reverse transcriptase {ECO:0000313|EMBL:JAC16812.1} (Fragment) OS=Triatoma infestans (Assassin bug) PE=2 SV=1	PREDICTED: HEAT repeat-containing protein 5B-like [Diaphorina citri]
EVM0011629.1	--	--	--	--	Putative uncharacterized protein {ECO:0000313|EMBL:EFZ10780.1} (Fragment) OS=Solenopsis invicta (Red imported fire ant) PE=4 SV=1	PREDICTED: uncharacterized protein LOC105203680, partial [Solenopsis invicta]
EVM0010724.1	--	--	--	--	Putative uncharacterized protein {ECO:0000313|EMBL:EFZ10780.1} (Fragment) OS=Solenopsis invicta (Red imported fire ant) PE=4 SV=1	PREDICTED: uncharacterized protein LOC105203680, partial [Solenopsis invicta]
EVM0015803.1	Molecular Function: nucleic acid binding (GO:0003676);;	--	[E]	Amino acid transport and metabolism	Uncharacterized protein {ECO:0000313|EnsemblMetazoa:ACYPI086060-PA} OS=Acyrthosiphon pisum (Pea aphid) PE=4 SV=1	PREDICTED: tigger transposable element-derived protein 1-like [Microplitis demolitor]
EVM0014013.1	--	--	--	--	Uncharacterized protein {ECO:0000313|EnsemblMetazoa:NV25709-PA} OS=Nasonia vitripennis (Parasitic wasp) PE=4 SV=1	PREDICTED: uncharacterized protein LOC105203680, partial [Solenopsis invicta]
EVM0000624.1	--	--	--	--	Putative uncharacterized protein {ECO:0000313|EMBL:EFZ10780.1} (Fragment) OS=Solenopsis invicta (Red imported fire ant) PE=4 SV=1	PREDICTED: uncharacterized protein LOC105203680, partial [Solenopsis invicta]
EVM0001143.1	--	--	--	--	Putative uncharacterized protein {ECO:0000313|EMBL:EFZ10780.1} (Fragment) OS=Solenopsis invicta (Red imported fire ant) PE=4 SV=1	PREDICTED: uncharacterized protein LOC105203680, partial [Solenopsis invicta]
EVM0008673.1	--	--	--	--	Uncharacterized protein {ECO:0000313|EnsemblMetazoa:BGIBMGA009512-TA} OS=Bombyx mori (Silk moth) PE=4 SV=1	PREDICTED: uncharacterized protein LOC105203680, partial [Solenopsis invicta]
EVM0006317.1	--	--	--	--	Uncharacterized protein {ECO:0000313|EnsemblMetazoa:NV22720-PA} OS=Nasonia vitripennis (Parasitic wasp) PE=4 SV=1	PREDICTED: uncharacterized protein LOC102654160 isoform X1 [Apis mellifera]
EVM0010211.1	--	--	--	--	Uncharacterized protein {ECO:0000313|EnsemblMetazoa:NV22806-PA} OS=Nasonia vitripennis (Parasitic wasp) PE=4 SV=1	PREDICTED: uncharacterized protein LOC103315488 [Nasonia vitripennis]
EVM0011673.1	--	--	--	--	Uncharacterized protein {ECO:0000313|EnsemblMetazoa:NV22720-PA} OS=Nasonia vitripennis (Parasitic wasp) PE=4 SV=1	PREDICTED: uncharacterized protein LOC102654160 isoform X1 [Apis mellifera]
EVM0004167.1	--	--	--	--	Uncharacterized protein {ECO:0000313|EnsemblMetazoa:NV22806-PA} OS=Nasonia vitripennis (Parasitic wasp) PE=4 SV=1	PREDICTED: uncharacterized protein LOC103315532 [Nasonia vitripennis]
EVM0015423.1	--	--	--	--	Uncharacterized protein {ECO:0000313|EnsemblMetazoa:NV22806-PA} OS=Nasonia vitripennis (Parasitic wasp) PE=4 SV=1	PREDICTED: uncharacterized protein LOC103315532 [Nasonia vitripennis]
EVM0001315.1	--	--	--	--	Uncharacterized protein {ECO:0000313|EnsemblMetazoa:NV22720-PA} OS=Nasonia vitripennis (Parasitic wasp) PE=4 SV=1	PREDICTED: uncharacterized protein LOC103315532 [Nasonia vitripennis]
EVM0005113.1	--	--	--	--	Uncharacterized protein {ECO:0000313|EnsemblMetazoa:NV30384-PA} OS=Nasonia vitripennis (Parasitic wasp) PE=4 SV=1	PREDICTED: uncharacterized protein LOC103315532 [Nasonia vitripennis]
EVM0018318.1	--	--	--	--	Uncharacterized protein {ECO:0000313|EnsemblMetazoa:NV24600-PA} OS=Nasonia vitripennis (Parasitic wasp) PE=4 SV=1	PREDICTED: uncharacterized protein LOC103316432, partial [Nasonia vitripennis]
EVM0017500.1	--	--	--	--	Uncharacterized protein {ECO:0000313|EnsemblMetazoa:NV24600-PA} OS=Nasonia vitripennis (Parasitic wasp) PE=4 SV=1	PREDICTED: uncharacterized protein LOC103316432, partial [Nasonia vitripennis]
EVM0006953.1	--	--	--	--	Uncharacterized protein {ECO:0000313|EnsemblMetazoa:NV24600-PA} OS=Nasonia vitripennis (Parasitic wasp) PE=4 SV=1	PREDICTED: uncharacterized protein LOC103316432, partial [Nasonia vitripennis]
EVM0008371.1	--	--	--	--	Uncharacterized protein {ECO:0000313|EnsemblMetazoa:NV24600-PA} OS=Nasonia vitripennis (Parasitic wasp) PE=4 SV=1	PREDICTED: uncharacterized protein LOC103316432, partial [Nasonia vitripennis]
EVM0014383.1	--	--	--	--	Uncharacterized protein {ECO:0000313|EnsemblMetazoa:NV24600-PA} OS=Nasonia vitripennis (Parasitic wasp) PE=4 SV=1	PREDICTED: uncharacterized protein LOC103316432, partial [Nasonia vitripennis]
EVM0002781.1	--	--	--	--	Uncharacterized protein {ECO:0000313|EnsemblMetazoa:NV24600-PA} OS=Nasonia vitripennis (Parasitic wasp) PE=4 SV=1	PREDICTED: uncharacterized protein LOC103316432, partial [Nasonia vitripennis]
EVM0004455.1	--	--	--	--	Uncharacterized protein {ECO:0000313|EnsemblMetazoa:NV25811-PA} OS=Nasonia vitripennis (Parasitic wasp) PE=4 SV=1	PREDICTED: uncharacterized protein LOC103316432, partial [Nasonia vitripennis]
EVM0004036.1	--	--	--	--	Uncharacterized protein {ECO:0000313|EMBL:JAA61699.1} (Fragment) OS=Rhipicephalus pulchellus PE=2 SV=1	PREDICTED: uncharacterized protein LOC101241002 [Hydra vulgaris]
EVM0014599.1	--	--	--	--	Uncharacterized protein {ECO:0000313|EnsemblMetazoa:NV23884-PA} OS=Nasonia vitripennis (Parasitic wasp) PE=4 SV=1	hypothetical protein X975_13527, partial [Stegodyphus mimosarum]
EVM0018348.1	--	--	--	--	Uncharacterized protein {ECO:0000313|EnsemblMetazoa:NV22997-PA} OS=Nasonia vitripennis (Parasitic wasp) PE=4 SV=1	hypothetical protein X975_13527, partial [Stegodyphus mimosarum]
EVM0004114.1	--	--	--	--	Uncharacterized protein {ECO:0000313|EnsemblMetazoa:NV22997-PA} OS=Nasonia vitripennis (Parasitic wasp) PE=4 SV=1	hypothetical protein X975_13527, partial [Stegodyphus mimosarum]
EVM0003890.1	--	--	--	--	Uncharacterized protein {ECO:0000313|EMBL:JAA61699.1} (Fragment) OS=Rhipicephalus pulchellus PE=2 SV=1	PREDICTED: uncharacterized protein LOC105207005, partial [Solenopsis invicta]
EVM0015241.1	--	--	--	--	Uncharacterized protein {ECO:0000313|EnsemblMetazoa:NV22997-PA} OS=Nasonia vitripennis (Parasitic wasp) PE=4 SV=1	hypothetical protein X975_13527, partial [Stegodyphus mimosarum]
EVM0017517.1	--	--	--	--	Uncharacterized protein {ECO:0000313|EnsemblMetazoa:NV30836-PA} OS=Nasonia vitripennis (Parasitic wasp) PE=4 SV=1	PREDICTED: uncharacterized protein LOC103315633 [Nasonia vitripennis]
EVM0009599.1	--	--	--	--	Uncharacterized protein {ECO:0000313|EnsemblMetazoa:NV21501-PA} OS=Nasonia vitripennis (Parasitic wasp) PE=4 SV=1	--
EVM0000461.1	--	--	--	--	Uncharacterized protein {ECO:0000313|EnsemblMetazoa:NV30836-PA} OS=Nasonia vitripennis (Parasitic wasp) PE=4 SV=1	PREDICTED: uncharacterized protein LOC103315633 [Nasonia vitripennis]
EVM0004159.1	--	--	--	--	Uncharacterized protein {ECO:0000313|EnsemblMetazoa:NV30836-PA} OS=Nasonia vitripennis (Parasitic wasp) PE=4 SV=1	PREDICTED: uncharacterized protein LOC103315633 [Nasonia vitripennis]
EVM0001785.1	--	--	--	--	Uncharacterized protein {ECO:0000313|EnsemblMetazoa:NV30836-PA} OS=Nasonia vitripennis (Parasitic wasp) PE=4 SV=1	PREDICTED: uncharacterized protein LOC103315633 [Nasonia vitripennis]
EVM0006385.1	--	--	--	--	Uncharacterized protein {ECO:0000313|EnsemblMetazoa:NV21502-PA} OS=Nasonia vitripennis (Parasitic wasp) PE=4 SV=1	PREDICTED: uncharacterized protein LOC103315633 [Nasonia vitripennis]
EVM0009957.1	--	--	--	--	Uncharacterized protein {ECO:0000313|EnsemblMetazoa:NV24909-PA} OS=Nasonia vitripennis (Parasitic wasp) PE=4 SV=1	PREDICTED: uncharacterized protein LOC103316775 [Nasonia vitripennis]
EVM0014230.1	--	--	--	--	Uncharacterized protein {ECO:0000313|EnsemblMetazoa:NV24909-PA} OS=Nasonia vitripennis (Parasitic wasp) PE=4 SV=1	PREDICTED: uncharacterized protein LOC103316775 [Nasonia vitripennis]
EVM0007222.1	--	--	--	--	Uncharacterized protein {ECO:0000313|EnsemblMetazoa:NV24909-PA} OS=Nasonia vitripennis (Parasitic wasp) PE=4 SV=1	PREDICTED: uncharacterized protein LOC103316775 [Nasonia vitripennis]
EVM0016599.1	--	--	--	--	Uncharacterized protein {ECO:0000313|EnsemblMetazoa:NV24909-PA} OS=Nasonia vitripennis (Parasitic wasp) PE=4 SV=1	PREDICTED: uncharacterized protein LOC103316775 [Nasonia vitripennis]
EVM0004099.1	--	--	--	--	Uncharacterized protein {ECO:0000313|EnsemblMetazoa:NV24909-PA} OS=Nasonia vitripennis (Parasitic wasp) PE=4 SV=1	PREDICTED: uncharacterized protein LOC103316775 [Nasonia vitripennis]
EVM0004440.1	--	--	--	--	Uncharacterized protein {ECO:0000313|EnsemblMetazoa:NV24909-PA} OS=Nasonia vitripennis (Parasitic wasp) PE=4 SV=1	PREDICTED: uncharacterized protein LOC103316775 [Nasonia vitripennis]
EVM0009493.1	--	--	[I]	Lipid transport and metabolism	Uncharacterized protein {ECO:0000313|EnsemblMetazoa:NV11677-PA} OS=Nasonia vitripennis (Parasitic wasp) PE=4 SV=1	PREDICTED: choline transporter-like protein 2 [Nasonia vitripennis]
EVM0009995.1	--	--	[I]	Lipid transport and metabolism	Uncharacterized protein {ECO:0000313|EnsemblMetazoa:NV11676-PA} OS=Nasonia vitripennis (Parasitic wasp) PE=4 SV=1	PREDICTED: choline transporter-like protein 2 [Nasonia vitripennis]
EVM0000085.1	--	--	[I]	Lipid transport and metabolism	Uncharacterized protein {ECO:0000313|EnsemblMetazoa:NV11676-PA} OS=Nasonia vitripennis (Parasitic wasp) PE=4 SV=1	PREDICTED: choline transporter-like protein 2 [Nasonia vitripennis]
EVM0011851.1	--	--	[I]	Lipid transport and metabolism	Uncharacterized protein {ECO:0000313|EnsemblMetazoa:NV11562-PA} OS=Nasonia vitripennis (Parasitic wasp) PE=4 SV=1	PREDICTED: CTL-like protein 2 [Nasonia vitripennis]
EVM0018472.1	--	--	[I]	Lipid transport and metabolism	Uncharacterized protein {ECO:0000313|EnsemblMetazoa:NV11676-PA} OS=Nasonia vitripennis (Parasitic wasp) PE=4 SV=1	PREDICTED: choline transporter-like protein 2 [Nasonia vitripennis]
EVM0003704.1	--	--	[I]	Lipid transport and metabolism	Uncharacterized protein {ECO:0000313|EnsemblMetazoa:NV11676-PA} OS=Nasonia vitripennis (Parasitic wasp) PE=4 SV=1	PREDICTED: choline transporter-like protein 2 [Nasonia vitripennis]
EVM0019070.1	--	--	--	--	Uncharacterized protein {ECO:0000313|EnsemblMetazoa:NV22344-PA} OS=Nasonia vitripennis (Parasitic wasp) PE=4 SV=1	PREDICTED: uncharacterized protein LOC100679734 isoform X2 [Nasonia vitripennis]
EVM0001754.1	--	--	--	--	Uncharacterized protein {ECO:0000313|EnsemblMetazoa:NV22344-PA} OS=Nasonia vitripennis (Parasitic wasp) PE=4 SV=1	PREDICTED: uncharacterized protein LOC100679734 isoform X2 [Nasonia vitripennis]
EVM0006137.1	--	--	--	--	Uncharacterized protein {ECO:0000313|EnsemblMetazoa:NV22344-PA} OS=Nasonia vitripennis (Parasitic wasp) PE=4 SV=1	PREDICTED: uncharacterized protein LOC100679734 isoform X2 [Nasonia vitripennis]
EVM0014665.1	--	--	--	--	Uncharacterized protein {ECO:0000313|EnsemblMetazoa:NV22344-PA} OS=Nasonia vitripennis (Parasitic wasp) PE=4 SV=1	PREDICTED: uncharacterized protein LOC100679734 isoform X2 [Nasonia vitripennis]
EVM0015314.1	--	--	--	--	Uncharacterized protein {ECO:0000313|EnsemblMetazoa:NV22344-PA} OS=Nasonia vitripennis (Parasitic wasp) PE=4 SV=1	PREDICTED: uncharacterized protein LOC100679734 isoform X2 [Nasonia vitripennis]
EVM0007425.1	--	--	--	--	Uncharacterized protein {ECO:0000313|EnsemblMetazoa:NV22344-PA} OS=Nasonia vitripennis (Parasitic wasp) PE=4 SV=1	PREDICTED: uncharacterized protein LOC100679734 isoform X2 [Nasonia vitripennis]
EVM0008425.1	--	--	--	--	Uncharacterized protein {ECO:0000313|EnsemblMetazoa:NV18994-PA} OS=Nasonia vitripennis (Parasitic wasp) PE=4 SV=1	PREDICTED: uncharacterized protein LOC103316331 [Nasonia vitripennis]
EVM0003410.1	--	--	--	--	Uncharacterized protein {ECO:0000313|EnsemblMetazoa:NV18994-PA} OS=Nasonia vitripennis (Parasitic wasp) PE=4 SV=1	Nucleic-acid-binding protein from mobile element jockey [Cerapachys biroi]
EVM0006594.1	--	--	--	--	Uncharacterized protein {ECO:0000313|EnsemblMetazoa:NV18994-PA} OS=Nasonia vitripennis (Parasitic wasp) PE=4 SV=1	Nucleic-acid-binding protein from mobile element jockey [Cerapachys biroi]
EVM0015949.1	--	--	--	--	Uncharacterized protein {ECO:0000313|EnsemblMetazoa:NV31639-PA} OS=Nasonia vitripennis (Parasitic wasp) PE=4 SV=1	Nucleic-acid-binding protein from mobile element jockey [Cerapachys biroi]
EVM0004277.1	--	--	--	--	Uncharacterized protein {ECO:0000313|EnsemblMetazoa:NV18994-PA} OS=Nasonia vitripennis (Parasitic wasp) PE=4 SV=1	PREDICTED: uncharacterized protein LOC103576621 [Microplitis demolitor]
EVM0001405.1	--	--	--	--	Uncharacterized protein {ECO:0000313|EnsemblMetazoa:NV18994-PA} OS=Nasonia vitripennis (Parasitic wasp) PE=4 SV=1	Nucleic-acid-binding protein from mobile element jockey [Cerapachys biroi]
EVM0002100.1	--	--	--	--	Uncharacterized protein {ECO:0000313|EnsemblMetazoa:NV23781-PA} OS=Nasonia vitripennis (Parasitic wasp) PE=4 SV=1	PREDICTED: uncharacterized protein LOC100679204 [Nasonia vitripennis]
EVM0001946.1	--	--	[DR]	--	Uncharacterized protein {ECO:0000313|EnsemblMetazoa:NV16198-PA} OS=Nasonia vitripennis (Parasitic wasp) PE=4 SV=1	PREDICTED: protein roadkill-like [Nasonia vitripennis]
EVM0005043.1	--	K10523|1.22478e-46|nvi:100119035|K10523 speckle-type POZ protein | (RefSeq) speckle-type POZ protein A-like	[DR]	--	Uncharacterized protein {ECO:0000313|EnsemblMetazoa:NV11884-PA} OS=Nasonia vitripennis (Parasitic wasp) PE=4 SV=1	PREDICTED: speckle-type POZ protein A-like [Nasonia vitripennis]
EVM0012629.1	--	--	[DR]	--	Uncharacterized protein {ECO:0000313|EnsemblMetazoa:NV17468-PA} OS=Nasonia vitripennis (Parasitic wasp) PE=4 SV=1	PREDICTED: speckle-type POZ protein A-like [Nasonia vitripennis]
EVM0000330.1	--	--	[DR]	--	Uncharacterized protein {ECO:0000313|EnsemblMetazoa:NV16198-PA} OS=Nasonia vitripennis (Parasitic wasp) PE=4 SV=1	PREDICTED: protein roadkill-like [Nasonia vitripennis]
EVM0014439.1	--	--	[DR]	--	Uncharacterized protein {ECO:0000313|EnsemblMetazoa:NV16198-PA} OS=Nasonia vitripennis (Parasitic wasp) PE=4 SV=1	PREDICTED: protein roadkill-like [Nasonia vitripennis]
EVM0012997.1	--	--	[DR]	--	Uncharacterized protein {ECO:0000313|EnsemblMetazoa:NV10706-PA} OS=Nasonia vitripennis (Parasitic wasp) PE=4 SV=1	PREDICTED: speckle-type POZ protein A-like [Nasonia vitripennis]
EVM0004324.1	--	--	[B]	Chromatin structure and dynamics	Uncharacterized protein {ECO:0000313|EnsemblMetazoa:NV18604-PA} OS=Nasonia vitripennis (Parasitic wasp) PE=4 SV=1	PREDICTED: histone-lysine N-methyltransferase SUV420H2-like [Nasonia vitripennis]
EVM0018569.1	--	K11429|2.5039e-39|xtr:100038141|K11429 histone-lysine N-methyltransferase SUV420H [EC:2.1.1.43] | (RefSeq) kmt5b, cgi-85, cgi85, suv420h1; lysine (K)-specific methyltransferase 5B	[B]	Chromatin structure and dynamics	Putative histone tail methylase {ECO:0000313|EMBL:JAC86357.1} (Fragment) OS=Panstrongylus megistus PE=2 SV=1	PREDICTED: dentin sialophosphoprotein isoform X1 [Nasonia vitripennis]
EVM0016337.1	Biological Process: multicellular organism development (GO:0007275);; Biological Process: developmental process (GO:0044767);;	--	[B]	Chromatin structure and dynamics	Uncharacterized protein {ECO:0000313|EnsemblMetazoa:NV18604-PA} OS=Nasonia vitripennis (Parasitic wasp) PE=4 SV=1	PREDICTED: histone-lysine N-methyltransferase SUV420H2-like [Nasonia vitripennis]
EVM0010215.1	Biological Process: biological_process (GO:0044699);;	--	[B]	Chromatin structure and dynamics	Uncharacterized protein {ECO:0000313|EnsemblMetazoa:NV18604-PA} OS=Nasonia vitripennis (Parasitic wasp) PE=4 SV=1	PREDICTED: histone-lysine N-methyltransferase SUV420H2-like [Nasonia vitripennis]
EVM0018027.1	Biological Process: multicellular organism development (GO:0007275);; Biological Process: developmental process (GO:0044767);;	--	[B]	Chromatin structure and dynamics	Uncharacterized protein {ECO:0000313|EnsemblMetazoa:NV18604-PA} OS=Nasonia vitripennis (Parasitic wasp) PE=4 SV=1	PREDICTED: histone-lysine N-methyltransferase SUV420H2-like [Nasonia vitripennis]
EVM0010707.2	--	--	[B]	Chromatin structure and dynamics	Uncharacterized protein {ECO:0000313|EnsemblMetazoa:NV18604-PA} OS=Nasonia vitripennis (Parasitic wasp) PE=4 SV=1	PREDICTED: histone-lysine N-methyltransferase SUV420H2-like [Nasonia vitripennis]
EVM0006764.1	--	--	--	--	Putative uncharacterized protein {ECO:0000313|EMBL:EFX84649.1} OS=Daphnia pulex (Water flea) PE=4 SV=1	hypothetical protein DAPPUDRAFT_314780 [Daphnia pulex]
EVM0003507.1	--	--	--	--	Uncharacterized protein {ECO:0000313|EnsemblMetazoa:NV20704-PA} OS=Nasonia vitripennis (Parasitic wasp) PE=4 SV=1	PREDICTED: uncharacterized protein LOC105204283 [Solenopsis invicta]
EVM0004964.1	--	--	--	--	Uncharacterized protein {ECO:0000313|EnsemblMetazoa:NV20704-PA} OS=Nasonia vitripennis (Parasitic wasp) PE=4 SV=1	PREDICTED: uncharacterized protein LOC105204283 [Solenopsis invicta]
EVM0002684.1	--	--	[R]	General function prediction only	Uncharacterized protein {ECO:0000313|EnsemblMetazoa:NV17684-PA} OS=Nasonia vitripennis (Parasitic wasp) PE=4 SV=1	pol-like protein [Biomphalaria glabrata]
EVM0002302.1	--	--	[R]	General function prediction only	Uncharacterized protein {ECO:0000313|EnsemblMetazoa:NV17684-PA} OS=Nasonia vitripennis (Parasitic wasp) PE=4 SV=1	RNA-directed DNA polymerase from mobile element jockey [Camponotus floridanus]
EVM0014011.1	--	--	[R]	General function prediction only	Uncharacterized protein {ECO:0000313|EnsemblMetazoa:NV17684-PA} OS=Nasonia vitripennis (Parasitic wasp) PE=4 SV=1	pol-like protein [Biomphalaria glabrata]
EVM0001456.1	--	--	[R]	General function prediction only	Uncharacterized protein {ECO:0000313|EnsemblMetazoa:NV17684-PA} OS=Nasonia vitripennis (Parasitic wasp) PE=4 SV=1	PREDICTED: RNA-directed DNA polymerase from mobile element jockey-like [Harpegnathos saltator]
EVM0011381.1	--	--	[R]	General function prediction only	Uncharacterized protein {ECO:0000313|EnsemblMetazoa:NV17684-PA} OS=Nasonia vitripennis (Parasitic wasp) PE=4 SV=1	RNA-directed DNA polymerase from mobile element jockey [Camponotus floridanus]
EVM0012089.1	--	--	[R]	General function prediction only	Uncharacterized protein {ECO:0000313|EnsemblMetazoa:NV17684-PA} OS=Nasonia vitripennis (Parasitic wasp) PE=4 SV=1	RNA-directed DNA polymerase from mobile element jockey [Camponotus floridanus]
EVM0002130.1	--	K11655|1.01292e-94|nvi:100120677|K11655 bromodomain adjacent to zinc finger domain protein 1A | (RefSeq) bromodomain adjacent to zinc finger domain protein 1A	[B]	Chromatin structure and dynamics	Uncharacterized protein {ECO:0000313|EnsemblMetazoa:NV15167-PA} OS=Nasonia vitripennis (Parasitic wasp) PE=4 SV=1	PREDICTED: bromodomain adjacent to zinc finger domain protein 1A isoform X3 [Nasonia vitripennis]
EVM0015169.1	--	K11655|2.34554e-67|nvi:100120677|K11655 bromodomain adjacent to zinc finger domain protein 1A | (RefSeq) bromodomain adjacent to zinc finger domain protein 1A	[B]	Chromatin structure and dynamics	Uncharacterized protein {ECO:0000313|EnsemblMetazoa:NV15167-PA} OS=Nasonia vitripennis (Parasitic wasp) PE=4 SV=1	PREDICTED: bromodomain adjacent to zinc finger domain protein 1A isoform X2 [Nasonia vitripennis]
EVM0004856.1	Molecular Function: zinc ion binding (GO:0008270);;	K11655|8.85983e-69|nvi:100120677|K11655 bromodomain adjacent to zinc finger domain protein 1A | (RefSeq) bromodomain adjacent to zinc finger domain protein 1A	[B]	Chromatin structure and dynamics	Uncharacterized protein {ECO:0000313|EnsemblMetazoa:NV15167-PA} OS=Nasonia vitripennis (Parasitic wasp) PE=4 SV=1	PREDICTED: bromodomain adjacent to zinc finger domain protein 1A isoform X1 [Nasonia vitripennis]
EVM0018992.1	Molecular Function: zinc ion binding (GO:0008270);;	K11655|1.49965e-65|nvi:100120677|K11655 bromodomain adjacent to zinc finger domain protein 1A | (RefSeq) bromodomain adjacent to zinc finger domain protein 1A	[B]	Chromatin structure and dynamics	Uncharacterized protein {ECO:0000313|EnsemblMetazoa:NV15167-PA} OS=Nasonia vitripennis (Parasitic wasp) PE=4 SV=1	PREDICTED: bromodomain adjacent to zinc finger domain protein 1A isoform X3 [Nasonia vitripennis]
EVM0018968.1	--	K11655|2.70327e-145|nvi:100120677|K11655 bromodomain adjacent to zinc finger domain protein 1A | (RefSeq) bromodomain adjacent to zinc finger domain protein 1A	[B]	Chromatin structure and dynamics	Uncharacterized protein {ECO:0000313|EnsemblMetazoa:NV15167-PA} OS=Nasonia vitripennis (Parasitic wasp) PE=4 SV=1	PREDICTED: bromodomain adjacent to zinc finger domain protein 1A isoform X3 [Nasonia vitripennis]
EVM0018765.1	--	K11655|1.77385e-64|nvi:100120677|K11655 bromodomain adjacent to zinc finger domain protein 1A | (RefSeq) bromodomain adjacent to zinc finger domain protein 1A	[B]	Chromatin structure and dynamics	Uncharacterized protein {ECO:0000313|EnsemblMetazoa:NV15167-PA} OS=Nasonia vitripennis (Parasitic wasp) PE=4 SV=1	PREDICTED: bromodomain adjacent to zinc finger domain protein 1A isoform X2 [Nasonia vitripennis]
EVM0006323.1	--	--	--	--	Transposase-like protein {ECO:0000313|EMBL:ACE75277.1} OS=Glyptapanteles flavicoxis PE=4 SV=1	transposase-like protein [Glyptapanteles flavicoxis]
EVM0016482.1	--	--	--	--	Uncharacterized protein {ECO:0000313|EMBL:EZA56083.1} OS=Cerapachys biroi (Ant) PE=4 SV=1	hypothetical protein X777_03193 [Cerapachys biroi]
EVM0003503.1	--	--	--	--	Uncharacterized protein {ECO:0000313|EMBL:EZA55351.1} OS=Cerapachys biroi (Ant) PE=4 SV=1	hypothetical protein X777_04866 [Cerapachys biroi]
EVM0017528.1	--	--	--	--	Uncharacterized protein {ECO:0000313|EMBL:EZA56083.1} OS=Cerapachys biroi (Ant) PE=4 SV=1	hypothetical protein X777_03193 [Cerapachys biroi]
EVM0016706.1	--	--	--	--	Uncharacterized protein {ECO:0000313|EnsemblMetazoa:NV22196-PA} OS=Nasonia vitripennis (Parasitic wasp) PE=4 SV=1	hypothetical protein X777_04866 [Cerapachys biroi]
EVM0000040.1	--	--	--	--	Putative uncharacterized protein {ECO:0000313|EMBL:EFA12076.1} OS=Tribolium castaneum (Red flour beetle) PE=4 SV=1	hypothetical protein TcasGA2_TC006883 [Tribolium castaneum]
EVM0004870.1	--	--	--	--	Uncharacterized protein {ECO:0000313|EnsemblMetazoa:ACYPI56104-PA} OS=Acyrthosiphon pisum (Pea aphid) PE=4 SV=2	PREDICTED: uncharacterized protein LOC100888373 [Strongylocentrotus purpuratus]
EVM0004412.1	--	--	--	--	Uncharacterized protein {ECO:0000313|EnsemblMetazoa:NV22030-PA} OS=Nasonia vitripennis (Parasitic wasp) PE=4 SV=1	PREDICTED: uncharacterized protein LOC100888373 [Strongylocentrotus purpuratus]
EVM0013249.1	--	--	--	--	Uncharacterized protein {ECO:0000313|EnsemblMetazoa:ACYPI37598-PA} (Fragment) OS=Acyrthosiphon pisum (Pea aphid) PE=4 SV=2	PREDICTED: uncharacterized protein LOC100680066 isoform X2 [Nasonia vitripennis]
EVM0012939.1	--	--	--	--	Uncharacterized protein {ECO:0000313|EnsemblMetazoa:ACYPI37598-PA} (Fragment) OS=Acyrthosiphon pisum (Pea aphid) PE=4 SV=2	PREDICTED: uncharacterized protein LOC100680066 isoform X2 [Nasonia vitripennis]
EVM0010072.1	--	--	--	--	Uncharacterized protein {ECO:0000313|EnsemblMetazoa:ACYPI37598-PA} (Fragment) OS=Acyrthosiphon pisum (Pea aphid) PE=4 SV=2	PREDICTED: uncharacterized protein LOC100888373 [Strongylocentrotus purpuratus]
EVM0009609.1	--	--	--	--	Uncharacterized protein {ECO:0000313|EnsemblMetazoa:ACYPI37598-PA} (Fragment) OS=Acyrthosiphon pisum (Pea aphid) PE=4 SV=2	--
EVM0015230.1	--	--	--	--	Uncharacterized protein {ECO:0000313|EnsemblMetazoa:NV26212-PA} OS=Nasonia vitripennis (Parasitic wasp) PE=4 SV=1	PREDICTED: uncharacterized protein LOC103317167 isoform X1 [Nasonia vitripennis]
EVM0010258.1	--	--	--	--	Uncharacterized protein {ECO:0000313|EnsemblMetazoa:NV24607-PA} OS=Nasonia vitripennis (Parasitic wasp) PE=4 SV=1	PREDICTED: uncharacterized protein LOC103317167 isoform X2 [Nasonia vitripennis]
EVM0016973.2	--	--	--	--	Uncharacterized protein {ECO:0000313|EnsemblMetazoa:NV24607-PA} OS=Nasonia vitripennis (Parasitic wasp) PE=4 SV=1	PREDICTED: uncharacterized protein LOC103317167 isoform X2 [Nasonia vitripennis]
EVM0009989.1	--	--	--	--	Uncharacterized protein {ECO:0000313|EnsemblMetazoa:NV24607-PA} OS=Nasonia vitripennis (Parasitic wasp) PE=4 SV=1	PREDICTED: uncharacterized protein LOC103317167 isoform X2 [Nasonia vitripennis]
EVM0008393.1	--	--	--	--	Uncharacterized protein {ECO:0000313|EnsemblMetazoa:NV24607-PA} OS=Nasonia vitripennis (Parasitic wasp) PE=4 SV=1	PREDICTED: uncharacterized protein LOC103317167 isoform X2 [Nasonia vitripennis]
EVM0006258.1	--	--	--	--	Uncharacterized protein {ECO:0000313|EnsemblMetazoa:NV26212-PA} OS=Nasonia vitripennis (Parasitic wasp) PE=4 SV=1	PREDICTED: uncharacterized protein LOC103317167 isoform X1 [Nasonia vitripennis]
EVM0007614.1	--	--	[L]	Replication, recombination and repair	Uncharacterized protein {ECO:0000313|EnsemblMetazoa:ACYPI43993-PA} OS=Acyrthosiphon pisum (Pea aphid) PE=4 SV=2	Zinc finger BED domain-containing protein 4, partial [Stegodyphus mimosarum]
EVM0018689.1	--	K08073|1.09151e-31|api:100164673|K08073 bifunctional polynucleotide phosphatase/kinase [EC:3.1.3.32 2.7.1.78] | (RefSeq) zinc finger BED domain-containing protein 4-like	--	--	Uncharacterized protein {ECO:0000313|EMBL:EZA49795.1} OS=Cerapachys biroi (Ant) PE=4 SV=1	hypothetical protein X777_11668 [Cerapachys biroi]
EVM0013777.1	--	K08073|5.7345e-74|api:100164673|K08073 bifunctional polynucleotide phosphatase/kinase [EC:3.1.3.32 2.7.1.78] | (RefSeq) zinc finger BED domain-containing protein 4-like	[L]	Replication, recombination and repair	Uncharacterized protein {ECO:0000313|EnsemblMetazoa:ACYPI46457-PA} OS=Acyrthosiphon pisum (Pea aphid) PE=4 SV=2	PREDICTED: uncharacterized protein LOC105205238 [Solenopsis invicta]
EVM0008526.1	--	K08073|6.81538e-66|api:100164673|K08073 bifunctional polynucleotide phosphatase/kinase [EC:3.1.3.32 2.7.1.78] | (RefSeq) zinc finger BED domain-containing protein 4-like	[L]	Replication, recombination and repair	Uncharacterized protein {ECO:0000313|EnsemblMetazoa:ACYPI072036-PA} OS=Acyrthosiphon pisum (Pea aphid) PE=4 SV=1	PREDICTED: uncharacterized protein LOC105205238 [Solenopsis invicta]
EVM0009545.1	--	--	--	--	Uncharacterized protein {ECO:0000313|EnsemblMetazoa:ACYPI55942-PA} OS=Acyrthosiphon pisum (Pea aphid) PE=4 SV=2	Zinc finger BED domain-containing protein 4, partial [Stegodyphus mimosarum]
EVM0006206.1	--	--	--	--	Uncharacterized protein {ECO:0000313|EnsemblMetazoa:ACYPI072036-PA} OS=Acyrthosiphon pisum (Pea aphid) PE=4 SV=1	Zinc finger BED domain-containing protein 4, partial [Stegodyphus mimosarum]
EVM0009135.1	--	--	--	--	Uncharacterized protein {ECO:0000313|EnsemblMetazoa:NV25351-PA} OS=Nasonia vitripennis (Parasitic wasp) PE=4 SV=1	PREDICTED: uncharacterized protein LOC100568867 [Acyrthosiphon pisum]
EVM0007411.1	--	--	--	--	Uncharacterized protein {ECO:0000313|EnsemblMetazoa:NV20381-PA} OS=Nasonia vitripennis (Parasitic wasp) PE=4 SV=1	hypothetical protein X777_12972 [Cerapachys biroi]
EVM0005786.1	--	--	--	--	Uncharacterized protein {ECO:0000313|EnsemblMetazoa:NV23212-PA} OS=Nasonia vitripennis (Parasitic wasp) PE=4 SV=1	hypothetical protein X777_12633 [Cerapachys biroi]
EVM0017820.1	--	--	--	--	Uncharacterized protein {ECO:0000313|EnsemblMetazoa:NV25351-PA} OS=Nasonia vitripennis (Parasitic wasp) PE=4 SV=1	PREDICTED: uncharacterized protein LOC100568867 [Acyrthosiphon pisum]
EVM0014451.1	--	--	--	--	Uncharacterized protein {ECO:0000313|EMBL:EZA49093.1} OS=Cerapachys biroi (Ant) PE=4 SV=1	hypothetical protein X777_12633 [Cerapachys biroi]
EVM0002006.1	--	--	--	--	Uncharacterized protein {ECO:0000313|EnsemblMetazoa:NV25351-PA} OS=Nasonia vitripennis (Parasitic wasp) PE=4 SV=1	PREDICTED: uncharacterized protein LOC100568867 [Acyrthosiphon pisum]
EVM0012320.1	--	--	--	--	Putative uncharacterized protein {ECO:0000313|EMBL:EFZ14775.1} (Fragment) OS=Solenopsis invicta (Red imported fire ant) PE=4 SV=1	hypothetical protein SINV_04966 [Solenopsis invicta]
EVM0003886.1	--	--	--	--	Uncharacterized protein {ECO:0000313|EnsemblMetazoa:NV21275-PA} OS=Nasonia vitripennis (Parasitic wasp) PE=4 SV=1	PREDICTED: uncharacterized protein LOC103316829 [Nasonia vitripennis]
EVM0010490.1	--	--	--	--	Uncharacterized protein {ECO:0000313|EnsemblMetazoa:NV21275-PA} OS=Nasonia vitripennis (Parasitic wasp) PE=4 SV=1	PREDICTED: uncharacterized protein LOC103316829 [Nasonia vitripennis]
EVM0009591.1	--	--	--	--	Uncharacterized protein {ECO:0000313|EnsemblMetazoa:NV21275-PA} OS=Nasonia vitripennis (Parasitic wasp) PE=4 SV=1	hypothetical protein X777_13636 [Cerapachys biroi]
EVM0014642.1	--	--	--	--	Uncharacterized protein {ECO:0000313|EnsemblMetazoa:NV21275-PA} OS=Nasonia vitripennis (Parasitic wasp) PE=4 SV=1	hypothetical protein X777_13636 [Cerapachys biroi]
EVM0016741.1	--	--	--	--	Uncharacterized protein {ECO:0000313|EnsemblMetazoa:NV21275-PA} OS=Nasonia vitripennis (Parasitic wasp) PE=4 SV=1	PREDICTED: uncharacterized protein LOC103316829 [Nasonia vitripennis]
EVM0001244.1	--	--	--	--	Uncharacterized protein {ECO:0000313|EnsemblMetazoa:NV21275-PA} OS=Nasonia vitripennis (Parasitic wasp) PE=4 SV=1	PREDICTED: uncharacterized protein LOC103316829 [Nasonia vitripennis]
EVM0005209.1	--	--	--	--	Putative uncharacterized protein {ECO:0000313|EMBL:ACE75431.1} OS=Glyptapanteles indiensis (Parasitoid wasp) PE=4 SV=1	conserved hypothetical protein [Glyptapanteles indiensis]
EVM0014667.1	--	--	--	--	Putative uncharacterized protein {ECO:0000313|EMBL:ACE75153.1} OS=Glyptapanteles flavicoxis PE=4 SV=1	conserved hypothetical protein [Glyptapanteles flavicoxis]
EVM0004881.1	--	--	--	--	Putative uncharacterized protein {ECO:0000313|EMBL:ACE75242.1} OS=Glyptapanteles flavicoxis PE=4 SV=1	conserved hypothetical protein [Glyptapanteles flavicoxis]
EVM0019144.1	--	--	--	--	Putative uncharacterized protein {ECO:0000313|EMBL:ACE75153.1} OS=Glyptapanteles flavicoxis PE=4 SV=1	conserved hypothetical protein [Glyptapanteles flavicoxis]
EVM0009723.1	--	--	--	--	Uncharacterized protein {ECO:0000313|EMBL:EZA45389.1} OS=Microplitis demolitor PE=4 SV=1	PREDICTED: uncharacterized protein DDB_G0288805-like [Microplitis demolitor]
EVM0017449.1	--	--	--	--	Putative uncharacterized protein {ECO:0000313|EMBL:ACE75431.1} OS=Glyptapanteles indiensis (Parasitoid wasp) PE=4 SV=1	conserved hypothetical protein [Glyptapanteles indiensis]
EVM0009912.1	--	--	--	--	Uncharacterized protein {ECO:0000313|EnsemblMetazoa:NV18994-PA} OS=Nasonia vitripennis (Parasitic wasp) PE=4 SV=1	PREDICTED: uncharacterized protein LOC103576621 [Microplitis demolitor]
EVM0007158.1	--	--	--	--	Uncharacterized protein {ECO:0000313|EMBL:CDJ98354.1} (Fragment) OS=Haemonchus contortus (Barber pole worm) PE=4 SV=1	similar to predicted protein, partial [Haemonchus contortus]
EVM0016931.1	--	--	--	--	Uncharacterized protein {ECO:0000313|EnsemblMetazoa:NV20967-PA} OS=Nasonia vitripennis (Parasitic wasp) PE=4 SV=1	PiggyBac transposable element-derived protein 2, partial [Stegodyphus mimosarum]
EVM0016362.1	--	--	--	--	Uncharacterized protein {ECO:0000313|EnsemblMetazoa:NV18521-PA} OS=Nasonia vitripennis (Parasitic wasp) PE=4 SV=1	PREDICTED: piggyBac transposable element-derived protein 3-like, partial [Nasonia vitripennis]
EVM0017977.1	--	--	--	--	Uncharacterized protein {ECO:0000313|EnsemblMetazoa:NV20967-PA} OS=Nasonia vitripennis (Parasitic wasp) PE=4 SV=1	PREDICTED: piggyBac transposable element-derived protein 3-like [Acyrthosiphon pisum]
EVM0015074.1	--	--	--	--	Uncharacterized protein {ECO:0000313|EnsemblMetazoa:NV20967-PA} OS=Nasonia vitripennis (Parasitic wasp) PE=4 SV=1	PREDICTED: piggyBac transposable element-derived protein 3-like [Acyrthosiphon pisum]
EVM0010171.1	--	--	--	--	Uncharacterized protein {ECO:0000313|EnsemblMetazoa:NV20967-PA} OS=Nasonia vitripennis (Parasitic wasp) PE=4 SV=1	PiggyBac transposable element-derived protein 3, partial [Stegodyphus mimosarum]
EVM0001580.1	--	--	--	--	Uncharacterized protein {ECO:0000313|EnsemblMetazoa:NV22014-PA} OS=Nasonia vitripennis (Parasitic wasp) PE=4 SV=1	--
EVM0014110.1	--	--	--	--	Uncharacterized protein {ECO:0000313|EnsemblMetazoa:NV22014-PA} OS=Nasonia vitripennis (Parasitic wasp) PE=4 SV=1	PREDICTED: cylicin-1-like [Nasonia vitripennis]
EVM0006548.1	--	--	--	--	Uncharacterized protein {ECO:0000313|EnsemblMetazoa:ACYPI067238-PA} OS=Acyrthosiphon pisum (Pea aphid) PE=4 SV=1	PREDICTED: uncharacterized protein LOC100888373 [Strongylocentrotus purpuratus]
EVM0008838.1	--	--	--	--	Uncharacterized protein {ECO:0000313|EnsemblMetazoa:ACYPI52779-PA} OS=Acyrthosiphon pisum (Pea aphid) PE=4 SV=2	PREDICTED: uncharacterized protein LOC100678772 [Nasonia vitripennis]
EVM0003233.1	--	--	--	--	Uncharacterized protein {ECO:0000313|EnsemblMetazoa:ACYPI067238-PA} OS=Acyrthosiphon pisum (Pea aphid) PE=4 SV=1	hypothetical protein LOTGIDRAFT_155062 [Lottia gigantea]
EVM0016961.1	--	--	--	--	Uncharacterized protein {ECO:0000313|EnsemblMetazoa:ACYPI067238-PA} OS=Acyrthosiphon pisum (Pea aphid) PE=4 SV=1	PREDICTED: uncharacterized protein LOC100888373 [Strongylocentrotus purpuratus]
EVM0007879.1	--	--	--	--	Uncharacterized protein {ECO:0000313|EMBL:JAB62584.1} (Fragment) OS=Anoplophora glabripennis (Asian longhorn beetle) PE=4 SV=1	--
EVM0017287.1	--	--	--	--	Uncharacterized protein {ECO:0000313|EnsemblMetazoa:ACYPI39816-PA} OS=Acyrthosiphon pisum (Pea aphid) PE=4 SV=2	--
EVM0013531.1	--	--	--	--	Uncharacterized protein {ECO:0000313|EnsemblMetazoa:ACYPI37598-PA} (Fragment) OS=Acyrthosiphon pisum (Pea aphid) PE=4 SV=2	PREDICTED: uncharacterized protein LOC103569000 [Microplitis demolitor]
EVM0003398.1	--	--	--	--	Uncharacterized protein {ECO:0000313|EnsemblMetazoa:ACYPI39816-PA} OS=Acyrthosiphon pisum (Pea aphid) PE=4 SV=2	--
EVM0001099.1	--	--	--	--	Uncharacterized protein {ECO:0000313|EnsemblMetazoa:ACYPI39816-PA} OS=Acyrthosiphon pisum (Pea aphid) PE=4 SV=2	PREDICTED: uncharacterized protein LOC100888373 [Strongylocentrotus purpuratus]
EVM0015597.1	--	--	--	--	Uncharacterized protein {ECO:0000313|EnsemblMetazoa:ACYPI38837-PA} OS=Acyrthosiphon pisum (Pea aphid) PE=4 SV=1	PREDICTED: uncharacterized protein LOC100574845 [Acyrthosiphon pisum]
EVM0001750.1	--	--	--	--	Uncharacterized protein {ECO:0000313|EnsemblMetazoa:NV20090-PA} OS=Nasonia vitripennis (Parasitic wasp) PE=4 SV=1	PREDICTED: uncharacterized protein LOC100680003 [Nasonia vitripennis]
EVM0006752.1	--	--	--	--	Uncharacterized protein {ECO:0000313|EnsemblMetazoa:NV25391-PA} OS=Nasonia vitripennis (Parasitic wasp) PE=4 SV=1	PREDICTED: uncharacterized protein LOC100678658 [Nasonia vitripennis]
EVM0006890.1	--	--	--	--	Uncharacterized protein {ECO:0000313|EnsemblMetazoa:NV20090-PA} OS=Nasonia vitripennis (Parasitic wasp) PE=4 SV=1	PREDICTED: uncharacterized protein LOC100680003 [Nasonia vitripennis]
EVM0000571.1	--	--	--	--	Uncharacterized protein {ECO:0000313|EnsemblMetazoa:NV20090-PA} OS=Nasonia vitripennis (Parasitic wasp) PE=4 SV=1	PREDICTED: uncharacterized protein LOC100116864 [Nasonia vitripennis]
EVM0018921.1	--	--	--	--	Uncharacterized protein {ECO:0000313|EnsemblMetazoa:NV20090-PA} OS=Nasonia vitripennis (Parasitic wasp) PE=4 SV=1	PREDICTED: uncharacterized protein LOC100680003 [Nasonia vitripennis]
EVM0005035.1	--	--	--	--	Uncharacterized protein {ECO:0000313|EnsemblMetazoa:NV13309-PA} OS=Nasonia vitripennis (Parasitic wasp) PE=4 SV=1	PREDICTED: uncharacterized protein LOC100116864 [Nasonia vitripennis]
EVM0015544.1	--	K15001|1.1335e-161|nvi:100123049|K15001 cytochrome P450 family 4 [EC:1.14.-.-] | (RefSeq) CYP4AB17; cytochrome P450 4AB17	[QI]	--	Uncharacterized protein {ECO:0000313|EnsemblMetazoa:NV10333-PA} OS=Nasonia vitripennis (Parasitic wasp) PE=3 SV=1	cytochrome P450 4AB17 [Nasonia vitripennis]
EVM0009047.1	--	K15001|2.81814e-159|nvi:100119477|K15001 cytochrome P450 family 4 [EC:1.14.-.-] | (RefSeq) CYP4AB21; cytochrome P450 4AB21	[QI]	--	Uncharacterized protein {ECO:0000313|EnsemblMetazoa:NV15015-PA} OS=Nasonia vitripennis (Parasitic wasp) PE=3 SV=1	cytochrome P450 4AB21 precursor [Nasonia vitripennis]
EVM0016492.1	--	K15001|5.98112e-152|nvi:100119477|K15001 cytochrome P450 family 4 [EC:1.14.-.-] | (RefSeq) CYP4AB21; cytochrome P450 4AB21	[QI]	--	Uncharacterized protein {ECO:0000313|EnsemblMetazoa:NV10333-PA} OS=Nasonia vitripennis (Parasitic wasp) PE=3 SV=1	cytochrome P450 4AB21 precursor [Nasonia vitripennis]
EVM0002674.1	--	K15001|3.65967e-153|nvi:100123128|K15001 cytochrome P450 family 4 [EC:1.14.-.-] | (RefSeq) CYP4AB16; probable cytochrome P450 4p3	[QI]	--	Uncharacterized protein {ECO:0000313|EnsemblMetazoa:NV10333-PA} OS=Nasonia vitripennis (Parasitic wasp) PE=3 SV=1	PREDICTED: cytochrome P450 4C1 isoform X1 [Nasonia vitripennis]
EVM0012607.1	--	K15001|1.33233e-138|nvi:100114838|K15001 cytochrome P450 family 4 [EC:1.14.-.-] | (RefSeq) CYP4AB20; cytochrome P450 4C1	[QI]	--	Uncharacterized protein {ECO:0000313|EnsemblMetazoa:NV17742-PA} OS=Nasonia vitripennis (Parasitic wasp) PE=3 SV=1	PREDICTED: cytochrome P450 4C1 isoform X1 [Nasonia vitripennis]
EVM0014951.1	--	K15276|4.08075e-61|api:100162598|K15276 solute carrier family 35 (adenosine 3'-phospho 5'-phosphosulfate transporter), member B2 | (RefSeq) adenosine 3'-phospho 5'-phosphosulfate transporter 1	--	--	Uncharacterized protein {ECO:0000313|EnsemblMetazoa:ACYPI54940-PA} OS=Acyrthosiphon pisum (Pea aphid) PE=4 SV=2	PREDICTED: uncharacterized protein LOC100162598 [Acyrthosiphon pisum]
EVM0004485.1	--	--	--	--	Uncharacterized protein {ECO:0000313|EnsemblMetazoa:ACYPI22572-PA} OS=Acyrthosiphon pisum (Pea aphid) PE=4 SV=2	PREDICTED: uncharacterized protein LOC103308415 [Acyrthosiphon pisum]
EVM0018508.1	--	--	--	--	Uncharacterized protein {ECO:0000313|EnsemblMetazoa:ACYPI089235-PA} (Fragment) OS=Acyrthosiphon pisum (Pea aphid) PE=4 SV=1	PREDICTED: uncharacterized protein LOC103308415 [Acyrthosiphon pisum]
EVM0014523.1	--	--	--	--	Putative conserved secreted protein {ECO:0000313|EMBL:JAB72388.1} OS=Ixodes ricinus (Common tick) PE=2 SV=1	hypothetical protein [Acyrthosiphon pisum]
EVM0006674.1	--	--	--	--	Uncharacterized protein {ECO:0000313|EnsemblMetazoa:ACYPI43593-PA} OS=Acyrthosiphon pisum (Pea aphid) PE=4 SV=2	PREDICTED: uncharacterized protein LOC103307771 [Acyrthosiphon pisum]
EVM0013915.1	--	--	--	--	Uncharacterized protein {ECO:0000313|EnsemblMetazoa:NV22275-PA} OS=Nasonia vitripennis (Parasitic wasp) PE=4 SV=1	PREDICTED: uncharacterized protein LOC100120602 [Nasonia vitripennis]
EVM0006591.1	--	--	--	--	Uncharacterized protein {ECO:0000313|EnsemblMetazoa:NV22275-PA} OS=Nasonia vitripennis (Parasitic wasp) PE=4 SV=1	PREDICTED: uncharacterized protein LOC100120602 [Nasonia vitripennis]
EVM0014723.1	--	--	--	--	Uncharacterized protein {ECO:0000313|EnsemblMetazoa:NV22275-PA} OS=Nasonia vitripennis (Parasitic wasp) PE=4 SV=1	PREDICTED: uncharacterized protein LOC100120602 [Nasonia vitripennis]
EVM0007248.1	--	--	--	--	Uncharacterized protein {ECO:0000313|EnsemblMetazoa:NV22275-PA} OS=Nasonia vitripennis (Parasitic wasp) PE=4 SV=1	PREDICTED: uncharacterized protein LOC100120602 [Nasonia vitripennis]
EVM0014686.1	--	--	--	--	Uncharacterized protein {ECO:0000313|EnsemblMetazoa:NV22275-PA} OS=Nasonia vitripennis (Parasitic wasp) PE=4 SV=1	PREDICTED: uncharacterized protein LOC100120602 [Nasonia vitripennis]
EVM0003747.1	--	--	--	--	Uncharacterized protein {ECO:0000313|EnsemblMetazoa:NV25069-PA} OS=Nasonia vitripennis (Parasitic wasp) PE=4 SV=1	PREDICTED: uncharacterized protein LOC105206671, partial [Solenopsis invicta]
EVM0001422.1	--	--	--	--	Uncharacterized protein {ECO:0000313|EnsemblMetazoa:NV25069-PA} OS=Nasonia vitripennis (Parasitic wasp) PE=4 SV=1	PREDICTED: uncharacterized protein LOC105206671, partial [Solenopsis invicta]
EVM0003207.1	--	--	--	--	Uncharacterized protein {ECO:0000313|EnsemblMetazoa:NV25069-PA} OS=Nasonia vitripennis (Parasitic wasp) PE=4 SV=1	PREDICTED: uncharacterized protein LOC105206671, partial [Solenopsis invicta]
EVM0015125.1	--	--	--	--	Uncharacterized protein {ECO:0000313|EnsemblMetazoa:NV25069-PA} OS=Nasonia vitripennis (Parasitic wasp) PE=4 SV=1	PREDICTED: uncharacterized protein LOC105203215, partial [Solenopsis invicta]
EVM0007309.1	--	--	--	--	Uncharacterized protein {ECO:0000313|EnsemblMetazoa:NV25069-PA} OS=Nasonia vitripennis (Parasitic wasp) PE=4 SV=1	PREDICTED: uncharacterized protein LOC105206671, partial [Solenopsis invicta]
EVM0007465.1	--	--	--	--	Putative uncharacterized protein {ECO:0000313|EMBL:EFA12192.1} OS=Tribolium castaneum (Red flour beetle) PE=4 SV=1	hypothetical protein TcasGA2_TC004345 [Tribolium castaneum]
EVM0000952.1	--	--	--	--	Putative uncharacterized protein {ECO:0000313|EMBL:EFA12192.1} OS=Tribolium castaneum (Red flour beetle) PE=4 SV=1	hypothetical protein TcasGA2_TC004345 [Tribolium castaneum]
EVM0005279.1	--	--	--	--	Uncharacterized protein {ECO:0000313|EnsemblMetazoa:NV25043-PA} OS=Nasonia vitripennis (Parasitic wasp) PE=4 SV=1	--
EVM0007185.1	--	--	--	--	Uncharacterized protein {ECO:0000313|EnsemblMetazoa:NV23019-PA} OS=Nasonia vitripennis (Parasitic wasp) PE=4 SV=1	hypothetical protein TcasGA2_TC004345 [Tribolium castaneum]
EVM0003175.1	--	--	--	--	Uncharacterized protein {ECO:0000313|EnsemblMetazoa:NV25243-PA} OS=Nasonia vitripennis (Parasitic wasp) PE=4 SV=1	PREDICTED: uncharacterized protein LOC100116609 [Nasonia vitripennis]
EVM0006713.1	--	--	--	--	Uncharacterized protein {ECO:0000313|EnsemblMetazoa:NV24518-PA} OS=Nasonia vitripennis (Parasitic wasp) PE=4 SV=1	PREDICTED: uncharacterized protein LOC100116609 [Nasonia vitripennis]
EVM0015346.1	--	--	--	--	Uncharacterized protein {ECO:0000313|EnsemblMetazoa:ACYPI24655-PA} OS=Acyrthosiphon pisum (Pea aphid) PE=4 SV=2	hypothetical protein SINV_13907 [Solenopsis invicta]
EVM0002111.1	--	--	--	--	Uncharacterized protein {ECO:0000313|EnsemblMetazoa:NV25243-PA} OS=Nasonia vitripennis (Parasitic wasp) PE=4 SV=1	PREDICTED: uncharacterized protein LOC100116609 [Nasonia vitripennis]
EVM0000673.1	--	--	--	--	Uncharacterized protein {ECO:0000313|EnsemblMetazoa:NV23907-PA} OS=Nasonia vitripennis (Parasitic wasp) PE=4 SV=1	PREDICTED: uncharacterized protein LOC103316829 [Nasonia vitripennis]
EVM0000331.1	--	--	--	--	Uncharacterized protein {ECO:0000313|EnsemblMetazoa:NV23907-PA} OS=Nasonia vitripennis (Parasitic wasp) PE=4 SV=1	PREDICTED: uncharacterized protein LOC103316829 [Nasonia vitripennis]
EVM0001273.1	--	--	--	--	Uncharacterized protein {ECO:0000313|EnsemblMetazoa:NV23907-PA} OS=Nasonia vitripennis (Parasitic wasp) PE=4 SV=1	PREDICTED: uncharacterized protein LOC103316829 [Nasonia vitripennis]
EVM0009858.1	--	--	--	--	Uncharacterized protein {ECO:0000313|EnsemblMetazoa:NV25919-PA} OS=Nasonia vitripennis (Parasitic wasp) PE=4 SV=1	PREDICTED: uncharacterized protein LOC103316829 [Nasonia vitripennis]
EVM0007772.1	--	--	--	--	Uncharacterized protein {ECO:0000313|EnsemblMetazoa:NV25919-PA} OS=Nasonia vitripennis (Parasitic wasp) PE=4 SV=1	PREDICTED: uncharacterized protein LOC103316829 [Nasonia vitripennis]
EVM0018649.1	--	--	--	--	Uncharacterized protein {ECO:0000313|EnsemblMetazoa:NV18534-PA} OS=Nasonia vitripennis (Parasitic wasp) PE=4 SV=1	PREDICTED: uncharacterized protein LOC103315298, partial [Nasonia vitripennis]
EVM0000368.1	--	--	--	--	Uncharacterized protein {ECO:0000313|EnsemblMetazoa:NV18534-PA} OS=Nasonia vitripennis (Parasitic wasp) PE=4 SV=1	PREDICTED: uncharacterized protein LOC100117040 [Nasonia vitripennis]
EVM0006104.1	--	--	--	--	Uncharacterized protein {ECO:0000313|EnsemblMetazoa:NV18846-PA} OS=Nasonia vitripennis (Parasitic wasp) PE=4 SV=1	PREDICTED: uncharacterized protein LOC100117040 [Nasonia vitripennis]
EVM0012548.1	--	--	--	--	Uncharacterized protein {ECO:0000313|EnsemblMetazoa:NV18846-PA} OS=Nasonia vitripennis (Parasitic wasp) PE=4 SV=1	PREDICTED: uncharacterized protein LOC100117040 [Nasonia vitripennis]
EVM0011882.1	--	--	--	--	Uncharacterized protein {ECO:0000313|EnsemblMetazoa:NV30603-PA} OS=Nasonia vitripennis (Parasitic wasp) PE=4 SV=1	PREDICTED: uncharacterized protein LOC100113970 [Nasonia vitripennis]
EVM0005270.1	--	--	--	--	Uncharacterized protein {ECO:0000313|EnsemblMetazoa:ACYPI068143-PA} OS=Acyrthosiphon pisum (Pea aphid) PE=4 SV=1	PREDICTED: uncharacterized protein LOC103574238 [Microplitis demolitor]
EVM0002362.1	--	--	--	--	Uncharacterized protein {ECO:0000313|EMBL:EZA56587.1} (Fragment) OS=Cerapachys biroi (Ant) PE=4 SV=1	PREDICTED: uncharacterized protein LOC105205980 [Solenopsis invicta]
EVM0018957.1	--	--	--	--	Uncharacterized protein {ECO:0000313|EnsemblMetazoa:NV24628-PA} OS=Nasonia vitripennis (Parasitic wasp) PE=4 SV=1	PREDICTED: uncharacterized protein LOC103318060 [Nasonia vitripennis]
EVM0012066.1	--	--	--	--	Uncharacterized protein {ECO:0000313|EnsemblMetazoa:ACYPI068143-PA} OS=Acyrthosiphon pisum (Pea aphid) PE=4 SV=1	PREDICTED: uncharacterized protein LOC103308559 [Acyrthosiphon pisum]
EVM0017050.1	--	--	--	--	Uncharacterized protein {ECO:0000313|EMBL:EZA60799.1} OS=Cerapachys biroi (Ant) PE=4 SV=1	PREDICTED: uncharacterized protein LOC103576056 [Microplitis demolitor]
EVM0006423.1	--	--	--	--	Putative uncharacterized protein {ECO:0000313|EMBL:EFZ10309.1} (Fragment) OS=Solenopsis invicta (Red imported fire ant) PE=4 SV=1	hypothetical protein SINV_07054 [Solenopsis invicta]
EVM0014358.1	--	--	--	--	Uncharacterized protein {ECO:0000313|EnsemblMetazoa:NV24543-PA} OS=Nasonia vitripennis (Parasitic wasp) PE=4 SV=1	PREDICTED: uncharacterized protein LOC103316775 [Nasonia vitripennis]
EVM0007711.1	--	--	--	--	Putative uncharacterized protein {ECO:0000313|EMBL:EFZ10309.1} (Fragment) OS=Solenopsis invicta (Red imported fire ant) PE=4 SV=1	hypothetical protein SINV_07054 [Solenopsis invicta]
EVM0018791.1	--	--	--	--	Uncharacterized protein {ECO:0000313|EnsemblMetazoa:NV24909-PA} OS=Nasonia vitripennis (Parasitic wasp) PE=4 SV=1	PREDICTED: uncharacterized protein LOC105205473, partial [Solenopsis invicta]
EVM0010757.1	--	--	--	--	Uncharacterized protein {ECO:0000313|EnsemblMetazoa:NV24909-PA} OS=Nasonia vitripennis (Parasitic wasp) PE=4 SV=1	PREDICTED: uncharacterized protein LOC105189936 [Harpegnathos saltator]
EVM0010115.1	--	--	--	--	Uncharacterized protein {ECO:0000313|EMBL:EZA50696.1} OS=Cerapachys biroi (Ant) PE=4 SV=1	PREDICTED: uncharacterized protein LOC100117003, partial [Nasonia vitripennis]
EVM0009990.1	--	--	--	--	Uncharacterized protein {ECO:0000313|EMBL:EZA50696.1} OS=Cerapachys biroi (Ant) PE=4 SV=1	PREDICTED: uncharacterized protein LOC100117003, partial [Nasonia vitripennis]
EVM0008747.1	--	--	--	--	Uncharacterized protein {ECO:0000313|EMBL:EZA50696.1} OS=Cerapachys biroi (Ant) PE=4 SV=1	PREDICTED: uncharacterized protein LOC100117003, partial [Nasonia vitripennis]
EVM0011334.1	Molecular Function: binding (GO:0005488);;	--	--	--	Uncharacterized protein {ECO:0000313|EMBL:EZA50696.1} OS=Cerapachys biroi (Ant) PE=4 SV=1	PREDICTED: uncharacterized protein LOC100117003, partial [Nasonia vitripennis]
EVM0007473.1	--	--	--	--	Uncharacterized protein {ECO:0000313|EMBL:EZA50696.1} OS=Cerapachys biroi (Ant) PE=4 SV=1	PREDICTED: uncharacterized protein LOC100117003, partial [Nasonia vitripennis]
EVM0007075.1	--	--	--	--	Putative secreted protein {ECO:0000313|EMBL:JAB55036.1} OS=Corethrella appendiculata PE=2 SV=1	CG2206-PB-like protein [Daphnia pulex]
EVM0010242.1	--	--	--	--	GG24571 {ECO:0000313|EMBL:EDV57385.1} OS=Drosophila erecta (Fruit fly) PE=4 SV=1	GG24571 [Drosophila erecta]
EVM0008295.1	--	--	--	--	Putative uncharacterized protein {ECO:0000313|EMBL:EDS33063.1} OS=Culex quinquefasciatus (Southern house mosquito) PE=4 SV=1	conserved hypothetical protein [Culex quinquefasciatus]
EVM0000598.1	--	--	--	--	Putative uncharacterized protein {ECO:0000313|EMBL:EDS33063.1} OS=Culex quinquefasciatus (Southern house mosquito) PE=4 SV=1	conserved hypothetical protein [Culex quinquefasciatus]
EVM0019195.1	--	--	--	--	Uncharacterized protein {ECO:0000313|EnsemblMetazoa:NV12176-PA} OS=Nasonia vitripennis (Parasitic wasp) PE=4 SV=1	PREDICTED: uncharacterized protein LOC105182071 isoform X2 [Harpegnathos saltator]
EVM0001021.1	--	--	--	--	Putative chimeric R1/R2 retrotransposon {ECO:0000313|EMBL:AAC34928.1} (Fragment) OS=Nasonia vitripennis (Parasitic wasp) PE=4 SV=1	putative chimeric R1/R2 retrotransposon [Nasonia vitripennis]
EVM0006624.1	Molecular Function: catalytic activity (GO:0003824);;	--	--	--	Uncharacterized protein {ECO:0000313|EnsemblMetazoa:NV24121-PA} OS=Nasonia vitripennis (Parasitic wasp) PE=4 SV=1	putative chimeric R1/R2 retrotransposon [Nasonia vitripennis]
EVM0003018.1	--	--	--	--	Uncharacterized protein {ECO:0000313|EnsemblMetazoa:NV24121-PA} OS=Nasonia vitripennis (Parasitic wasp) PE=4 SV=1	putative chimeric R1/R2 retrotransposon [Nasonia vitripennis]
EVM0017360.1	--	--	--	--	Uncharacterized protein {ECO:0000313|EnsemblMetazoa:NV24121-PA} OS=Nasonia vitripennis (Parasitic wasp) PE=4 SV=1	putative chimeric R1/R2 retrotransposon [Nasonia vitripennis]
EVM0005407.1	--	K13356|6.46019e-175|nvi:100115642|K13356 alcohol-forming fatty acyl-CoA reductase [EC:1.2.1.84] | (RefSeq) fatty acyl-CoA reductase 1-like	[I]	Lipid transport and metabolism	Uncharacterized protein {ECO:0000313|EnsemblMetazoa:NV17342-PA} OS=Nasonia vitripennis (Parasitic wasp) PE=4 SV=1	PREDICTED: fatty acyl-CoA reductase 1-like [Nasonia vitripennis]
EVM0019123.1	--	K13356|2.86466e-171|nvi:100115642|K13356 alcohol-forming fatty acyl-CoA reductase [EC:1.2.1.84] | (RefSeq) fatty acyl-CoA reductase 1-like	[I]	Lipid transport and metabolism	Uncharacterized protein {ECO:0000313|EnsemblMetazoa:NV17342-PA} OS=Nasonia vitripennis (Parasitic wasp) PE=4 SV=1	PREDICTED: fatty acyl-CoA reductase 1-like [Nasonia vitripennis]
EVM0010989.1	--	K13356|8.96087e-171|nvi:100115642|K13356 alcohol-forming fatty acyl-CoA reductase [EC:1.2.1.84] | (RefSeq) fatty acyl-CoA reductase 1-like	[I]	Lipid transport and metabolism	Uncharacterized protein {ECO:0000313|EnsemblMetazoa:NV17342-PA} OS=Nasonia vitripennis (Parasitic wasp) PE=4 SV=1	PREDICTED: fatty acyl-CoA reductase 1-like [Nasonia vitripennis]
EVM0003668.3	--	K13356|8.89386e-167|nvi:100115595|K13356 alcohol-forming fatty acyl-CoA reductase [EC:1.2.1.84] | (RefSeq) fatty acyl-CoA reductase 1-like	[I]	Lipid transport and metabolism	Uncharacterized protein {ECO:0000313|EnsemblMetazoa:NV17341-PA} OS=Nasonia vitripennis (Parasitic wasp) PE=4 SV=1	PREDICTED: fatty acyl-CoA reductase 1-like [Nasonia vitripennis]
EVM0000666.1	--	K13356|1.16996e-175|nvi:100115642|K13356 alcohol-forming fatty acyl-CoA reductase [EC:1.2.1.84] | (RefSeq) fatty acyl-CoA reductase 1-like	[I]	Lipid transport and metabolism	Uncharacterized protein {ECO:0000313|EnsemblMetazoa:NV17342-PA} OS=Nasonia vitripennis (Parasitic wasp) PE=4 SV=1	PREDICTED: fatty acyl-CoA reductase 1-like [Nasonia vitripennis]
EVM0017123.1	--	--	--	--	Uncharacterized protein {ECO:0000313|EnsemblMetazoa:NV30757-PA} OS=Nasonia vitripennis (Parasitic wasp) PE=4 SV=1	--
EVM0000738.1	--	--	--	--	Uncharacterized protein {ECO:0000313|EMBL:EZA53589.1} OS=Cerapachys biroi (Ant) PE=4 SV=1	PREDICTED: uncharacterized protein LOC105189485 [Harpegnathos saltator]
EVM0005465.4	--	--	--	--	Uncharacterized protein {ECO:0000313|EnsemblMetazoa:NV18918-PA} OS=Nasonia vitripennis (Parasitic wasp) PE=4 SV=1	PREDICTED: uncharacterized protein LOC100113497 [Nasonia vitripennis]
EVM0018344.1	--	--	--	--	Uncharacterized protein {ECO:0000313|EnsemblMetazoa:NV18918-PA} OS=Nasonia vitripennis (Parasitic wasp) PE=4 SV=1	PREDICTED: uncharacterized protein LOC100113497 [Nasonia vitripennis]
EVM0004365.1	--	--	--	--	Uncharacterized protein {ECO:0000313|EnsemblMetazoa:NV23195-PA} OS=Nasonia vitripennis (Parasitic wasp) PE=4 SV=1	PREDICTED: uncharacterized protein LOC103316980 [Nasonia vitripennis]
EVM0009093.1	--	--	--	--	Uncharacterized protein {ECO:0000313|EnsemblMetazoa:NV18918-PA} OS=Nasonia vitripennis (Parasitic wasp) PE=4 SV=1	PREDICTED: uncharacterized protein LOC100113497 [Nasonia vitripennis]
EVM0002144.1	--	--	--	--	Uncharacterized protein {ECO:0000313|EnsemblMetazoa:NV18918-PA} OS=Nasonia vitripennis (Parasitic wasp) PE=4 SV=1	PREDICTED: uncharacterized protein LOC100113497 [Nasonia vitripennis]
EVM0011166.1	--	--	--	--	Sentrin-specific protease 6 {ECO:0000313|EMBL:EFN85023.1} OS=Harpegnathos saltator (Jerdon's jumping ant) PE=4 SV=1	PREDICTED: uncharacterized protein LOC100680484 [Nasonia vitripennis]
EVM0016143.1	--	--	--	--	Sentrin-specific protease 6 {ECO:0000313|EMBL:EFN85023.1} OS=Harpegnathos saltator (Jerdon's jumping ant) PE=4 SV=1	PREDICTED: uncharacterized protein LOC100680484 [Nasonia vitripennis]
EVM0001390.3	--	--	--	--	Sentrin-specific protease 6 {ECO:0000313|EMBL:EFN85023.1} OS=Harpegnathos saltator (Jerdon's jumping ant) PE=4 SV=1	PREDICTED: uncharacterized protein LOC100680484 [Nasonia vitripennis]
EVM0006814.2	--	--	--	--	Sentrin-specific protease 6 {ECO:0000313|EMBL:EFN85023.1} OS=Harpegnathos saltator (Jerdon's jumping ant) PE=4 SV=1	PREDICTED: uncharacterized protein LOC100680484 [Nasonia vitripennis]
EVM0008808.1	--	--	--	--	Uncharacterized protein {ECO:0000313|EnsemblMetazoa:ACEP27435-PA} OS=Atta cephalotes (Leafcutter ant) PE=4 SV=1	PREDICTED: uncharacterized protein LOC100680484 [Nasonia vitripennis]
EVM0004585.1	--	--	--	--	Uncharacterized protein {ECO:0000313|EnsemblMetazoa:NV30384-PA} OS=Nasonia vitripennis (Parasitic wasp) PE=4 SV=1	PREDICTED: uncharacterized protein LOC103315532 [Nasonia vitripennis]
EVM0011949.1	--	--	--	--	Uncharacterized protein {ECO:0000313|EnsemblMetazoa:NV22806-PA} OS=Nasonia vitripennis (Parasitic wasp) PE=4 SV=1	PREDICTED: uncharacterized protein LOC103315532 [Nasonia vitripennis]
EVM0014334.1	--	--	--	--	Uncharacterized protein {ECO:0000313|EnsemblMetazoa:NV22806-PA} OS=Nasonia vitripennis (Parasitic wasp) PE=4 SV=1	PREDICTED: uncharacterized protein LOC103315532 [Nasonia vitripennis]
EVM0006039.1	--	--	--	--	Uncharacterized protein {ECO:0000313|EnsemblMetazoa:NV22806-PA} OS=Nasonia vitripennis (Parasitic wasp) PE=4 SV=1	PREDICTED: uncharacterized protein LOC103315532 [Nasonia vitripennis]
EVM0017170.1	--	--	--	--	Uncharacterized protein {ECO:0000313|EnsemblMetazoa:NV22806-PA} OS=Nasonia vitripennis (Parasitic wasp) PE=4 SV=1	PREDICTED: uncharacterized protein LOC102654160 isoform X1 [Apis mellifera]
EVM0015583.1	--	--	--	--	Uncharacterized protein {ECO:0000313|EnsemblMetazoa:NV24625-PA} OS=Nasonia vitripennis (Parasitic wasp) PE=4 SV=1	PREDICTED: MATH and LRR domain-containing protein PFE0570w-like [Nasonia vitripennis]
EVM0004776.1	--	--	--	--	Uncharacterized protein {ECO:0000313|EnsemblMetazoa:NV24625-PA} OS=Nasonia vitripennis (Parasitic wasp) PE=4 SV=1	hypothetical protein EAG_11378 [Camponotus floridanus]
EVM0013620.1	--	--	--	--	Uncharacterized protein {ECO:0000313|EnsemblMetazoa:NV24625-PA} OS=Nasonia vitripennis (Parasitic wasp) PE=4 SV=1	PREDICTED: uncharacterized protein LOC105205080, partial [Solenopsis invicta]
EVM0009998.1	--	--	--	--	Uncharacterized protein {ECO:0000313|EnsemblMetazoa:NV24625-PA} OS=Nasonia vitripennis (Parasitic wasp) PE=4 SV=1	hypothetical protein EAG_11378 [Camponotus floridanus]
EVM0004661.1	--	--	--	--	Uncharacterized protein {ECO:0000313|EnsemblMetazoa:NV24625-PA} OS=Nasonia vitripennis (Parasitic wasp) PE=4 SV=1	PREDICTED: uncharacterized protein LOC105205080, partial [Solenopsis invicta]
EVM0008098.1	--	--	[T]	Signal transduction mechanisms	Uncharacterized protein {ECO:0000313|EnsemblMetazoa:NV17975-PA} OS=Nasonia vitripennis (Parasitic wasp) PE=4 SV=1	PREDICTED: low-density lipoprotein receptor-related protein 6-like [Nasonia vitripennis]
EVM0015362.2	--	--	[T]	Signal transduction mechanisms	Uncharacterized protein {ECO:0000313|EnsemblMetazoa:NV17975-PA} OS=Nasonia vitripennis (Parasitic wasp) PE=4 SV=1	PREDICTED: low-density lipoprotein receptor-related protein 6-like [Nasonia vitripennis]
EVM0014983.1	--	--	[T]	Signal transduction mechanisms	Uncharacterized protein {ECO:0000313|EnsemblMetazoa:NV17975-PA} OS=Nasonia vitripennis (Parasitic wasp) PE=4 SV=1	PREDICTED: low-density lipoprotein receptor-related protein 6-like [Nasonia vitripennis]
EVM0005875.1	--	--	[T]	Signal transduction mechanisms	Uncharacterized protein {ECO:0000313|EnsemblMetazoa:NV17975-PA} OS=Nasonia vitripennis (Parasitic wasp) PE=4 SV=1	PREDICTED: low-density lipoprotein receptor-related protein 6-like [Nasonia vitripennis]
EVM0017252.1	--	--	[T]	Signal transduction mechanisms	Uncharacterized protein {ECO:0000313|EnsemblMetazoa:NV17975-PA} OS=Nasonia vitripennis (Parasitic wasp) PE=4 SV=1	PREDICTED: low-density lipoprotein receptor-related protein 6-like [Nasonia vitripennis]
EVM0017442.1	--	--	--	--	Uncharacterized protein {ECO:0000313|EnsemblMetazoa:ACYPI29110-PA} OS=Acyrthosiphon pisum (Pea aphid) PE=4 SV=2	PREDICTED: uncharacterized protein LOC103317241 [Nasonia vitripennis]
EVM0018693.1	--	--	--	--	Uncharacterized protein {ECO:0000313|EnsemblMetazoa:NV16151-PA} OS=Nasonia vitripennis (Parasitic wasp) PE=4 SV=1	PREDICTED: uncharacterized protein LOC103317241 [Nasonia vitripennis]
EVM0000015.1	--	--	--	--	Putative uncharacterized protein {ECO:0000313|EMBL:EFZ10533.1} (Fragment) OS=Solenopsis invicta (Red imported fire ant) PE=4 SV=1	hypothetical protein SINV_09406 [Solenopsis invicta]
EVM0017122.1	--	--	--	--	Uncharacterized protein {ECO:0000313|EnsemblMetazoa:ACYPI29110-PA} OS=Acyrthosiphon pisum (Pea aphid) PE=4 SV=2	PREDICTED: uncharacterized protein LOC100568979 [Acyrthosiphon pisum]
EVM0013755.1	--	--	--	--	Putative uncharacterized protein {ECO:0000313|EMBL:EFN73373.1} OS=Camponotus floridanus (Florida carpenter ant) PE=4 SV=1	PREDICTED: uncharacterized protein LOC105204400 [Solenopsis invicta]
EVM0007883.1	--	--	--	--	120.7 kDa protein in NOF-FB transposable element {ECO:0000313|EMBL:EFN61160.1} (Fragment) OS=Camponotus floridanus (Florida carpenter ant) PE=4 SV=1	120.7 kDa protein in NOF-FB transposable element [Camponotus floridanus]
EVM0013485.1	--	--	--	--	120.7 kDa protein in NOF-FB transposable element {ECO:0000313|EMBL:EFN61160.1} (Fragment) OS=Camponotus floridanus (Florida carpenter ant) PE=4 SV=1	120.7 kDa protein in NOF-FB transposable element [Camponotus floridanus]
EVM0009755.1	--	--	--	--	120.7 kDa protein in NOF-FB transposable element {ECO:0000313|EMBL:EFN61160.1} (Fragment) OS=Camponotus floridanus (Florida carpenter ant) PE=4 SV=1	120.7 kDa protein in NOF-FB transposable element [Camponotus floridanus]
EVM0001678.1	--	--	--	--	120.7 kDa protein in NOF-FB transposable element {ECO:0000313|EMBL:EFN61160.1} (Fragment) OS=Camponotus floridanus (Florida carpenter ant) PE=4 SV=1	120.7 kDa protein in NOF-FB transposable element [Camponotus floridanus]
EVM0001493.1	--	--	--	--	120.7 kDa protein in NOF-FB transposable element {ECO:0000313|EMBL:EFN61160.1} (Fragment) OS=Camponotus floridanus (Florida carpenter ant) PE=4 SV=1	120.7 kDa protein in NOF-FB transposable element [Camponotus floridanus]
EVM0003102.1	--	--	--	--	Uncharacterized protein {ECO:0000313|EnsemblMetazoa:ACYPI43025-PA} OS=Acyrthosiphon pisum (Pea aphid) PE=4 SV=2	PREDICTED: uncharacterized protein LOC105204324 [Solenopsis invicta]
EVM0014488.1	--	--	--	--	Uncharacterized protein {ECO:0000313|EnsemblMetazoa:ACYPI43025-PA} OS=Acyrthosiphon pisum (Pea aphid) PE=4 SV=2	PREDICTED: uncharacterized protein LOC105204324 [Solenopsis invicta]
EVM0007384.1	--	--	--	--	Uncharacterized protein {ECO:0000313|EnsemblMetazoa:NV23396-PA} OS=Nasonia vitripennis (Parasitic wasp) PE=4 SV=1	PREDICTED: uncharacterized protein LOC105204324 [Solenopsis invicta]
EVM0007780.1	--	--	--	--	Uncharacterized protein {ECO:0000313|EnsemblMetazoa:ACYPI36498-PA} OS=Acyrthosiphon pisum (Pea aphid) PE=4 SV=2	PREDICTED: uncharacterized protein LOC105204324 [Solenopsis invicta]
EVM0015675.1	--	--	--	--	Uncharacterized protein {ECO:0000313|EnsemblMetazoa:ACYPI44827-PA} OS=Acyrthosiphon pisum (Pea aphid) PE=4 SV=2	PREDICTED: uncharacterized protein LOC105204324 [Solenopsis invicta]
EVM0008081.1	--	--	--	--	Uncharacterized protein {ECO:0000313|EMBL:KER20081.1} (Fragment) OS=Opisthorchis viverrini PE=4 SV=1	hypothetical protein T265_11290, partial [Opisthorchis viverrini]
EVM0010565.1	--	--	--	--	Uncharacterized protein {ECO:0000313|EMBL:KER20081.1} (Fragment) OS=Opisthorchis viverrini PE=4 SV=1	hypothetical protein T265_11290, partial [Opisthorchis viverrini]
EVM0008314.1	--	--	--	--	Uncharacterized protein {ECO:0000313|EnsemblMetazoa:NV25567-PA} OS=Nasonia vitripennis (Parasitic wasp) PE=4 SV=1	PREDICTED: probable serine/threonine-protein kinase nek3 [Nasonia vitripennis]
EVM0002207.1	--	--	--	--	Uncharacterized protein {ECO:0000313|EMBL:KER20081.1} (Fragment) OS=Opisthorchis viverrini PE=4 SV=1	hypothetical protein T265_11290, partial [Opisthorchis viverrini]
EVM0005116.1	--	--	--	--	Uncharacterized protein {ECO:0000313|EnsemblMetazoa:NV22238-PA} OS=Nasonia vitripennis (Parasitic wasp) PE=4 SV=1	PREDICTED: uncharacterized protein LOC100678896 [Nasonia vitripennis]
EVM0000638.1	--	--	--	--	Uncharacterized protein {ECO:0000313|EnsemblMetazoa:BGIBMGA011385-TA} OS=Bombyx mori (Silk moth) PE=4 SV=1	PREDICTED: putative uncharacterized protein DDB_G0277255-like [Bombyx mori]
EVM0006379.1	--	--	--	--	Putative uncharacterized protein {ECO:0000313|EMBL:ACE75153.1} OS=Glyptapanteles flavicoxis PE=4 SV=1	conserved hypothetical protein [Glyptapanteles flavicoxis]
EVM0019214.1	--	--	--	--	Putative uncharacterized protein {ECO:0000313|EMBL:ACE75153.1} OS=Glyptapanteles flavicoxis PE=4 SV=1	conserved hypothetical protein [Glyptapanteles flavicoxis]
EVM0004505.1	--	--	--	--	Putative uncharacterized protein {ECO:0000313|EMBL:ACE75415.1} OS=Glyptapanteles indiensis (Parasitoid wasp) PE=4 SV=1	conserved hypothetical protein [Glyptapanteles indiensis]
EVM0003850.1	--	--	--	--	Uncharacterized protein {ECO:0000313|EnsemblMetazoa:NV30413-PA} OS=Nasonia vitripennis (Parasitic wasp) PE=4 SV=1	--
EVM0008163.1	--	--	--	--	Uncharacterized protein {ECO:0000313|EnsemblMetazoa:NV30413-PA} OS=Nasonia vitripennis (Parasitic wasp) PE=4 SV=1	Nucleic-acid-binding protein from transposon X-element [Camponotus floridanus]
EVM0002035.1	--	--	--	--	Uncharacterized protein {ECO:0000313|EMBL:EZA49466.1} OS=Cerapachys biroi (Ant) PE=4 SV=1	hypothetical protein X777_12329 [Cerapachys biroi]
EVM0017669.1	Molecular Function: zinc ion binding (GO:0008270);;	--	--	--	Vacuolar protein sorting-associated protein 13C {ECO:0000313|EMBL:EKC43026.1} OS=Crassostrea gigas (Pacific oyster) PE=4 SV=1	Vacuolar protein sorting-associated protein 13C [Crassostrea gigas]
EVM0015820.1	--	--	--	--	Uncharacterized protein {ECO:0000313|EMBL:EZA49466.1} OS=Cerapachys biroi (Ant) PE=4 SV=1	hypothetical protein X777_12329 [Cerapachys biroi]
EVM0000507.1	--	--	--	--	Vacuolar protein sorting-associated protein 13C {ECO:0000313|EMBL:EKC43026.1} OS=Crassostrea gigas (Pacific oyster) PE=4 SV=1	Vacuolar protein sorting-associated protein 13C [Crassostrea gigas]
EVM0013311.1	--	--	--	--	Uncharacterized protein {ECO:0000313|EnsemblMetazoa:tetur02g13970.1} OS=Tetranychus urticae (Two-spotted spider mite) PE=4 SV=1	hypothetical protein X777_03747 [Cerapachys biroi]
EVM0017953.1	--	--	--	--	Uncharacterized protein {ECO:0000313|EnsemblMetazoa:NV19046-PA} OS=Nasonia vitripennis (Parasitic wasp) PE=4 SV=1	PREDICTED: uncharacterized protein LOC105204111 [Solenopsis invicta]
EVM0018260.1	--	--	--	--	Uncharacterized protein {ECO:0000313|EnsemblMetazoa:NV22526-PA} OS=Nasonia vitripennis (Parasitic wasp) PE=4 SV=1	PREDICTED: uncharacterized protein LOC105204298 [Solenopsis invicta]
EVM0001745.1	--	--	--	--	Uncharacterized protein {ECO:0000313|EnsemblMetazoa:NV19046-PA} OS=Nasonia vitripennis (Parasitic wasp) PE=4 SV=1	PREDICTED: uncharacterized protein LOC105204111 [Solenopsis invicta]
EVM0016233.1	--	--	--	--	Uncharacterized protein {ECO:0000313|EnsemblMetazoa:NV19046-PA} OS=Nasonia vitripennis (Parasitic wasp) PE=4 SV=1	PREDICTED: uncharacterized protein LOC105204298 [Solenopsis invicta]
EVM0016593.1	--	--	--	--	Uncharacterized protein {ECO:0000313|EnsemblMetazoa:NV19046-PA} OS=Nasonia vitripennis (Parasitic wasp) PE=4 SV=1	PREDICTED: uncharacterized protein LOC105204298 [Solenopsis invicta]
EVM0014130.1	--	--	--	--	Cytosolic purine 5'-nucleotidase {ECO:0000313|EMBL:EZA59642.1} OS=Cerapachys biroi (Ant) PE=4 SV=1	PREDICTED: cytosolic purine 5&apos;-nucleotidase isoform X2 [Harpegnathos saltator]
EVM0008640.1	--	--	--	--	Uncharacterized protein {ECO:0000313|EnsemblMetazoa:NV24584-PA} OS=Nasonia vitripennis (Parasitic wasp) PE=4 SV=1	--
EVM0017080.1	--	--	--	--	Putative uncharacterized protein {ECO:0000313|EMBL:EFA11959.1} OS=Tribolium castaneum (Red flour beetle) PE=4 SV=1	hypothetical protein TcasGA2_TC005046 [Tribolium castaneum]
EVM0007633.1	--	--	--	--	Putative uncharacterized protein {ECO:0000313|EMBL:EFA11959.1} OS=Tribolium castaneum (Red flour beetle) PE=4 SV=1	hypothetical protein TcasGA2_TC005046 [Tribolium castaneum]
EVM0009214.1	--	--	--	--	Putative uncharacterized protein {ECO:0000313|EMBL:EFA11959.1} OS=Tribolium castaneum (Red flour beetle) PE=4 SV=1	hypothetical protein TcasGA2_TC005046 [Tribolium castaneum]
EVM0008512.1	--	--	--	--	Putative uncharacterized protein {ECO:0000313|EMBL:EFA11959.1} OS=Tribolium castaneum (Red flour beetle) PE=4 SV=1	hypothetical protein TcasGA2_TC005046 [Tribolium castaneum]
EVM0007577.1	--	--	--	--	Putative uncharacterized protein {ECO:0000313|EMBL:EFA11959.1} OS=Tribolium castaneum (Red flour beetle) PE=4 SV=1	hypothetical protein TcasGA2_TC005046 [Tribolium castaneum]
EVM0004640.1	--	--	--	--	Uncharacterized protein {ECO:0000313|EnsemblMetazoa:ACYPI37598-PA} (Fragment) OS=Acyrthosiphon pisum (Pea aphid) PE=4 SV=2	hypothetical protein X777_05512, partial [Cerapachys biroi]
EVM0014822.1	--	--	--	--	Uncharacterized protein {ECO:0000313|EnsemblMetazoa:NV22030-PA} OS=Nasonia vitripennis (Parasitic wasp) PE=4 SV=1	hypothetical protein LOTGIDRAFT_175701 [Lottia gigantea]
EVM0017678.1	--	--	--	--	Uncharacterized protein {ECO:0000313|EnsemblMetazoa:ACYPI081370-PA} OS=Acyrthosiphon pisum (Pea aphid) PE=4 SV=1	hypothetical protein LOTGIDRAFT_163196 [Lottia gigantea]
EVM0008802.1	--	--	--	--	Uncharacterized protein {ECO:0000313|EnsemblMetazoa:NV25567-PA} OS=Nasonia vitripennis (Parasitic wasp) PE=4 SV=1	PREDICTED: uncharacterized protein LOC100678896 [Nasonia vitripennis]
EVM0010048.1	--	--	--	--	Uncharacterized protein {ECO:0000313|EnsemblMetazoa:NV25567-PA} OS=Nasonia vitripennis (Parasitic wasp) PE=4 SV=1	PREDICTED: uncharacterized protein LOC100678896 [Nasonia vitripennis]
EVM0001895.1	--	--	--	--	Uncharacterized protein {ECO:0000313|EnsemblMetazoa:NV25567-PA} OS=Nasonia vitripennis (Parasitic wasp) PE=4 SV=1	PREDICTED: uncharacterized protein LOC100678896 [Nasonia vitripennis]
EVM0001168.1	--	--	--	--	Uncharacterized protein {ECO:0000313|EnsemblMetazoa:NV25060-PA} OS=Nasonia vitripennis (Parasitic wasp) PE=4 SV=1	PREDICTED: uncharacterized protein LOC105205080, partial [Solenopsis invicta]
EVM0019068.1	--	--	--	--	Uncharacterized protein {ECO:0000313|EnsemblMetazoa:NV25060-PA} OS=Nasonia vitripennis (Parasitic wasp) PE=4 SV=1	PREDICTED: uncharacterized protein LOC105208016 [Solenopsis invicta]
EVM0015111.1	--	--	--	--	Uncharacterized protein {ECO:0000313|EnsemblMetazoa:NV25060-PA} OS=Nasonia vitripennis (Parasitic wasp) PE=4 SV=1	hypothetical protein EAG_11378 [Camponotus floridanus]
EVM0018217.1	--	--	--	--	Uncharacterized protein {ECO:0000313|EnsemblMetazoa:NV25060-PA} OS=Nasonia vitripennis (Parasitic wasp) PE=4 SV=1	hypothetical protein EAG_11378 [Camponotus floridanus]
EVM0012484.1	--	--	--	--	Uncharacterized protein {ECO:0000313|EnsemblMetazoa:NV25060-PA} OS=Nasonia vitripennis (Parasitic wasp) PE=4 SV=1	hypothetical protein EAG_11378 [Camponotus floridanus]
EVM0019086.1	--	--	[R]	General function prediction only	Zinc finger protein 836 {ECO:0000313|EMBL:KFM76847.1} (Fragment) OS=Stegodyphus mimosarum PE=4 SV=1	Zinc finger protein 836, partial [Stegodyphus mimosarum]
EVM0015930.1	--	K09228|3.29665e-21|myd:102753459|K09228 KRAB domain-containing zinc finger protein | (RefSeq) ZNF567; zinc finger protein 567	[R]	General function prediction only	Zinc finger protein 235 {ECO:0000313|EMBL:CDS30649.1} OS=Hymenolepis microstoma (Rodent tapeworm) PE=4 SV=1	zinc finger protein 235 [Hymenolepis microstoma]
EVM0009584.1	--	K04624|4.38155e-16|fab:101818336|K04624 taste receptor type 1 member 1 K10519 zinc finger and BTB domain-containing protein 48 | (RefSeq) ZBTB48; zinc finger and BTB domain containing 48	[R]	General function prediction only	Predicted protein {ECO:0000313|EMBL:EDO38546.1} OS=Nematostella vectensis (Starlet sea anemone) PE=4 SV=1	predicted protein [Nematostella vectensis]
EVM0000506.1	--	--	[R]	General function prediction only	Uncharacterized protein {ECO:0000313|EMBL:EZA46909.1} OS=Cerapachys biroi (Ant) PE=4 SV=1	PREDICTED: zinc finger protein 184-like [Bombus impatiens]
EVM0010960.1	--	--	[R]	General function prediction only	Uncharacterized protein {ECO:0000313|Ensembl:ENSCINP00000009385} OS=Ciona intestinalis (Transparent sea squirt) PE=4 SV=2	PREDICTED: zinc finger protein 271, partial [Ciona intestinalis]
EVM0015979.1	--	--	[M]	Cell wall/membrane/envelope biogenesis	Uncharacterized protein {ECO:0000313|EnsemblMetazoa:NV20617-PA} OS=Nasonia vitripennis (Parasitic wasp) PE=4 SV=1	PREDICTED: ankyrin repeat domain-containing protein 7-like [Nasonia vitripennis]
EVM0000519.1	--	--	[M]	Cell wall/membrane/envelope biogenesis	Uncharacterized protein {ECO:0000313|EnsemblMetazoa:NV24833-PA} OS=Nasonia vitripennis (Parasitic wasp) PE=4 SV=1	PREDICTED: alpha-latrocrustotoxin-Lt1a-like [Nasonia vitripennis]
EVM0004762.1	Biological Process: microtubule cytoskeleton organization (GO:0000226);; Cellular Component: plasma membrane (GO:0005886);; Biological Process: neuromuscular junction development (GO:0007528);; Biological Process: sensory perception of sound (GO:0007605);; Cellular Component: neuromuscular junction (GO:0031594);; Cellular Component: presynaptic periactive zone (GO:0036062);; Cellular Component: p…	--	[M]	Cell wall/membrane/envelope biogenesis	Uncharacterized protein {ECO:0000313|EnsemblMetazoa:NV24833-PA} OS=Nasonia vitripennis (Parasitic wasp) PE=4 SV=1	PREDICTED: alpha-latrocrustotoxin-Lt1a-like [Nasonia vitripennis]
EVM0017651.1	--	--	[M]	Cell wall/membrane/envelope biogenesis	Ankyrin repeatcontaining protein {ECO:0000313|EMBL:ELR24183.1} OS=Acanthamoeba castellanii str. Neff PE=4 SV=1	ankyrin repeatcontaining protein [Acanthamoeba castellanii str. Neff]
EVM0009469.1	Biological Process: cellular process (GO:0009987);; Molecular Function: transferase activity, transferring phosphorus-containing groups (GO:0016772);;	K06272|1.6091e-16|cin:100184368|K06272 integrin-linked kinase [EC:2.7.11.1] | (RefSeq) integrin-linked protein kinase-like	[M]	Cell wall/membrane/envelope biogenesis	Uncharacterized protein {ECO:0000313|Ensembl:ENSCINP00000003234} OS=Ciona intestinalis (Transparent sea squirt) PE=4 SV=2	PREDICTED: integrin-linked protein kinase-like [Ciona intestinalis]
EVM0007196.1	--	--	--	--	Uncharacterized protein {ECO:0000313|EnsemblMetazoa:NV24865-PA} OS=Nasonia vitripennis (Parasitic wasp) PE=4 SV=1	PREDICTED: uncharacterized protein LOC103317016 [Nasonia vitripennis]
EVM0003496.1	--	--	--	--	Uncharacterized protein {ECO:0000313|EnsemblMetazoa:NV24865-PA} OS=Nasonia vitripennis (Parasitic wasp) PE=4 SV=1	PREDICTED: uncharacterized protein LOC103317016 [Nasonia vitripennis]
EVM0000140.1	--	--	--	--	Uncharacterized protein {ECO:0000313|EnsemblMetazoa:NV24865-PA} OS=Nasonia vitripennis (Parasitic wasp) PE=4 SV=1	PREDICTED: uncharacterized protein LOC103317016 [Nasonia vitripennis]
EVM0008708.1	--	--	--	--	Uncharacterized protein {ECO:0000313|EnsemblMetazoa:NV23952-PA} OS=Nasonia vitripennis (Parasitic wasp) PE=4 SV=1	PREDICTED: uncharacterized protein LOC103317016 [Nasonia vitripennis]
EVM0008315.1	--	--	--	--	Uncharacterized protein {ECO:0000313|EnsemblMetazoa:NV24865-PA} OS=Nasonia vitripennis (Parasitic wasp) PE=4 SV=1	PREDICTED: uncharacterized protein LOC103317016 [Nasonia vitripennis]
EVM0000837.1	--	--	--	--	Uncharacterized protein {ECO:0000313|EnsemblMetazoa:NV25815-PA} OS=Nasonia vitripennis (Parasitic wasp) PE=4 SV=1	PREDICTED: uncharacterized protein LOC100677967 [Nasonia vitripennis]
EVM0014988.1	--	--	--	--	Uncharacterized protein {ECO:0000313|EnsemblMetazoa:NV21025-PA} OS=Nasonia vitripennis (Parasitic wasp) PE=4 SV=1	PREDICTED: uncharacterized protein LOC100678713 isoform X2 [Nasonia vitripennis]
EVM0005400.1	--	--	--	--	Uncharacterized protein {ECO:0000313|EnsemblMetazoa:NV25815-PA} OS=Nasonia vitripennis (Parasitic wasp) PE=4 SV=1	PREDICTED: uncharacterized protein LOC100677967 [Nasonia vitripennis]
EVM0003534.1	--	--	--	--	Uncharacterized protein {ECO:0000313|EnsemblMetazoa:NV30797-PA} OS=Nasonia vitripennis (Parasitic wasp) PE=4 SV=1	PREDICTED: uncharacterized protein LOC100677967 [Nasonia vitripennis]
EVM0011743.1	--	--	--	--	Uncharacterized protein {ECO:0000313|EnsemblMetazoa:NV25815-PA} OS=Nasonia vitripennis (Parasitic wasp) PE=4 SV=1	PREDICTED: uncharacterized protein LOC100677967 [Nasonia vitripennis]
EVM0002161.1	--	--	--	--	Uncharacterized protein {ECO:0000313|EnsemblMetazoa:BGIBMGA012017-TA} OS=Bombyx mori (Silk moth) PE=4 SV=1	hypothetical protein CAPTEDRAFT_206368 [Capitella teleta]
EVM0009850.1	--	--	--	--	Uncharacterized protein {ECO:0000313|EnsemblMetazoa:ACYPI070930-PA} OS=Acyrthosiphon pisum (Pea aphid) PE=4 SV=1	hypothetical protein CAPTEDRAFT_206368 [Capitella teleta]
EVM0000384.1	--	--	--	--	Uncharacterized protein {ECO:0000313|EnsemblMetazoa:ACYPI070930-PA} OS=Acyrthosiphon pisum (Pea aphid) PE=4 SV=1	hypothetical protein CAPTEDRAFT_206368 [Capitella teleta]
EVM0008478.1	--	--	--	--	Uncharacterized protein {ECO:0000313|EMBL:ELU03694.1, ECO:0000313|EnsemblMetazoa:CapteP206368} OS=Capitella teleta (Polychaete worm) PE=4 SV=1	hypothetical protein CAPTEDRAFT_206368 [Capitella teleta]
EVM0001584.2	--	--	--	--	Uncharacterized protein {ECO:0000313|EMBL:ELU03694.1, ECO:0000313|EnsemblMetazoa:CapteP206368} OS=Capitella teleta (Polychaete worm) PE=4 SV=1	hypothetical protein CAPTEDRAFT_206368 [Capitella teleta]
EVM0012698.1	--	--	--	--	Uncharacterized protein {ECO:0000313|EMBL:KFM69220.1} (Fragment) OS=Stegodyphus mimosarum PE=4 SV=1	hypothetical protein X975_00760, partial [Stegodyphus mimosarum]
EVM0001102.1	--	--	--	--	Uncharacterized protein {ECO:0000313|EMBL:KFM69220.1} (Fragment) OS=Stegodyphus mimosarum PE=4 SV=1	hypothetical protein X975_00760, partial [Stegodyphus mimosarum]
EVM0007333.1	--	--	--	--	Uncharacterized protein {ECO:0000313|EnsemblMetazoa:ACYPI070930-PA} OS=Acyrthosiphon pisum (Pea aphid) PE=4 SV=1	hypothetical protein X975_00760, partial [Stegodyphus mimosarum]
EVM0006926.1	--	K15503|9.11635e-29|aag:AaeL_AAEL014668|K15503 serine/threonine-protein phosphatase 6 regulatory ankyrin repeat subunit B | (RefSeq) AAEL014668-PA	[M]	Cell wall/membrane/envelope biogenesis	Ankyrin repeat protein, putative {ECO:0000313|EMBL:EAX96837.1} OS=Trichomonas vaginalis PE=4 SV=1	ankyrin repeat protein [Trichomonas vaginalis G3]
EVM0005833.1	--	--	[M]	Cell wall/membrane/envelope biogenesis	Uncharacterized protein {ECO:0000313|EnsemblMetazoa:NV18183-PA} OS=Nasonia vitripennis (Parasitic wasp) PE=4 SV=1	PREDICTED: ankyrin-3-like [Nasonia vitripennis]
EVM0007532.2	--	--	[R]	General function prediction only	Ankyrin repeat protein, putative {ECO:0000313|EMBL:EAX89073.1} OS=Trichomonas vaginalis PE=4 SV=1	ankyrin repeat protein [Trichomonas vaginalis G3]
EVM0008777.1	--	--	[I]	Lipid transport and metabolism	Uncharacterized protein {ECO:0000313|EnsemblMetazoa:NV21777-PA} OS=Nasonia vitripennis (Parasitic wasp) PE=4 SV=1	PREDICTED: tankyrase-2-like [Nasonia vitripennis]
EVM0018831.1	--	--	[M]	Cell wall/membrane/envelope biogenesis	Uncharacterized protein {ECO:0000313|EnsemblMetazoa:NV31558-PA} OS=Nasonia vitripennis (Parasitic wasp) PE=4 SV=1	PREDICTED: serine/threonine-protein phosphatase 6 regulatory ankyrin repeat subunit B-like [Nasonia vitripennis]
EVM0016441.1	--	--	--	--	Uncharacterized protein {ECO:0000313|EnsemblMetazoa:ACYPI51439-PA} OS=Acyrthosiphon pisum (Pea aphid) PE=4 SV=2	PREDICTED: uncharacterized protein LOC103311498, partial [Acyrthosiphon pisum]
EVM0008102.1	--	--	--	--	Uncharacterized protein {ECO:0000313|EnsemblMetazoa:ACYPI55946-PA} OS=Acyrthosiphon pisum (Pea aphid) PE=4 SV=2	PREDICTED: uncharacterized protein LOC100568979 [Acyrthosiphon pisum]
EVM0017613.1	--	--	--	--	Uncharacterized protein {ECO:0000313|EnsemblMetazoa:ACYPI006653-PA} OS=Acyrthosiphon pisum (Pea aphid) PE=4 SV=2	PREDICTED: uncharacterized protein LOC103308990 [Acyrthosiphon pisum]
EVM0000452.1	--	--	--	--	Uncharacterized protein {ECO:0000313|EnsemblMetazoa:ACYPI080183-PA} OS=Acyrthosiphon pisum (Pea aphid) PE=4 SV=1	PREDICTED: uncharacterized protein LOC103311498, partial [Acyrthosiphon pisum]
EVM0015585.1	--	--	--	--	Uncharacterized protein {ECO:0000313|EnsemblMetazoa:NV26198-PA} OS=Nasonia vitripennis (Parasitic wasp) PE=4 SV=1	PREDICTED: uncharacterized protein LOC103574271, partial [Microplitis demolitor]
EVM0002646.1	--	--	[R]	General function prediction only	Uncharacterized protein {ECO:0000313|EnsemblMetazoa:NV18233-PA} OS=Nasonia vitripennis (Parasitic wasp) PE=4 SV=1	reverse transcriptase [Drosophila subobscura]
EVM0007937.1	--	--	[R]	General function prediction only	Uncharacterized protein {ECO:0000313|EnsemblMetazoa:NV18233-PA} OS=Nasonia vitripennis (Parasitic wasp) PE=4 SV=1	PREDICTED: uncharacterized protein LOC103317693 [Nasonia vitripennis]
EVM0012878.1	--	--	[R]	General function prediction only	Uncharacterized protein {ECO:0000313|EnsemblMetazoa:NV18233-PA} OS=Nasonia vitripennis (Parasitic wasp) PE=4 SV=1	reverse transcriptase [Drosophila subobscura]
EVM0003202.1	--	--	[R]	General function prediction only	Uncharacterized protein {ECO:0000313|EnsemblMetazoa:NV18233-PA} OS=Nasonia vitripennis (Parasitic wasp) PE=4 SV=1	PREDICTED: uncharacterized protein LOC103317693 [Nasonia vitripennis]
EVM0008349.1	--	--	[R]	General function prediction only	Uncharacterized protein {ECO:0000313|EnsemblMetazoa:NV18233-PA} OS=Nasonia vitripennis (Parasitic wasp) PE=4 SV=1	PREDICTED: uncharacterized protein LOC103317693 [Nasonia vitripennis]
EVM0000649.1	--	--	--	--	Uncharacterized protein {ECO:0000313|EnsemblMetazoa:NV25391-PA} OS=Nasonia vitripennis (Parasitic wasp) PE=4 SV=1	PREDICTED: uncharacterized protein LOC100678658 [Nasonia vitripennis]
EVM0015848.1	--	--	--	--	Uncharacterized protein {ECO:0000313|EnsemblMetazoa:NV25391-PA} OS=Nasonia vitripennis (Parasitic wasp) PE=4 SV=1	PREDICTED: uncharacterized protein LOC100678658 [Nasonia vitripennis]
EVM0017673.1	--	--	--	--	Uncharacterized protein {ECO:0000313|EnsemblMetazoa:NV25391-PA} OS=Nasonia vitripennis (Parasitic wasp) PE=4 SV=1	PREDICTED: uncharacterized protein LOC100678658 [Nasonia vitripennis]
EVM0018651.1	--	--	--	--	Uncharacterized protein {ECO:0000313|EnsemblMetazoa:NV25391-PA} OS=Nasonia vitripennis (Parasitic wasp) PE=4 SV=1	PREDICTED: uncharacterized protein LOC100678658 [Nasonia vitripennis]
EVM0004074.1	--	--	--	--	Uncharacterized protein {ECO:0000313|EnsemblMetazoa:NV20090-PA} OS=Nasonia vitripennis (Parasitic wasp) PE=4 SV=1	PREDICTED: uncharacterized protein LOC100680003 [Nasonia vitripennis]
EVM0017304.1	--	--	--	--	Putative rna-directed dna polymerase from mobile element jockey-like protein {ECO:0000313|EMBL:JAC18649.1} (Fragment) OS=Triatoma infestans (Assassin bug) PE=2 SV=1	hypothetical protein K425_961 [Microplitis demolitor]
EVM0007843.1	--	--	--	--	Uncharacterized protein {ECO:0000313|EnsemblMetazoa:NV25189-PA} OS=Nasonia vitripennis (Parasitic wasp) PE=4 SV=1	hypothetical protein X777_14226 [Cerapachys biroi]
EVM0002786.1	--	--	--	--	Putative pol-like protein {ECO:0000313|EMBL:JAC18645.1} (Fragment) OS=Triatoma infestans (Assassin bug) PE=2 SV=1	hypothetical protein K425_961 [Microplitis demolitor]
EVM0006888.1	--	--	--	--	Putative pol-like protein {ECO:0000313|EMBL:JAC18645.1} (Fragment) OS=Triatoma infestans (Assassin bug) PE=2 SV=1	hypothetical protein K425_961 [Microplitis demolitor]
EVM0008978.1	--	--	--	--	Uncharacterized protein {ECO:0000313|EMBL:EZA45414.1} OS=Microplitis demolitor PE=4 SV=1	hypothetical protein K425_961 [Microplitis demolitor]
EVM0006143.1	--	--	--	--	Uncharacterized protein {ECO:0000313|EnsemblMetazoa:NV23804-PA} OS=Nasonia vitripennis (Parasitic wasp) PE=4 SV=1	hypothetical protein EAG_10974 [Camponotus floridanus]
EVM0002827.1	--	--	--	--	Putative uncharacterized protein {ECO:0000313|EMBL:EFZ18988.1} (Fragment) OS=Solenopsis invicta (Red imported fire ant) PE=4 SV=1	hypothetical protein SINV_13112 [Solenopsis invicta]
EVM0016285.1	--	--	--	--	Uncharacterized protein {ECO:0000313|EnsemblMetazoa:NV23804-PA} OS=Nasonia vitripennis (Parasitic wasp) PE=4 SV=1	PREDICTED: uncharacterized protein LOC105206303, partial [Solenopsis invicta]
EVM0000016.1	--	--	--	--	Uncharacterized protein {ECO:0000313|EnsemblMetazoa:NV23804-PA} OS=Nasonia vitripennis (Parasitic wasp) PE=4 SV=1	hypothetical protein EAG_05628 [Camponotus floridanus]
EVM0001291.2	--	--	--	--	Uncharacterized protein {ECO:0000313|EMBL:EZA55099.1} OS=Cerapachys biroi (Ant) PE=4 SV=1	hypothetical protein X777_05354 [Cerapachys biroi]
EVM0016132.1	--	--	--	--	Uncharacterized protein {ECO:0000313|EMBL:EZA55099.1} OS=Cerapachys biroi (Ant) PE=4 SV=1	hypothetical protein X777_05354 [Cerapachys biroi]
EVM0006344.1	--	--	--	--	Uncharacterized protein {ECO:0000313|EnsemblMetazoa:NV23857-PA} OS=Nasonia vitripennis (Parasitic wasp) PE=4 SV=1	hypothetical protein X777_05354 [Cerapachys biroi]
EVM0001185.1	--	--	--	--	Uncharacterized protein {ECO:0000313|EMBL:EZA55099.1} OS=Cerapachys biroi (Ant) PE=4 SV=1	hypothetical protein X777_05354 [Cerapachys biroi]
EVM0007555.1	Molecular Function: binding (GO:0005488);;	--	[L]	Replication, recombination and repair	Uncharacterized protein {ECO:0000313|EMBL:KER33994.1} OS=Opisthorchis viverrini PE=4 SV=1	PREDICTED: uncharacterized protein LOC103316730, partial [Nasonia vitripennis]
EVM0015679.1	--	--	[L]	Replication, recombination and repair	Uncharacterized protein {ECO:0000313|EnsemblMetazoa:NV25936-PA} OS=Nasonia vitripennis (Parasitic wasp) PE=4 SV=1	PREDICTED: uncharacterized protein LOC103316730, partial [Nasonia vitripennis]
EVM0012483.1	--	--	[L]	Replication, recombination and repair	Uncharacterized protein {ECO:0000313|EnsemblMetazoa:NV25936-PA} OS=Nasonia vitripennis (Parasitic wasp) PE=4 SV=1	PREDICTED: uncharacterized protein LOC103316730, partial [Nasonia vitripennis]
EVM0013852.1	--	--	[L]	Replication, recombination and repair	Uncharacterized protein {ECO:0000313|EnsemblMetazoa:NV25936-PA} OS=Nasonia vitripennis (Parasitic wasp) PE=4 SV=1	PREDICTED: uncharacterized protein LOC103316730, partial [Nasonia vitripennis]
EVM0014987.1	--	--	[DR]	--	Uncharacterized protein {ECO:0000313|EnsemblMetazoa:NV10941-PA} OS=Nasonia vitripennis (Parasitic wasp) PE=4 SV=1	PREDICTED: speckle-type POZ protein B-like [Nasonia vitripennis]
EVM0004888.1	--	K10523|6.49601e-55|tca:655033|K10523 speckle-type POZ protein | (RefSeq) protein roadkill	[DR]	--	Protein roadkill {ECO:0000313|EMBL:KFM58413.1} (Fragment) OS=Stegodyphus mimosarum PE=4 SV=1	Protein roadkill, partial [Stegodyphus mimosarum]
EVM0005584.1	--	--	[DR]	--	Uncharacterized protein {ECO:0000313|EnsemblMetazoa:NV11884-PA} OS=Nasonia vitripennis (Parasitic wasp) PE=4 SV=1	PREDICTED: speckle-type POZ protein B-like [Nasonia vitripennis]
EVM0018385.1	Molecular Function: protein binding (GO:0005515);; Cellular Component: nucleus (GO:0005634);; Biological Process: cellularization (GO:0007349);; Biological Process: protein ubiquitination (GO:0016567);; Biological Process: regulation of proteolysis (GO:0030162);; Biological Process: establishment of ommatidial planar polarity (GO:0042067);; Biological Process: negative regulation of protein impor…	K10523|2.80978e-58|dme:Dmel_CG12537|K10523 speckle-type POZ protein | (RefSeq) rdx; roadkill	[DR]	--	GA22127, isoform B {ECO:0000313|EMBL:EIM52630.1} OS=Drosophila pseudoobscura pseudoobscura (Fruit fly) PE=4 SV=1	roadkill, isoform B [Drosophila melanogaster]
EVM0000417.1	--	K01771|1.84051e-32|dre:100006223|K01771 1-phosphatidylinositol phosphodiesterase [EC:4.6.1.13] | (RefSeq) si:dkey-266f7.9	--	--	Uncharacterized protein {ECO:0000313|EMBL:ESP02452.1} OS=Lottia gigantea (Giant owl limpet) PE=4 SV=1	hypothetical protein LOTGIDRAFT_199696 [Lottia gigantea]
EVM0001114.1	--	K01771|4.94258e-23|mze:101486202|K01771 1-phosphatidylinositol phosphodiesterase [EC:4.6.1.13] | (RefSeq) 1-phosphatidylinositol phosphodiesterase-like	--	--	Uncharacterized protein {ECO:0000313|EMBL:ESP02452.1} OS=Lottia gigantea (Giant owl limpet) PE=4 SV=1	hypothetical protein LOTGIDRAFT_199696 [Lottia gigantea]
EVM0010450.2	--	K01771|2.03793e-30|acs:100567546|K01771 1-phosphatidylinositol phosphodiesterase [EC:4.6.1.13] | (RefSeq) 1-phosphatidylinositol phosphodiesterase-like	[T]	Signal transduction mechanisms	Uncharacterized protein {ECO:0000313|EnsemblMetazoa:tetur02g07060.1} OS=Tetranychus urticae (Two-spotted spider mite) PE=4 SV=1	PREDICTED: uncharacterized protein LOC100378443 [Saccoglossus kowalevskii]
EVM0002247.1	--	K01771|1.4723e-28|acs:100567546|K01771 1-phosphatidylinositol phosphodiesterase [EC:4.6.1.13] | (RefSeq) 1-phosphatidylinositol phosphodiesterase-like	[T]	Signal transduction mechanisms	Uncharacterized protein {ECO:0000313|EMBL:ESP02452.1} OS=Lottia gigantea (Giant owl limpet) PE=4 SV=1	PREDICTED: uncharacterized protein LOC100378443 [Saccoglossus kowalevskii]
EVM0001843.1	--	--	--	--	Uncharacterized protein {ECO:0000313|EnsemblMetazoa:NV24119-PA} OS=Nasonia vitripennis (Parasitic wasp) PE=4 SV=1	PREDICTED: uncharacterized protein LOC100679672 [Nasonia vitripennis]
EVM0012115.1	--	--	--	--	Uncharacterized protein {ECO:0000313|EnsemblMetazoa:NV24119-PA} OS=Nasonia vitripennis (Parasitic wasp) PE=4 SV=1	PREDICTED: uncharacterized protein LOC100679672 [Nasonia vitripennis]
EVM0015570.1	--	--	--	--	Uncharacterized protein {ECO:0000313|EnsemblMetazoa:NV24119-PA} OS=Nasonia vitripennis (Parasitic wasp) PE=4 SV=1	PREDICTED: uncharacterized protein LOC100679672 [Nasonia vitripennis]
EVM0003232.1	--	--	--	--	Uncharacterized protein {ECO:0000313|EnsemblMetazoa:NV23559-PA} OS=Nasonia vitripennis (Parasitic wasp) PE=4 SV=1	--
EVM0011486.1	--	--	--	--	Uncharacterized protein {ECO:0000313|EMBL:EZA55099.1} OS=Cerapachys biroi (Ant) PE=4 SV=1	hypothetical protein X777_05354 [Cerapachys biroi]
EVM0005953.1	--	--	--	--	Uncharacterized protein {ECO:0000313|EnsemblMetazoa:NV24599-PA} OS=Nasonia vitripennis (Parasitic wasp) PE=4 SV=1	hypothetical protein X777_05354 [Cerapachys biroi]
EVM0007729.1	--	--	--	--	Uncharacterized protein {ECO:0000313|EnsemblMetazoa:NV21818-PA} OS=Nasonia vitripennis (Parasitic wasp) PE=4 SV=1	hypothetical protein X777_05354 [Cerapachys biroi]
EVM0014090.1	Molecular Function: binding (GO:0005488);;	--	--	--	Uncharacterized protein {ECO:0000313|EnsemblMetazoa:BGIBMGA012685-TA} OS=Bombyx mori (Silk moth) PE=4 SV=1	hypothetical protein TcasGA2_TC001839 [Tribolium castaneum]
EVM0016716.1	--	--	--	--	Uncharacterized protein {ECO:0000313|EnsemblMetazoa:NV22609-PA} OS=Nasonia vitripennis (Parasitic wasp) PE=4 SV=1	PREDICTED: uncharacterized protein LOC103315536 [Nasonia vitripennis]
EVM0000508.1	--	--	--	--	Uncharacterized protein {ECO:0000313|EnsemblMetazoa:NV22609-PA} OS=Nasonia vitripennis (Parasitic wasp) PE=4 SV=1	PREDICTED: uncharacterized protein LOC103315536 [Nasonia vitripennis]
EVM0012168.2	--	--	--	--	Uncharacterized protein {ECO:0000313|EnsemblMetazoa:NV22609-PA} OS=Nasonia vitripennis (Parasitic wasp) PE=4 SV=1	PREDICTED: uncharacterized protein LOC103315536 [Nasonia vitripennis]
EVM0015674.1	--	--	--	--	Uncharacterized protein {ECO:0000313|EnsemblMetazoa:NV22609-PA} OS=Nasonia vitripennis (Parasitic wasp) PE=4 SV=1	PREDICTED: uncharacterized protein LOC103315536 [Nasonia vitripennis]
EVM0010928.1	--	--	--	--	Putative uncharacterized protein {ECO:0000313|EMBL:EFN81027.1} OS=Harpegnathos saltator (Jerdon's jumping ant) PE=4 SV=1	hypothetical protein EAI_05498 [Harpegnathos saltator]
EVM0013792.1	--	--	--	--	--	PREDICTED: golgin subfamily A member 6-like protein 2 [Solenopsis invicta]
EVM0005336.1	--	--	--	--	Uncharacterized protein {ECO:0000313|EMBL:EZA59751.1} OS=Cerapachys biroi (Ant) PE=4 SV=1	hypothetical protein X777_16232 [Cerapachys biroi]
EVM0007237.1	--	--	--	--	Uncharacterized protein {ECO:0000313|EnsemblMetazoa:NV20997-PA} OS=Nasonia vitripennis (Parasitic wasp) PE=4 SV=1	hypothetical protein SINV_04835 [Solenopsis invicta]
EVM0017823.1	--	--	--	--	Uncharacterized protein {ECO:0000313|EnsemblMetazoa:NV20997-PA} OS=Nasonia vitripennis (Parasitic wasp) PE=4 SV=1	PREDICTED: uncharacterized protein LOC103572474 [Microplitis demolitor]
EVM0000186.1	--	--	--	--	Uncharacterized protein {ECO:0000313|EnsemblMetazoa:NV20997-PA} OS=Nasonia vitripennis (Parasitic wasp) PE=4 SV=1	PREDICTED: uncharacterized protein LOC100574009, partial [Acyrthosiphon pisum]
EVM0008461.1	--	--	--	--	Uncharacterized protein {ECO:0000313|EnsemblMetazoa:NV20997-PA} OS=Nasonia vitripennis (Parasitic wasp) PE=4 SV=1	hypothetical protein SINV_04835 [Solenopsis invicta]
EVM0013447.1	Molecular Function: nucleic acid binding (GO:0003676);; Biological Process: DNA metabolic process (GO:0006259);;	--	--	--	Putative uncharacterized protein {ECO:0000313|EMBL:EFA13621.1} OS=Tribolium castaneum (Red flour beetle) PE=4 SV=1	PREDICTED: uncharacterized protein LOC100679699 isoform X2 [Nasonia vitripennis]
EVM0000036.1	Molecular Function: nucleic acid binding (GO:0003676);; Biological Process: DNA metabolic process (GO:0006259);;	--	--	--	Uncharacterized protein {ECO:0000313|EnsemblMetazoa:NV22894-PA} OS=Nasonia vitripennis (Parasitic wasp) PE=4 SV=1	PREDICTED: uncharacterized protein LOC103571465 [Microplitis demolitor]
EVM0014296.1	--	--	--	--	Putative uncharacterized protein GLEAN_07000 {ECO:0000313|EMBL:EFA01454.1} OS=Tribolium castaneum (Red flour beetle) PE=4 SV=1	PREDICTED: uncharacterized protein LOC100679699 isoform X2 [Nasonia vitripennis]
EVM0001211.1	Molecular Function: binding (GO:0005488);;	--	--	--	Putative uncharacterized protein {ECO:0000313|EMBL:EDS45174.1} OS=Culex quinquefasciatus (Southern house mosquito) PE=4 SV=1	PREDICTED: uncharacterized protein LOC103571465 [Microplitis demolitor]
EVM0014914.1	--	--	--	--	--	PREDICTED: general odorant-binding protein 83a-like [Acromyrmex echinatior]
EVM0012738.1	--	--	--	--	Uncharacterized protein {ECO:0000313|EnsemblMetazoa:NV13047-PA} OS=Nasonia vitripennis (Parasitic wasp) PE=4 SV=1	PREDICTED: uncharacterized protein LOC105205580 [Solenopsis invicta]
EVM0010866.1	--	--	--	--	Uncharacterized protein {ECO:0000313|EnsemblMetazoa:NV13047-PA} OS=Nasonia vitripennis (Parasitic wasp) PE=4 SV=1	PREDICTED: uncharacterized protein LOC105205580 [Solenopsis invicta]
EVM0018362.1	--	--	--	--	Uncharacterized protein {ECO:0000313|EnsemblMetazoa:NV13047-PA} OS=Nasonia vitripennis (Parasitic wasp) PE=4 SV=1	PREDICTED: uncharacterized protein LOC105205580 [Solenopsis invicta]
EVM0005108.1	--	--	--	--	Putative uncharacterized protein {ECO:0000313|EMBL:EFZ12311.1} (Fragment) OS=Solenopsis invicta (Red imported fire ant) PE=4 SV=1	hypothetical protein SINV_16224 [Solenopsis invicta]
EVM0008826.1	--	--	[L]	Replication, recombination and repair	Uncharacterized protein {ECO:0000313|EnsemblMetazoa:ACYPI25486-PA} OS=Acyrthosiphon pisum (Pea aphid) PE=4 SV=2	PREDICTED: zinc finger BED domain-containing protein 1-like [Acyrthosiphon pisum]
EVM0014672.1	--	--	[L]	Replication, recombination and repair	Uncharacterized protein {ECO:0000313|EnsemblMetazoa:ACYPI56410-PA} OS=Acyrthosiphon pisum (Pea aphid) PE=4 SV=2	PREDICTED: zinc finger BED domain-containing protein 1-like [Acyrthosiphon pisum]
EVM0014807.1	--	--	[L]	Replication, recombination and repair	Uncharacterized protein {ECO:0000313|EnsemblMetazoa:ACYPI56410-PA} OS=Acyrthosiphon pisum (Pea aphid) PE=4 SV=2	PREDICTED: uncharacterized protein LOC103308170 [Acyrthosiphon pisum]
EVM0004389.1	--	--	[L]	Replication, recombination and repair	Uncharacterized protein {ECO:0000313|EnsemblMetazoa:ACYPI25486-PA} OS=Acyrthosiphon pisum (Pea aphid) PE=4 SV=2	PREDICTED: zinc finger BED domain-containing protein 6-like, partial [Harpegnathos saltator]
EVM0004247.1	--	--	[E]	Amino acid transport and metabolism	Uncharacterized protein {ECO:0000313|EnsemblMetazoa:NV15985-PA} OS=Nasonia vitripennis (Parasitic wasp) PE=4 SV=1	PREDICTED: endothelin-converting enzyme 1-like [Nasonia vitripennis]
EVM0000114.1	--	--	[E]	Amino acid transport and metabolism	Uncharacterized protein {ECO:0000313|EnsemblMetazoa:NV15987-PA} OS=Nasonia vitripennis (Parasitic wasp) PE=4 SV=1	PREDICTED: phosphate-regulating neutral endopeptidase-like [Nasonia vitripennis]
EVM0002455.1	--	--	[E]	Amino acid transport and metabolism	Uncharacterized protein {ECO:0000313|EnsemblMetazoa:NV15986-PA} OS=Nasonia vitripennis (Parasitic wasp) PE=4 SV=1	PREDICTED: endothelin-converting enzyme 1-like [Nasonia vitripennis]
EVM0017616.1	--	--	[E]	Amino acid transport and metabolism	Uncharacterized protein {ECO:0000313|EnsemblMetazoa:NV15986-PA} OS=Nasonia vitripennis (Parasitic wasp) PE=4 SV=1	PREDICTED: endothelin-converting enzyme 1-like [Nasonia vitripennis]
EVM0009177.1	--	--	--	--	Putative uncharacterized protein {ECO:0000313|EMBL:EFN65838.1} OS=Camponotus floridanus (Florida carpenter ant) PE=4 SV=1	hypothetical protein EAG_07724 [Camponotus floridanus]
EVM0004654.1	--	--	--	--	Putative uncharacterized protein {ECO:0000313|EMBL:EFN78043.1} OS=Harpegnathos saltator (Jerdon's jumping ant) PE=4 SV=1	hypothetical protein EAI_04506 [Harpegnathos saltator]
EVM0011253.1	--	--	--	--	Putative uncharacterized protein {ECO:0000313|EMBL:EFN78043.1} OS=Harpegnathos saltator (Jerdon's jumping ant) PE=4 SV=1	hypothetical protein EAI_04506 [Harpegnathos saltator]
EVM0005221.1	--	--	--	--	Uncharacterized protein {ECO:0000313|EnsemblMetazoa:NV30385-PA} OS=Nasonia vitripennis (Parasitic wasp) PE=4 SV=1	PREDICTED: uncharacterized protein LOC103315532 [Nasonia vitripennis]
EVM0015254.1	--	--	--	--	Uncharacterized protein {ECO:0000313|EnsemblMetazoa:NV22840-PA} OS=Nasonia vitripennis (Parasitic wasp) PE=4 SV=1	PREDICTED: uncharacterized protein LOC103315532 [Nasonia vitripennis]
EVM0014500.1	--	--	--	--	Uncharacterized protein {ECO:0000313|EnsemblMetazoa:NV30385-PA} OS=Nasonia vitripennis (Parasitic wasp) PE=4 SV=1	PREDICTED: uncharacterized protein LOC103315532 [Nasonia vitripennis]
EVM0010916.1	--	--	--	--	Uncharacterized protein {ECO:0000313|EnsemblMetazoa:NV22840-PA} OS=Nasonia vitripennis (Parasitic wasp) PE=4 SV=1	PREDICTED: uncharacterized protein LOC103315532 [Nasonia vitripennis]
EVM0018380.1	--	--	--	--	Putative uncharacterized protein {ECO:0000313|EMBL:EFN66480.1} (Fragment) OS=Camponotus floridanus (Florida carpenter ant) PE=4 SV=1	hypothetical protein EAG_10974 [Camponotus floridanus]
EVM0006784.1	--	--	--	--	Putative uncharacterized protein {ECO:0000313|EMBL:EFN62050.1} (Fragment) OS=Camponotus floridanus (Florida carpenter ant) PE=4 SV=1	PREDICTED: uncharacterized protein LOC105199832 [Solenopsis invicta]
EVM0003597.1	--	--	--	--	Putative uncharacterized protein {ECO:0000313|EMBL:EFN62148.1} (Fragment) OS=Camponotus floridanus (Florida carpenter ant) PE=4 SV=1	hypothetical protein EAG_07818 [Camponotus floridanus]
EVM0000108.1	--	--	--	--	Putative uncharacterized protein {ECO:0000313|EMBL:EFZ18988.1} (Fragment) OS=Solenopsis invicta (Red imported fire ant) PE=4 SV=1	hypothetical protein SINV_13112 [Solenopsis invicta]
EVM0004863.1	--	--	[D]	Cell cycle control, cell division, chromosome partitioning	Uncharacterized protein {ECO:0000313|EnsemblMetazoa:ACYPI089131-PA} OS=Acyrthosiphon pisum (Pea aphid) PE=4 SV=1	PREDICTED: ATP-dependent DNA helicase PIF1-like [Acyrthosiphon pisum]
EVM0008949.1	--	K15255|2.8718e-116|api:103308321|K15255 ATP-dependent DNA helicase PIF1 [EC:3.6.4.12] | (RefSeq) ATP-dependent DNA helicase PIF1-like	[D]	Cell cycle control, cell division, chromosome partitioning	Uncharacterized protein {ECO:0000313|EnsemblMetazoa:ACYPI085483-PA} OS=Acyrthosiphon pisum (Pea aphid) PE=4 SV=1	PREDICTED: ATP-dependent DNA helicase PIF1-like [Acyrthosiphon pisum]
EVM0003684.1	--	K15255|3.26341e-107|api:103309926|K15255 ATP-dependent DNA helicase PIF1 [EC:3.6.4.12] | (RefSeq) ATP-dependent DNA helicase PIF1-like	[D]	Cell cycle control, cell division, chromosome partitioning	Uncharacterized protein {ECO:0000313|EnsemblMetazoa:ACYPI081709-PA} OS=Acyrthosiphon pisum (Pea aphid) PE=4 SV=1	PREDICTED: ATP-dependent DNA helicase PIF1-like [Acyrthosiphon pisum]
EVM0012226.1	--	K15255|1.96207e-109|api:103309926|K15255 ATP-dependent DNA helicase PIF1 [EC:3.6.4.12] | (RefSeq) ATP-dependent DNA helicase PIF1-like	--	--	Uncharacterized protein {ECO:0000313|EnsemblMetazoa:ACYPI49355-PA} OS=Acyrthosiphon pisum (Pea aphid) PE=4 SV=2	PREDICTED: ATP-dependent DNA helicase PIF1-like [Acyrthosiphon pisum]
EVM0007891.1	--	--	--	--	Zinc finger MYM-type protein 1 {ECO:0000313|EMBL:EFN81622.1} (Fragment) OS=Harpegnathos saltator (Jerdon's jumping ant) PE=4 SV=1	Zinc finger MYM-type protein 1 [Harpegnathos saltator]
EVM0015130.1	--	--	--	--	Uncharacterized protein {ECO:0000313|EnsemblMetazoa:NV23396-PA} OS=Nasonia vitripennis (Parasitic wasp) PE=4 SV=1	PREDICTED: uncharacterized protein LOC105204324 [Solenopsis invicta]
EVM0001831.1	--	--	--	--	Uncharacterized protein {ECO:0000313|EnsemblMetazoa:NV23396-PA} OS=Nasonia vitripennis (Parasitic wasp) PE=4 SV=1	PREDICTED: uncharacterized protein LOC103316604 [Nasonia vitripennis]
EVM0006718.1	--	--	--	--	Uncharacterized protein {ECO:0000313|EnsemblMetazoa:NV21350-PA} OS=Nasonia vitripennis (Parasitic wasp) PE=4 SV=1	Zinc finger MYM-type protein [Cerapachys biroi]
EVM0012032.1	--	--	--	--	Uncharacterized protein {ECO:0000313|EnsemblMetazoa:NV23546-PA} OS=Nasonia vitripennis (Parasitic wasp) PE=4 SV=1	--
EVM0011826.1	--	--	--	--	Uncharacterized protein {ECO:0000313|EnsemblMetazoa:NV23546-PA} OS=Nasonia vitripennis (Parasitic wasp) PE=4 SV=1	--
EVM0010247.1	--	--	--	--	Uncharacterized protein {ECO:0000313|EnsemblMetazoa:NV20309-PA} OS=Nasonia vitripennis (Parasitic wasp) PE=4 SV=1	--
EVM0005997.1	--	--	--	--	Uncharacterized protein {ECO:0000313|EnsemblMetazoa:NV23546-PA} OS=Nasonia vitripennis (Parasitic wasp) PE=4 SV=1	--
EVM0014475.1	--	--	--	--	Uncharacterized protein {ECO:0000313|EnsemblMetazoa:NV24441-PA} OS=Nasonia vitripennis (Parasitic wasp) PE=4 SV=1	PREDICTED: uncharacterized protein LOC103317241 [Nasonia vitripennis]
EVM0014074.1	--	--	--	--	Uncharacterized protein {ECO:0000313|EnsemblMetazoa:NV24441-PA} OS=Nasonia vitripennis (Parasitic wasp) PE=4 SV=1	PREDICTED: uncharacterized protein LOC103317241 [Nasonia vitripennis]
EVM0007906.1	--	--	--	--	Uncharacterized protein {ECO:0000313|EnsemblMetazoa:NV24441-PA} OS=Nasonia vitripennis (Parasitic wasp) PE=4 SV=1	PREDICTED: uncharacterized protein LOC103317241 [Nasonia vitripennis]
EVM0005258.1	--	--	--	--	Uncharacterized protein {ECO:0000313|EnsemblMetazoa:NV24441-PA} OS=Nasonia vitripennis (Parasitic wasp) PE=4 SV=1	PREDICTED: uncharacterized protein LOC103317241 [Nasonia vitripennis]
EVM0016583.1	--	--	--	--	Uncharacterized protein {ECO:0000313|EnsemblMetazoa:NV12681-PA} OS=Nasonia vitripennis (Parasitic wasp) PE=4 SV=1	PREDICTED: uncharacterized protein LOC100122991 [Nasonia vitripennis]
EVM0010368.1	--	--	--	--	Uncharacterized protein {ECO:0000313|EnsemblMetazoa:NV13446-PA} OS=Nasonia vitripennis (Parasitic wasp) PE=4 SV=1	PREDICTED: uncharacterized protein LOC100121499 [Nasonia vitripennis]
EVM0003688.1	--	--	--	--	Uncharacterized protein {ECO:0000313|EnsemblMetazoa:NV12681-PA} OS=Nasonia vitripennis (Parasitic wasp) PE=4 SV=1	PREDICTED: uncharacterized protein LOC100677897 [Nasonia vitripennis]
EVM0010652.1	--	--	--	--	Uncharacterized protein {ECO:0000313|EnsemblMetazoa:NV12681-PA} OS=Nasonia vitripennis (Parasitic wasp) PE=4 SV=1	PREDICTED: uncharacterized protein LOC100677897 [Nasonia vitripennis]
EVM0011844.1	--	--	[Q]	Secondary metabolites biosynthesis, transport and catabolism	Uncharacterized protein {ECO:0000313|EnsemblMetazoa:NV10689-PA} OS=Nasonia vitripennis (Parasitic wasp) PE=3 SV=1	PREDICTED: probable multidrug resistance-associated protein lethal(2)03659 [Nasonia vitripennis]
EVM0015147.1	Molecular Function: hydrolase activity (GO:0016787);;	K05673|0|dpe:Dper_GL18908|K05673 ATP-binding cassette, subfamily C (CFTR/MRP), member 4 | (RefSeq) GL18908 gene product from transcript GL18908-RA	[Q]	Secondary metabolites biosynthesis, transport and catabolism	GL18908 {ECO:0000313|EMBL:EDW28513.1} OS=Drosophila persimilis (Fruit fly) PE=3 SV=1	PREDICTED: probable multidrug resistance-associated protein lethal(2)03659-like [Apis florea]
EVM0015670.4	--	--	[Q]	Secondary metabolites biosynthesis, transport and catabolism	Uncharacterized protein {ECO:0000313|EnsemblMetazoa:NV10689-PA} OS=Nasonia vitripennis (Parasitic wasp) PE=3 SV=1	PREDICTED: probable multidrug resistance-associated protein lethal(2)03659 isoform X2 [Nasonia vitripennis]
EVM0012797.1	Molecular Function: nucleoside-triphosphatase activity (GO:0017111);;	--	[Q]	Secondary metabolites biosynthesis, transport and catabolism	Uncharacterized protein {ECO:0000313|EnsemblMetazoa:NV10688-PA} OS=Nasonia vitripennis (Parasitic wasp) PE=3 SV=1	PREDICTED: probable multidrug resistance-associated protein lethal(2)03659 [Nasonia vitripennis]
EVM0003188.1	--	--	--	--	Uncharacterized protein {ECO:0000313|EnsemblMetazoa:NV31754-PA} OS=Nasonia vitripennis (Parasitic wasp) PE=4 SV=1	PREDICTED: uncharacterized protein LOC100117040 [Nasonia vitripennis]
EVM0013395.1	--	--	--	--	Uncharacterized protein {ECO:0000313|EnsemblMetazoa:NV25317-PA} OS=Nasonia vitripennis (Parasitic wasp) PE=4 SV=1	PREDICTED: uncharacterized protein LOC100117944, partial [Nasonia vitripennis]
EVM0013034.1	--	--	--	--	Uncharacterized protein {ECO:0000313|EnsemblMetazoa:NV31473-PA} OS=Nasonia vitripennis (Parasitic wasp) PE=4 SV=1	PREDICTED: uncharacterized protein LOC100117040 [Nasonia vitripennis]
EVM0015896.3	--	--	--	--	Uncharacterized protein {ECO:0000313|EnsemblMetazoa:NV31473-PA} OS=Nasonia vitripennis (Parasitic wasp) PE=4 SV=1	PREDICTED: uncharacterized protein LOC100117944, partial [Nasonia vitripennis]
EVM0017586.1	Molecular Function: binding (GO:0005488);;	--	--	--	Uncharacterized protein {ECO:0000313|EnsemblMetazoa:BGIBMGA012685-TA} OS=Bombyx mori (Silk moth) PE=4 SV=1	hypothetical protein TcasGA2_TC001485 [Tribolium castaneum]
EVM0000294.1	Molecular Function: binding (GO:0005488);;	--	--	--	Uncharacterized protein {ECO:0000313|EnsemblMetazoa:NV22240-PA} OS=Nasonia vitripennis (Parasitic wasp) PE=4 SV=1	hypothetical protein TcasGA2_TC001485 [Tribolium castaneum]
EVM0004276.1	--	--	--	--	Uncharacterized protein {ECO:0000313|EnsemblMetazoa:NV25549-PA} OS=Nasonia vitripennis (Parasitic wasp) PE=4 SV=1	--
EVM0013066.1	Molecular Function: binding (GO:0005488);;	--	--	--	Uncharacterized protein {ECO:0000313|EnsemblMetazoa:NV22240-PA} OS=Nasonia vitripennis (Parasitic wasp) PE=4 SV=1	hypothetical protein TcasGA2_TC001485 [Tribolium castaneum]
EVM0012049.1	--	--	--	--	Uncharacterized protein {ECO:0000313|EnsemblMetazoa:ACYPI070930-PA} OS=Acyrthosiphon pisum (Pea aphid) PE=4 SV=1	PREDICTED: uncharacterized protein LOC101739760 [Bombyx mori]
EVM0006342.1	--	--	--	--	Uncharacterized protein {ECO:0000313|EnsemblMetazoa:ACYPI070930-PA} OS=Acyrthosiphon pisum (Pea aphid) PE=4 SV=1	hypothetical protein X975_00760, partial [Stegodyphus mimosarum]
EVM0015278.1	--	--	--	--	Uncharacterized protein {ECO:0000313|EnsemblMetazoa:NV31845-PA} OS=Nasonia vitripennis (Parasitic wasp) PE=4 SV=1	120.7 kDa protein in NOF-FB transposable element [Camponotus floridanus]
EVM0002895.1	--	--	--	--	Uncharacterized protein {ECO:0000313|EnsemblMetazoa:NV31845-PA} OS=Nasonia vitripennis (Parasitic wasp) PE=4 SV=1	RecName: Full=120.7 kDa protein in NOF-FB transposable element [Drosophila melanogaster]
EVM0004391.1	--	--	--	--	Uncharacterized protein {ECO:0000313|EnsemblMetazoa:NV21144-PA} OS=Nasonia vitripennis (Parasitic wasp) PE=4 SV=1	PREDICTED: uncharacterized protein LOC103316110 [Nasonia vitripennis]
EVM0006667.1	--	--	--	--	Uncharacterized protein {ECO:0000313|EnsemblMetazoa:NV31845-PA} OS=Nasonia vitripennis (Parasitic wasp) PE=4 SV=1	unnamed protein product [Drosophila melanogaster]
EVM0015354.1	--	--	--	--	Uncharacterized protein {ECO:0000313|EMBL:EZA62140.1} OS=Cerapachys biroi (Ant) PE=4 SV=1	PREDICTED: uncharacterized protein LOC103578815 [Microplitis demolitor]
EVM0003154.1	--	--	--	--	--	PREDICTED: uncharacterized protein LOC103578815 [Microplitis demolitor]
EVM0012946.1	--	--	--	--	Uncharacterized protein {ECO:0000313|EMBL:EZA62140.1} OS=Cerapachys biroi (Ant) PE=4 SV=1	hypothetical protein X777_03747 [Cerapachys biroi]
EVM0013323.1	--	--	--	--	Uncharacterized protein {ECO:0000313|EMBL:EZA62140.1} OS=Cerapachys biroi (Ant) PE=4 SV=1	PREDICTED: uncharacterized protein LOC103578815 [Microplitis demolitor]
EVM0001491.1	--	--	--	--	Uncharacterized protein {ECO:0000313|EnsemblMetazoa:NV23197-PA} OS=Nasonia vitripennis (Parasitic wasp) PE=4 SV=1	PREDICTED: uncharacterized protein DDB_G0271670-like, partial [Nasonia vitripennis]
EVM0014646.1	--	--	--	--	Uncharacterized protein {ECO:0000313|EnsemblMetazoa:NV23197-PA} OS=Nasonia vitripennis (Parasitic wasp) PE=4 SV=1	PREDICTED: putative protein TPRXL [Nasonia vitripennis]
EVM0013503.1	--	--	--	--	Uncharacterized protein {ECO:0000313|EnsemblMetazoa:NV23424-PA} OS=Nasonia vitripennis (Parasitic wasp) PE=4 SV=1	PREDICTED: uncharacterized protein LOC103315947 [Nasonia vitripennis]
EVM0015789.1	--	--	--	--	Uncharacterized protein {ECO:0000313|EnsemblMetazoa:NV23424-PA} OS=Nasonia vitripennis (Parasitic wasp) PE=4 SV=1	PREDICTED: uncharacterized protein LOC103315947 [Nasonia vitripennis]
EVM0003564.1	--	--	--	--	--	PREDICTED: serine/arginine-rich splicing factor 4-like [Nasonia vitripennis]
EVM0013244.1	--	--	--	--	Uncharacterized protein {ECO:0000313|EnsemblMetazoa:NV12871-PA} OS=Nasonia vitripennis (Parasitic wasp) PE=4 SV=1	PREDICTED: uncharacterized protein LOC100123781 isoform X2 [Nasonia vitripennis]
EVM0008566.1	--	--	--	--	Uncharacterized protein {ECO:0000313|EnsemblMetazoa:NV12871-PA} OS=Nasonia vitripennis (Parasitic wasp) PE=4 SV=1	PREDICTED: uncharacterized protein LOC100123781 isoform X1 [Nasonia vitripennis]
EVM0010732.1	--	--	--	--	Uncharacterized protein {ECO:0000313|EnsemblMetazoa:NV12871-PA} OS=Nasonia vitripennis (Parasitic wasp) PE=4 SV=1	PREDICTED: uncharacterized protein LOC100123781 isoform X1 [Nasonia vitripennis]
EVM0007280.1	--	--	--	--	Uncharacterized protein {ECO:0000313|EnsemblMetazoa:NV12871-PA} OS=Nasonia vitripennis (Parasitic wasp) PE=4 SV=1	PREDICTED: uncharacterized protein LOC100123781 isoform X1 [Nasonia vitripennis]
EVM0007716.1	--	--	--	--	Uncharacterized protein {ECO:0000313|EnsemblMetazoa:NV23531-PA} OS=Nasonia vitripennis (Parasitic wasp) PE=4 SV=1	PREDICTED: uncharacterized protein LOC103308108 [Acyrthosiphon pisum]
EVM0019011.1	--	--	--	--	Uncharacterized protein {ECO:0000313|EnsemblMetazoa:ACYPI47790-PA} OS=Acyrthosiphon pisum (Pea aphid) PE=4 SV=2	PREDICTED: uncharacterized protein LOC103308108 [Acyrthosiphon pisum]
EVM0004992.1	--	--	--	--	Uncharacterized protein {ECO:0000313|EnsemblMetazoa:ACYPI28853-PA} OS=Acyrthosiphon pisum (Pea aphid) PE=4 SV=2	PREDICTED: uncharacterized protein LOC103308108 [Acyrthosiphon pisum]
EVM0016969.1	--	--	--	--	Uncharacterized protein {ECO:0000313|EnsemblMetazoa:ACYPI083753-PA} OS=Acyrthosiphon pisum (Pea aphid) PE=4 SV=1	PREDICTED: uncharacterized protein LOC103308108 [Acyrthosiphon pisum]
EVM0010367.1	--	--	--	--	Uncharacterized protein {ECO:0000313|EnsemblMetazoa:SPU_013999-tr} OS=Strongylocentrotus purpuratus (Purple sea urchin) PE=4 SV=1	PREDICTED: transcription factor COE3 [Strongylocentrotus purpuratus]
EVM0007099.1	--	--	--	--	Putative uncharacterized protein {ECO:0000313|EMBL:EEZ98673.1} OS=Tribolium castaneum (Red flour beetle) PE=4 SV=1	PREDICTED: uncharacterized protein LOC103315196 [Tribolium castaneum]
EVM0005058.1	--	--	--	--	Putative uncharacterized protein {ECO:0000313|EMBL:EEZ98673.1} OS=Tribolium castaneum (Red flour beetle) PE=4 SV=1	PREDICTED: uncharacterized protein LOC103315196 [Tribolium castaneum]
EVM0006126.1	--	--	--	--	Putative uncharacterized protein {ECO:0000313|EMBL:EFN63362.1} (Fragment) OS=Camponotus floridanus (Florida carpenter ant) PE=4 SV=1	hypothetical protein EAG_10580 [Camponotus floridanus]
EVM0016668.1	--	--	--	--	Uncharacterized protein {ECO:0000313|EMBL:ESO10181.1, ECO:0000313|EnsemblMetazoa:HelroP168053} OS=Helobdella robusta (Californian leech) PE=4 SV=1	hypothetical protein HELRODRAFT_168053 [Helobdella robusta]
EVM0011342.1	--	--	--	--	Uncharacterized protein {ECO:0000313|EnsemblMetazoa:PAC:15705808} OS=Amphimedon queenslandica (Sponge) PE=4 SV=1	PREDICTED: hypothetical protein LOC100634292 [Amphimedon queenslandica]
EVM0015327.1	--	--	--	--	Uncharacterized protein {ECO:0000313|EnsemblMetazoa:PAC:15705808} OS=Amphimedon queenslandica (Sponge) PE=4 SV=1	PREDICTED: hypothetical protein LOC100634292 [Amphimedon queenslandica]
EVM0001977.1	--	--	[S]	Function unknown	Uncharacterized protein C11orf46 {ECO:0000313|EMBL:CDG68723.1} (Fragment) OS=Hydra vulgaris (Hydra) PE=2 SV=1	PREDICTED: ARL14 effector protein-like [Hydra vulgaris]
EVM0002159.1	--	--	--	--	Uncharacterized protein {ECO:0000313|EMBL:ESO07349.1, ECO:0000313|EnsemblMetazoa:HelroP170682} OS=Helobdella robusta (Californian leech) PE=4 SV=1	hypothetical protein HELRODRAFT_170682 [Helobdella robusta]
EVM0014043.1	--	--	[S]	Function unknown	Uncharacterized protein C11orf46 {ECO:0000313|EMBL:CDG68723.1} (Fragment) OS=Hydra vulgaris (Hydra) PE=2 SV=1	PREDICTED: ARL14 effector protein-like [Hydra vulgaris]
EVM0009290.1	--	--	--	--	Putative uncharacterized protein Cc8L18.2 {ECO:0000313|EMBL:CAR82258.1} OS=Cotesia congregata (Parasitoid wasp) PE=4 SV=1	hypothetical protein [Cotesia congregata]
EVM0006776.1	--	--	[E]	Amino acid transport and metabolism	Transmembrane protease serine 9 {ECO:0000313|EMBL:KFM57227.1} (Fragment) OS=Stegodyphus mimosarum PE=3 SV=1	Transmembrane protease serine 9, partial [Stegodyphus mimosarum]
EVM0011336.1	--	--	[E]	Amino acid transport and metabolism	Uncharacterized protein {ECO:0000313|EnsemblMetazoa:NV12525-PA} OS=Nasonia vitripennis (Parasitic wasp) PE=3 SV=1	PREDICTED: serine protease easter [Nasonia vitripennis]
EVM0002743.1	--	--	[E]	Amino acid transport and metabolism	Uncharacterized protein {ECO:0000313|EnsemblMetazoa:NV12525-PA} OS=Nasonia vitripennis (Parasitic wasp) PE=3 SV=1	PREDICTED: serine protease easter [Nasonia vitripennis]
EVM0001781.1	--	--	[E]	Amino acid transport and metabolism	GG11768 {ECO:0000313|EMBL:EDV53039.1} OS=Drosophila erecta (Fruit fly) PE=3 SV=1	GG11768 [Drosophila erecta]
EVM0000224.1	--	--	--	--	Uncharacterized protein {ECO:0000313|EMBL:EZA56770.1} OS=Cerapachys biroi (Ant) PE=4 SV=1	hypothetical protein X777_03235 [Cerapachys biroi]
EVM0010454.1	--	--	--	--	Uncharacterized protein {ECO:0000313|EMBL:EZA56580.1} OS=Cerapachys biroi (Ant) PE=4 SV=1	hypothetical protein X777_03258 [Cerapachys biroi]
EVM0011464.1	--	--	--	--	Uncharacterized protein {ECO:0000313|EMBL:EZA56770.1} OS=Cerapachys biroi (Ant) PE=4 SV=1	hypothetical protein X777_03235 [Cerapachys biroi]
EVM0001680.1	--	--	--	--	Uncharacterized protein {ECO:0000313|EMBL:EZA56770.1} OS=Cerapachys biroi (Ant) PE=4 SV=1	hypothetical protein X777_03235 [Cerapachys biroi]
EVM0005535.1	--	--	--	--	Putative uncharacterized protein {ECO:0000313|EMBL:EFZ19816.1} (Fragment) OS=Solenopsis invicta (Red imported fire ant) PE=4 SV=1	PREDICTED: uncharacterized protein LOC105192152 [Harpegnathos saltator]
EVM0007219.1	--	--	--	--	Zinc finger MYM-type protein 1 {ECO:0000313|EMBL:KFM77289.1} (Fragment) OS=Stegodyphus mimosarum PE=4 SV=1	PREDICTED: zinc finger MYM-type protein 1-like [Solenopsis invicta]
EVM0002589.1	--	--	--	--	Putative uncharacterized protein {ECO:0000313|EMBL:EFZ19816.1} (Fragment) OS=Solenopsis invicta (Red imported fire ant) PE=4 SV=1	PREDICTED: uncharacterized protein LOC105192152 [Harpegnathos saltator]
EVM0016530.1	--	--	--	--	Zinc finger MYM-type protein 1 {ECO:0000313|EMBL:KFM77289.1} (Fragment) OS=Stegodyphus mimosarum PE=4 SV=1	PREDICTED: zinc finger MYM-type protein 1-like [Solenopsis invicta]
EVM0016512.1	Molecular Function: serine-type peptidase activity (GO:0008236);; Biological Process: macromolecule metabolic process (GO:0043170);; Biological Process: primary metabolic process (GO:0044238);;	--	[R]	General function prediction only	Uncharacterized protein {ECO:0000313|EnsemblMetazoa:NV31375-PA} OS=Nasonia vitripennis (Parasitic wasp) PE=4 SV=1	PREDICTED: uncharacterized protein LOC103316495 [Nasonia vitripennis]
EVM0015338.1	--	--	[R]	General function prediction only	Uncharacterized protein {ECO:0000313|EnsemblMetazoa:NV31375-PA} OS=Nasonia vitripennis (Parasitic wasp) PE=4 SV=1	PREDICTED: uncharacterized protein LOC103316495 [Nasonia vitripennis]
EVM0011269.1	--	--	[R]	General function prediction only	Uncharacterized protein {ECO:0000313|EnsemblMetazoa:NV31375-PA} OS=Nasonia vitripennis (Parasitic wasp) PE=4 SV=1	PREDICTED: uncharacterized protein LOC103316495 [Nasonia vitripennis]
EVM0006688.1	--	--	[R]	General function prediction only	Uncharacterized protein {ECO:0000313|EnsemblMetazoa:NV31030-PA} OS=Nasonia vitripennis (Parasitic wasp) PE=4 SV=1	PREDICTED: uncharacterized protein LOC103316495 [Nasonia vitripennis]
EVM0016055.1	--	--	--	--	Uncharacterized protein {ECO:0000313|EnsemblMetazoa:NV21818-PA} OS=Nasonia vitripennis (Parasitic wasp) PE=4 SV=1	hypothetical protein X777_05354 [Cerapachys biroi]
EVM0006937.1	--	--	--	--	Uncharacterized protein {ECO:0000313|EnsemblMetazoa:NV20980-PA} OS=Nasonia vitripennis (Parasitic wasp) PE=4 SV=1	--
EVM0003760.1	--	--	--	--	Uncharacterized protein {ECO:0000313|EnsemblMetazoa:NV21818-PA} OS=Nasonia vitripennis (Parasitic wasp) PE=4 SV=1	hypothetical protein X777_05354 [Cerapachys biroi]
EVM0007860.1	--	--	--	--	Uncharacterized protein {ECO:0000313|EnsemblMetazoa:NV21818-PA} OS=Nasonia vitripennis (Parasitic wasp) PE=4 SV=1	hypothetical protein X777_05354 [Cerapachys biroi]
EVM0013104.1	--	--	--	--	Uncharacterized protein {ECO:0000313|EnsemblMetazoa:NV13446-PA} OS=Nasonia vitripennis (Parasitic wasp) PE=4 SV=1	PREDICTED: uncharacterized protein LOC100121499 [Nasonia vitripennis]
EVM0011527.2	--	--	--	--	Uncharacterized protein {ECO:0000313|EnsemblMetazoa:NV12681-PA} OS=Nasonia vitripennis (Parasitic wasp) PE=4 SV=1	PREDICTED: uncharacterized protein LOC100677897 [Nasonia vitripennis]
EVM0010055.1	--	--	--	--	Uncharacterized protein {ECO:0000313|EnsemblMetazoa:NV13446-PA} OS=Nasonia vitripennis (Parasitic wasp) PE=4 SV=1	PREDICTED: uncharacterized protein LOC100121499 [Nasonia vitripennis]
EVM0008939.1	--	--	--	--	Uncharacterized protein {ECO:0000313|EnsemblMetazoa:NV21774-PA} OS=Nasonia vitripennis (Parasitic wasp) PE=4 SV=1	PREDICTED: myb-like protein X [Nasonia vitripennis]
EVM0005246.1	--	--	--	--	Uncharacterized protein {ECO:0000313|EnsemblMetazoa:NV21774-PA} OS=Nasonia vitripennis (Parasitic wasp) PE=4 SV=1	PREDICTED: myb-like protein X [Nasonia vitripennis]
EVM0017521.1	--	--	--	--	--	PREDICTED: piggyBac transposable element-derived protein 2-like [Diaphorina citri]
EVM0010097.1	--	K00981|9.29119e-17|hmg:100197742|K00981 phosphatidate cytidylyltransferase [EC:2.7.7.41] | (RefSeq) phosphatidate cytidylyltransferase 1-like	--	--	Uncharacterized protein {ECO:0000313|EnsemblMetazoa:PAC:15705808} OS=Amphimedon queenslandica (Sponge) PE=4 SV=1	PREDICTED: uncharacterized protein LOC100197742 [Hydra vulgaris]
EVM0001741.1	--	--	--	--	Uncharacterized protein {ECO:0000313|EnsemblMetazoa:PAC:15705808} OS=Amphimedon queenslandica (Sponge) PE=4 SV=1	PREDICTED: hypothetical protein LOC100634292 [Amphimedon queenslandica]
EVM0006226.1	--	K00981|1.58629e-34|hmg:100197742|K00981 phosphatidate cytidylyltransferase [EC:2.7.7.41] | (RefSeq) phosphatidate cytidylyltransferase 1-like	--	--	Putative uncharacterized protein {ECO:0000313|EMBL:EFX75283.1} OS=Daphnia pulex (Water flea) PE=4 SV=1	PREDICTED: uncharacterized protein LOC100197742 [Hydra vulgaris]
EVM0018152.1	--	K00981|2.49427e-25|hmg:100197742|K00981 phosphatidate cytidylyltransferase [EC:2.7.7.41] | (RefSeq) phosphatidate cytidylyltransferase 1-like	--	--	Uncharacterized protein {ECO:0000313|EnsemblMetazoa:NV23300-PA} OS=Nasonia vitripennis (Parasitic wasp) PE=4 SV=1	PREDICTED: uncharacterized protein LOC100197742 [Hydra vulgaris]
EVM0014570.1	--	--	--	--	Uncharacterized protein {ECO:0000313|EnsemblMetazoa:NV18918-PA} OS=Nasonia vitripennis (Parasitic wasp) PE=4 SV=1	PREDICTED: uncharacterized protein LOC100113497 [Nasonia vitripennis]
EVM0008561.1	--	--	--	--	Uncharacterized protein {ECO:0000313|EnsemblMetazoa:NV18918-PA} OS=Nasonia vitripennis (Parasitic wasp) PE=4 SV=1	PREDICTED: uncharacterized protein LOC100113497 [Nasonia vitripennis]
EVM0017892.1	--	--	--	--	Uncharacterized protein {ECO:0000313|EnsemblMetazoa:NV18918-PA} OS=Nasonia vitripennis (Parasitic wasp) PE=4 SV=1	PREDICTED: uncharacterized protein LOC100113497 [Nasonia vitripennis]
EVM0018529.1	--	--	--	--	Uncharacterized protein {ECO:0000313|EnsemblMetazoa:NV18918-PA} OS=Nasonia vitripennis (Parasitic wasp) PE=4 SV=1	PREDICTED: uncharacterized protein LOC100113497 [Nasonia vitripennis]
EVM0011855.1	--	--	[R]	General function prediction only	Uncharacterized protein {ECO:0000313|EnsemblMetazoa:NV11194-PA} OS=Nasonia vitripennis (Parasitic wasp) PE=4 SV=1	PREDICTED: putative RNA-binding protein EEED8.10 isoform X1 [Nasonia vitripennis]
EVM0003989.1	--	--	[R]	General function prediction only	Uncharacterized protein {ECO:0000313|EnsemblMetazoa:NV21256-PA} OS=Nasonia vitripennis (Parasitic wasp) PE=4 SV=1	PREDICTED: putative RNA-binding protein EEED8.10 isoform X1 [Nasonia vitripennis]
EVM0005756.1	--	--	[R]	General function prediction only	Uncharacterized protein {ECO:0000313|EnsemblMetazoa:NV21256-PA} OS=Nasonia vitripennis (Parasitic wasp) PE=4 SV=1	PREDICTED: putative RNA-binding protein EEED8.10 isoform X1 [Nasonia vitripennis]
EVM0018654.1	--	--	[R]	General function prediction only	Uncharacterized protein {ECO:0000313|EnsemblMetazoa:NV11194-PA} OS=Nasonia vitripennis (Parasitic wasp) PE=4 SV=1	PREDICTED: putative RNA-binding protein EEED8.10 isoform X2 [Nasonia vitripennis]
EVM0011347.1	--	--	[B]	Chromatin structure and dynamics	Uncharacterized protein {ECO:0000313|EnsemblMetazoa:NV17278-PA} OS=Nasonia vitripennis (Parasitic wasp) PE=4 SV=1	PREDICTED: SET and MYND domain-containing protein 4-like [Nasonia vitripennis]
EVM0005730.1	--	--	[B]	Chromatin structure and dynamics	Uncharacterized protein {ECO:0000313|EnsemblMetazoa:NV17278-PA} OS=Nasonia vitripennis (Parasitic wasp) PE=4 SV=1	PREDICTED: SET and MYND domain-containing protein 4-like [Nasonia vitripennis]
EVM0005576.1	--	--	[B]	Chromatin structure and dynamics	Uncharacterized protein {ECO:0000313|EnsemblMetazoa:NV17278-PA} OS=Nasonia vitripennis (Parasitic wasp) PE=4 SV=1	PREDICTED: SET and MYND domain-containing protein 4-like [Nasonia vitripennis]
EVM0012519.1	--	--	[O]	Posttranslational modification, protein turnover, chaperones	Uncharacterized protein {ECO:0000313|EnsemblMetazoa:NV22744-PA} OS=Nasonia vitripennis (Parasitic wasp) PE=4 SV=1	PREDICTED: SET and MYND domain-containing protein DDB_G0273591-like [Nasonia vitripennis]
EVM0017815.1	--	--	--	--	Uncharacterized protein {ECO:0000313|EMBL:EZA49466.1} OS=Cerapachys biroi (Ant) PE=4 SV=1	hypothetical protein X777_12329 [Cerapachys biroi]
EVM0011380.1	--	--	--	--	Uncharacterized protein {ECO:0000313|EMBL:EZA49466.1} OS=Cerapachys biroi (Ant) PE=4 SV=1	hypothetical protein X777_12329 [Cerapachys biroi]
EVM0000154.1	--	--	--	--	Uncharacterized protein {ECO:0000313|EMBL:EZA49466.1} OS=Cerapachys biroi (Ant) PE=4 SV=1	hypothetical protein X777_12329 [Cerapachys biroi]
EVM0010834.1	--	--	--	--	Uncharacterized protein {ECO:0000313|EMBL:EZA49466.1} OS=Cerapachys biroi (Ant) PE=4 SV=1	hypothetical protein X777_12329 [Cerapachys biroi]
EVM0017032.1	--	--	--	--	Uncharacterized protein {ECO:0000313|EnsemblMetazoa:NV11141-PA} OS=Nasonia vitripennis (Parasitic wasp) PE=4 SV=1	PREDICTED: uncharacterized protein LOC100121340 [Nasonia vitripennis]
EVM0002228.1	--	--	--	--	Putative odorant binding protein 54 {ECO:0000313|EMBL:CCD17823.1} OS=Nasonia vitripennis (Parasitic wasp) PE=4 SV=1	putative odorant binding protein 54 [Nasonia vitripennis]
EVM0006730.1	--	--	--	--	Putative odorant binding protein 52 {ECO:0000313|EMBL:CCD17821.1} OS=Nasonia vitripennis (Parasitic wasp) PE=4 SV=1	PREDICTED: uncharacterized protein LOC100114002 isoform X2 [Nasonia vitripennis]
EVM0006933.1	--	--	--	--	Putative odorant binding protein 54 {ECO:0000313|EMBL:CCD17823.1} OS=Nasonia vitripennis (Parasitic wasp) PE=4 SV=1	putative odorant binding protein 54 [Nasonia vitripennis]
EVM0012463.1	--	--	--	--	Putative uncharacterized protein {ECO:0000313|EMBL:EFZ10780.1} (Fragment) OS=Solenopsis invicta (Red imported fire ant) PE=4 SV=1	hypothetical protein SINV_00726 [Solenopsis invicta]
EVM0006783.1	--	--	--	--	Putative uncharacterized protein {ECO:0000313|EMBL:EFZ10780.1} (Fragment) OS=Solenopsis invicta (Red imported fire ant) PE=4 SV=1	hypothetical protein SINV_00726 [Solenopsis invicta]
EVM0016412.1	--	--	--	--	Putative uncharacterized protein {ECO:0000313|EMBL:EFZ10780.1} (Fragment) OS=Solenopsis invicta (Red imported fire ant) PE=4 SV=1	PREDICTED: uncharacterized protein LOC105203680, partial [Solenopsis invicta]
EVM0001247.1	--	--	--	--	Uncharacterized protein {ECO:0000313|EnsemblMetazoa:ACYPI081200-PA} OS=Acyrthosiphon pisum (Pea aphid) PE=4 SV=1	PREDICTED: uncharacterized protein LOC103311826 [Acyrthosiphon pisum]
EVM0006637.1	--	--	[E]	Amino acid transport and metabolism	Uncharacterized protein {ECO:0000313|EnsemblMetazoa:NV21444-PA} OS=Nasonia vitripennis (Parasitic wasp) PE=3 SV=1	PREDICTED: kynurenine--oxoglutarate transaminase 3-like [Nasonia vitripennis]
EVM0014749.1	--	--	[E]	Amino acid transport and metabolism	Uncharacterized protein {ECO:0000313|EnsemblMetazoa:NV21444-PA} OS=Nasonia vitripennis (Parasitic wasp) PE=3 SV=1	PREDICTED: kynurenine--oxoglutarate transaminase 3-like [Nasonia vitripennis]
EVM0009244.1	Molecular Function: transferase activity (GO:0016740);;	--	[E]	Amino acid transport and metabolism	Uncharacterized protein {ECO:0000313|EnsemblMetazoa:NV21444-PA} OS=Nasonia vitripennis (Parasitic wasp) PE=3 SV=1	PREDICTED: kynurenine--oxoglutarate transaminase 3-like [Nasonia vitripennis]
EVM0016457.2	Molecular Function: catalytic activity (GO:0003824);;	--	[E]	Amino acid transport and metabolism	Uncharacterized protein {ECO:0000313|EnsemblMetazoa:NV21444-PA} OS=Nasonia vitripennis (Parasitic wasp) PE=3 SV=1	PREDICTED: kynurenine--oxoglutarate transaminase 3-like [Nasonia vitripennis]
EVM0016813.1	Molecular Function: RNA binding (GO:0003723);; Biological Process: regulation of transcription, DNA-templated (GO:0006355);;	K11292|1.4663e-65|ame:410331|K11292 transcription elongation factor SPT6 | (RefSeq) GB10471; transcription elongation factor SPT6-like	[A]	RNA processing and modification	Uncharacterized protein {ECO:0000313|EnsemblMetazoa:GB45135-PA} OS=Apis mellifera (Honeybee) PE=4 SV=1	transcription elongation factor SPT6-like [Apis mellifera]
EVM0005154.1	Molecular Function: RNA binding (GO:0003723);; Biological Process: regulation of transcription, DNA-templated (GO:0006355);;	K11292|2.59307e-70|ame:410331|K11292 transcription elongation factor SPT6 | (RefSeq) GB10471; transcription elongation factor SPT6-like	[A]	RNA processing and modification	Uncharacterized protein {ECO:0000313|EnsemblMetazoa:GB45135-PA} OS=Apis mellifera (Honeybee) PE=4 SV=1	PREDICTED: transcription elongation factor SPT6-like [Bombus impatiens]
EVM0007911.1	Molecular Function: RNA binding (GO:0003723);; Biological Process: regulation of transcription, DNA-templated (GO:0006355);;	K11292|1.47195e-68|ame:410331|K11292 transcription elongation factor SPT6 | (RefSeq) GB10471; transcription elongation factor SPT6-like	[A]	RNA processing and modification	Uncharacterized protein {ECO:0000313|EnsemblMetazoa:GB45135-PA} OS=Apis mellifera (Honeybee) PE=4 SV=1	transcription elongation factor SPT6-like [Apis mellifera]
EVM0015799.1	Molecular Function: RNA binding (GO:0003723);; Biological Process: regulation of transcription, DNA-templated (GO:0006355);;	K11292|2.59307e-70|ame:410331|K11292 transcription elongation factor SPT6 | (RefSeq) GB10471; transcription elongation factor SPT6-like	[A]	RNA processing and modification	Uncharacterized protein {ECO:0000313|EnsemblMetazoa:GB45135-PA} OS=Apis mellifera (Honeybee) PE=4 SV=1	PREDICTED: transcription elongation factor SPT6-like [Bombus impatiens]
EVM0018707.1	--	--	[R]	General function prediction only	Uncharacterized protein {ECO:0000313|EnsemblMetazoa:NV22280-PA} OS=Nasonia vitripennis (Parasitic wasp) PE=4 SV=1	PREDICTED: uncharacterized protein LOC100679207 isoform X2 [Nasonia vitripennis]
EVM0015206.1	--	--	[R]	General function prediction only	Uncharacterized protein {ECO:0000313|EnsemblMetazoa:NV22280-PA} OS=Nasonia vitripennis (Parasitic wasp) PE=4 SV=1	PREDICTED: modifier of mdg4 isoform X7 [Solenopsis invicta]
EVM0010352.1	--	--	--	--	Uncharacterized protein {ECO:0000313|EnsemblMetazoa:NV22280-PA} OS=Nasonia vitripennis (Parasitic wasp) PE=4 SV=1	PREDICTED: uncharacterized protein LOC100679207 isoform X2 [Nasonia vitripennis]
EVM0003518.1	--	--	[R]	General function prediction only	Uncharacterized protein {ECO:0000313|EnsemblMetazoa:RPRC006148-PA} OS=Rhodnius prolixus (Triatomid bug) PE=4 SV=1	PREDICTED: zinc finger protein 90 homolog [Nasonia vitripennis]
EVM0003666.1	--	--	--	--	Uncharacterized protein {ECO:0000313|EnsemblMetazoa:NV31639-PA} OS=Nasonia vitripennis (Parasitic wasp) PE=4 SV=1	Nucleic-acid-binding protein from mobile element jockey [Cerapachys biroi]
EVM0000949.1	--	--	--	--	Uncharacterized protein {ECO:0000313|EnsemblMetazoa:NV18994-PA} OS=Nasonia vitripennis (Parasitic wasp) PE=4 SV=1	Nucleic-acid-binding protein from mobile element jockey [Cerapachys biroi]
EVM0004351.1	--	--	--	--	Uncharacterized protein {ECO:0000313|EnsemblMetazoa:NV31639-PA} OS=Nasonia vitripennis (Parasitic wasp) PE=4 SV=1	Nucleic-acid-binding protein from mobile element jockey [Cerapachys biroi]
EVM0008740.1	--	--	--	--	Uncharacterized protein {ECO:0000313|EnsemblMetazoa:NV18994-PA} OS=Nasonia vitripennis (Parasitic wasp) PE=4 SV=1	Nucleic-acid-binding protein from mobile element jockey [Cerapachys biroi]
EVM0005767.1	--	--	--	--	Uncharacterized protein {ECO:0000313|EnsemblMetazoa:NV22656-PA} OS=Nasonia vitripennis (Parasitic wasp) PE=4 SV=1	hypothetical protein TcasGA2_TC016169 [Tribolium castaneum]
EVM0002616.1	--	--	--	--	Uncharacterized protein {ECO:0000313|EnsemblMetazoa:NV21123-PA} OS=Nasonia vitripennis (Parasitic wasp) PE=4 SV=1	hypothetical protein TcasGA2_TC001993 [Tribolium castaneum]
EVM0013553.1	--	--	--	--	Uncharacterized protein {ECO:0000313|EnsemblMetazoa:NV22656-PA} OS=Nasonia vitripennis (Parasitic wasp) PE=4 SV=1	hypothetical protein TcasGA2_TC016169 [Tribolium castaneum]
EVM0007264.1	--	--	--	--	Uncharacterized protein {ECO:0000313|EnsemblMetazoa:NV21123-PA} OS=Nasonia vitripennis (Parasitic wasp) PE=4 SV=1	hypothetical protein TcasGA2_TC001993 [Tribolium castaneum]
EVM0014693.1	--	--	--	--	Uncharacterized protein {ECO:0000313|EnsemblMetazoa:RPRC005728-PA} (Fragment) OS=Rhodnius prolixus (Triatomid bug) PE=4 SV=1	PREDICTED: uncharacterized protein LOC103308492 [Acyrthosiphon pisum]
EVM0019000.1	--	--	--	--	Uncharacterized protein {ECO:0000313|EnsemblMetazoa:RPRC005728-PA} (Fragment) OS=Rhodnius prolixus (Triatomid bug) PE=4 SV=1	PREDICTED: uncharacterized protein LOC103308492 [Acyrthosiphon pisum]
EVM0010297.1	--	--	--	--	Uncharacterized protein {ECO:0000313|EnsemblMetazoa:ACYPI28895-PA} OS=Acyrthosiphon pisum (Pea aphid) PE=4 SV=2	PREDICTED: uncharacterized protein LOC103574292 [Microplitis demolitor]
EVM0000347.1	--	--	--	--	Uncharacterized protein {ECO:0000313|EnsemblMetazoa:ACYPI28895-PA} OS=Acyrthosiphon pisum (Pea aphid) PE=4 SV=2	PREDICTED: uncharacterized protein LOC103574292 [Microplitis demolitor]
EVM0006778.1	--	--	--	--	Uncharacterized protein {ECO:0000313|EnsemblMetazoa:RPRC012644-PA} (Fragment) OS=Rhodnius prolixus (Triatomid bug) PE=4 SV=1	hypothetical protein TcasGA2_TC004339 [Tribolium castaneum]
EVM0007113.1	Molecular Function: binding (GO:0005488);;	--	--	--	Uncharacterized protein {ECO:0000313|EnsemblMetazoa:RPRC012644-PA} (Fragment) OS=Rhodnius prolixus (Triatomid bug) PE=4 SV=1	Uncharacterized 50 kDa protein in type I retrotransposable element R1DM [Harpegnathos saltator]
EVM0012635.1	Molecular Function: binding (GO:0005488);;	--	--	--	Uncharacterized protein {ECO:0000313|EnsemblMetazoa:RPRC012644-PA} (Fragment) OS=Rhodnius prolixus (Triatomid bug) PE=4 SV=1	hypothetical protein TcasGA2_TC004339 [Tribolium castaneum]
EVM0003679.1	--	--	--	--	Uncharacterized protein {ECO:0000313|EnsemblMetazoa:RPRC012644-PA} (Fragment) OS=Rhodnius prolixus (Triatomid bug) PE=4 SV=1	gag protein [Bombyx mori]
EVM0014215.1	--	K06642|2.90556e-17|hmg:100210864|K06642 DNA-dependent protein kinase catalytic subunit [EC:2.7.11.1] | (RefSeq) prkdc; DNA-dependent protein kinase catalytic subunit	--	--	Uncharacterized protein {ECO:0000313|EnsemblMetazoa:ACYPI24368-PA} OS=Acyrthosiphon pisum (Pea aphid) PE=4 SV=1	PREDICTED: uncharacterized protein LOC105198152 [Solenopsis invicta]
EVM0017094.1	--	--	--	--	Uncharacterized protein {ECO:0000313|EnsemblMetazoa:ACYPI24368-PA} OS=Acyrthosiphon pisum (Pea aphid) PE=4 SV=1	PREDICTED: uncharacterized protein LOC103575574 [Microplitis demolitor]
EVM0001060.1	--	--	--	--	Uncharacterized protein {ECO:0000313|EnsemblMetazoa:ACYPI24368-PA} OS=Acyrthosiphon pisum (Pea aphid) PE=4 SV=1	PREDICTED: uncharacterized protein LOC105198152 [Solenopsis invicta]
EVM0012694.1	--	--	--	--	Uncharacterized protein {ECO:0000313|EnsemblMetazoa:ACYPI24368-PA} OS=Acyrthosiphon pisum (Pea aphid) PE=4 SV=1	PREDICTED: uncharacterized protein LOC100213664 [Hydra vulgaris]
EVM0015688.1	Molecular Function: binding (GO:0005488);;	--	--	--	Uncharacterized protein {ECO:0000313|EnsemblMetazoa:ACYPI21706-PA} OS=Acyrthosiphon pisum (Pea aphid) PE=4 SV=1	hypothetical protein TcasGA2_TC001839 [Tribolium castaneum]
EVM0017763.1	Molecular Function: binding (GO:0005488);;	--	--	--	Uncharacterized protein {ECO:0000313|EnsemblMetazoa:NV25548-PA} OS=Nasonia vitripennis (Parasitic wasp) PE=4 SV=1	hypothetical protein TcasGA2_TC001839 [Tribolium castaneum]
EVM0006316.1	Molecular Function: binding (GO:0005488);;	--	--	--	Uncharacterized protein {ECO:0000313|EnsemblMetazoa:BGIBMGA012685-TA} OS=Bombyx mori (Silk moth) PE=4 SV=1	hypothetical protein TcasGA2_TC001839 [Tribolium castaneum]
EVM0005772.1	--	--	--	--	Uncharacterized protein {ECO:0000313|EnsemblMetazoa:BGIBMGA012685-TA} OS=Bombyx mori (Silk moth) PE=4 SV=1	hypothetical protein TcasGA2_TC005146 [Tribolium castaneum]
EVM0018764.1	--	--	--	--	Neurogenic locus notch-like protein protein 1 {ECO:0000313|EMBL:EFN82989.1} OS=Harpegnathos saltator (Jerdon's jumping ant) PE=4 SV=1	PREDICTED: uncharacterized protein LOC102671488 [Apis dorsata]
EVM0005907.1	--	--	--	--	Putative uncharacterized protein {ECO:0000313|EMBL:EFA06426.1} OS=Tribolium castaneum (Red flour beetle) PE=4 SV=1	PREDICTED: extensin-like [Musca domestica]
EVM0017552.1	--	--	--	--	Uncharacterized protein {ECO:0000313|EnsemblMetazoa:GB55591-PA} OS=Apis mellifera (Honeybee) PE=4 SV=1	PREDICTED: microtubule-associated protein futsch-like isoform X12 [Apis mellifera]
EVM0010937.1	--	--	[S]	Function unknown	Putative uncharacterized protein {ECO:0000313|EMBL:EFX75283.1} OS=Daphnia pulex (Water flea) PE=4 SV=1	hypothetical protein DAPPUDRAFT_108106 [Daphnia pulex]
EVM0009738.1	--	--	[S]	Function unknown	Putative uncharacterized protein Cc8L18.2 {ECO:0000313|EMBL:CAR82258.1} OS=Cotesia congregata (Parasitoid wasp) PE=4 SV=1	hypothetical protein [Cotesia congregata]
EVM0011012.1	--	--	[S]	Function unknown	Putative uncharacterized protein Cc8L18.2 {ECO:0000313|EMBL:CAR82258.1} OS=Cotesia congregata (Parasitoid wasp) PE=4 SV=1	hypothetical protein [Cotesia congregata]
EVM0002055.1	--	--	[S]	Function unknown	Putative uncharacterized protein Cc8L18.2 {ECO:0000313|EMBL:CAR82258.1} OS=Cotesia congregata (Parasitoid wasp) PE=4 SV=1	hypothetical protein [Cotesia congregata]
EVM0004006.1	--	--	[I]	Lipid transport and metabolism	Alpha-tocopherol transfer protein-like {ECO:0000313|EMBL:EFN70138.1} OS=Camponotus floridanus (Florida carpenter ant) PE=4 SV=1	PREDICTED: alpha-tocopherol transfer protein-like [Camponotus floridanus]
EVM0012744.1	--	--	[I]	Lipid transport and metabolism	Uncharacterized protein {ECO:0000313|EnsemblMetazoa:NV12543-PA} OS=Nasonia vitripennis (Parasitic wasp) PE=4 SV=1	PREDICTED: alpha-tocopherol transfer protein-like [Nasonia vitripennis]
EVM0006130.1	--	--	[I]	Lipid transport and metabolism	Uncharacterized protein {ECO:0000313|EnsemblMetazoa:NV12543-PA} OS=Nasonia vitripennis (Parasitic wasp) PE=4 SV=1	PREDICTED: alpha-tocopherol transfer protein-like [Nasonia vitripennis]
EVM0014140.1	--	--	[I]	Lipid transport and metabolism	Uncharacterized protein {ECO:0000313|EnsemblMetazoa:NV12543-PA} OS=Nasonia vitripennis (Parasitic wasp) PE=4 SV=1	PREDICTED: alpha-tocopherol transfer protein-like [Nasonia vitripennis]
EVM0018384.1	--	--	--	--	Uncharacterized protein {ECO:0000313|EnsemblMetazoa:ACYPI45711-PA} OS=Acyrthosiphon pisum (Pea aphid) PE=4 SV=2	PREDICTED: uncharacterized protein LOC103314328 [Tribolium castaneum]
EVM0016083.1	--	--	--	--	Uncharacterized protein {ECO:0000313|EnsemblMetazoa:NV20381-PA} OS=Nasonia vitripennis (Parasitic wasp) PE=4 SV=1	hypothetical protein X777_12279 [Cerapachys biroi]
EVM0011066.1	--	--	--	--	Putative uncharacterized protein {ECO:0000313|EMBL:EFA07206.1} OS=Tribolium castaneum (Red flour beetle) PE=4 SV=1	PREDICTED: uncharacterized protein LOC103314328 [Tribolium castaneum]
EVM0007300.1	--	--	--	--	Uncharacterized protein {ECO:0000313|EMBL:EZA49093.1} OS=Cerapachys biroi (Ant) PE=4 SV=1	hypothetical protein X777_12633 [Cerapachys biroi]
EVM0001850.1	--	--	--	--	Uncharacterized protein {ECO:0000313|EnsemblMetazoa:NV25242-PA} OS=Nasonia vitripennis (Parasitic wasp) PE=4 SV=1	PREDICTED: uncharacterized protein LOC105194808 [Solenopsis invicta]
EVM0001751.1	--	--	--	--	Uncharacterized protein {ECO:0000313|EnsemblMetazoa:NV25242-PA} OS=Nasonia vitripennis (Parasitic wasp) PE=4 SV=1	PREDICTED: uncharacterized protein LOC105194808 [Solenopsis invicta]
EVM0010903.1	--	--	--	--	Uncharacterized protein {ECO:0000313|EnsemblMetazoa:NV18994-PA} OS=Nasonia vitripennis (Parasitic wasp) PE=4 SV=1	--
EVM0006113.1	--	--	--	--	Uncharacterized protein {ECO:0000313|EnsemblMetazoa:NV25242-PA} OS=Nasonia vitripennis (Parasitic wasp) PE=4 SV=1	PREDICTED: uncharacterized protein LOC105194808 [Solenopsis invicta]
EVM0017588.1	--	--	--	--	Uncharacterized protein {ECO:0000313|EnsemblMetazoa:NV18994-PA} OS=Nasonia vitripennis (Parasitic wasp) PE=4 SV=1	Nucleic-acid-binding protein from mobile element jockey [Cerapachys biroi]
EVM0003599.1	--	--	--	--	Uncharacterized protein {ECO:0000313|EnsemblMetazoa:NV18994-PA} OS=Nasonia vitripennis (Parasitic wasp) PE=4 SV=1	Nucleic-acid-binding protein from mobile element jockey [Cerapachys biroi]
EVM0017923.1	--	--	--	--	Uncharacterized protein {ECO:0000313|EnsemblMetazoa:NV30413-PA} OS=Nasonia vitripennis (Parasitic wasp) PE=4 SV=1	Nucleic-acid-binding protein from mobile element jockey [Cerapachys biroi]
EVM0004143.1	--	--	--	--	Uncharacterized protein {ECO:0000313|EnsemblMetazoa:NV18994-PA} OS=Nasonia vitripennis (Parasitic wasp) PE=4 SV=1	Nucleic-acid-binding protein from mobile element jockey [Cerapachys biroi]
EVM0010333.1	--	--	--	--	Uncharacterized protein {ECO:0000313|EnsemblMetazoa:NV24373-PA} OS=Nasonia vitripennis (Parasitic wasp) PE=4 SV=1	PREDICTED: putative leucine-rich repeat-containing protein DDB_G0290503 [Nasonia vitripennis]
EVM0014654.1	--	--	--	--	Uncharacterized protein {ECO:0000313|EnsemblMetazoa:NV24373-PA} OS=Nasonia vitripennis (Parasitic wasp) PE=4 SV=1	PREDICTED: putative leucine-rich repeat-containing protein DDB_G0290503 [Nasonia vitripennis]
EVM0008534.1	--	--	--	--	Uncharacterized protein {ECO:0000313|EnsemblMetazoa:NV24373-PA} OS=Nasonia vitripennis (Parasitic wasp) PE=4 SV=1	PREDICTED: putative leucine-rich repeat-containing protein DDB_G0290503 [Nasonia vitripennis]
EVM0010619.1	--	--	--	--	Uncharacterized protein {ECO:0000313|EnsemblMetazoa:NV24373-PA} OS=Nasonia vitripennis (Parasitic wasp) PE=4 SV=1	PREDICTED: putative leucine-rich repeat-containing protein DDB_G0290503 [Nasonia vitripennis]
EVM0008364.1	--	--	--	--	THAP domain-containing protein 9 {ECO:0000313|EMBL:EKC33206.1} OS=Crassostrea gigas (Pacific oyster) PE=4 SV=1	THAP domain-containing protein 9 [Crassostrea gigas]
EVM0001249.1	--	--	--	--	Uncharacterized protein {ECO:0000313|EnsemblMetazoa:NV23292-PA} OS=Nasonia vitripennis (Parasitic wasp) PE=4 SV=1	THAP domain-containing protein 9 [Crassostrea gigas]
EVM0004067.1	--	--	--	--	Uncharacterized protein {ECO:0000313|EnsemblMetazoa:NV23292-PA} OS=Nasonia vitripennis (Parasitic wasp) PE=4 SV=1	THAP domain-containing protein 9 [Crassostrea gigas]
EVM0006606.1	--	--	--	--	Uncharacterized protein {ECO:0000313|EnsemblMetazoa:NV23292-PA} OS=Nasonia vitripennis (Parasitic wasp) PE=4 SV=1	THAP domain-containing protein 9 [Crassostrea gigas]
EVM0002854.1	--	--	--	--	Uncharacterized protein {ECO:0000313|EnsemblMetazoa:NV16369-PA} OS=Nasonia vitripennis (Parasitic wasp) PE=4 SV=1	PREDICTED: uncharacterized protein LOC100119416 [Nasonia vitripennis]
EVM0009727.1	--	--	--	--	Uncharacterized protein {ECO:0000313|EnsemblMetazoa:NV16369-PA} OS=Nasonia vitripennis (Parasitic wasp) PE=4 SV=1	PREDICTED: uncharacterized protein LOC100119416 [Nasonia vitripennis]
EVM0005910.1	--	--	--	--	Uncharacterized protein {ECO:0000313|EnsemblMetazoa:NV21282-PA} OS=Nasonia vitripennis (Parasitic wasp) PE=4 SV=1	hypothetical protein HELRODRAFT_80695 [Helobdella robusta]
EVM0004583.1	--	--	--	--	Uncharacterized protein {ECO:0000313|EnsemblMetazoa:NV21282-PA} OS=Nasonia vitripennis (Parasitic wasp) PE=4 SV=1	--
EVM0009088.1	--	--	--	--	Uncharacterized protein {ECO:0000313|EnsemblMetazoa:ACYPI27696-PA} OS=Acyrthosiphon pisum (Pea aphid) PE=4 SV=2	hypothetical protein HELRODRAFT_160147 [Helobdella robusta]
EVM0004306.1	--	--	--	--	Uncharacterized protein {ECO:0000313|EMBL:JAC49858.1} OS=Bactrocera dorsalis (Oriental fruit fly) PE=4 SV=1	PREDICTED: myb-like protein X [Nasonia vitripennis]
EVM0009803.1	Molecular Function: histone demethylase activity (GO:0032452);; Biological Process: histone lysine demethylation (GO:0070076);;	--	[L]	Replication, recombination and repair	Uncharacterized protein {ECO:0000313|EnsemblMetazoa:NV25936-PA} OS=Nasonia vitripennis (Parasitic wasp) PE=4 SV=1	PREDICTED: uncharacterized protein LOC103316730, partial [Nasonia vitripennis]
EVM0002459.1	--	--	[L]	Replication, recombination and repair	Uncharacterized protein {ECO:0000313|EMBL:KCV70529.1} OS=Fonticula alba PE=4 SV=1	PREDICTED: uncharacterized protein LOC103316730, partial [Nasonia vitripennis]
EVM0002083.1	--	--	[L]	Replication, recombination and repair	Uncharacterized protein {ECO:0000313|EnsemblMetazoa:NV31194-PA} (Fragment) OS=Nasonia vitripennis (Parasitic wasp) PE=4 SV=1	PREDICTED: uncharacterized protein LOC103316730, partial [Nasonia vitripennis]
EVM0017173.1	--	--	[L]	Replication, recombination and repair	Putative uncharacterized protein {ECO:0000313|EMBL:EFX72025.1} OS=Daphnia pulex (Water flea) PE=4 SV=1	PREDICTED: uncharacterized protein LOC103316730, partial [Nasonia vitripennis]
EVM0015948.1	--	K12619|0|ame:408840|K12619 5'-3' exoribonuclease 2 [EC:3.1.13.-] | (RefSeq) GB17901; 5'-3' exoribonuclease 2 homolog	[LA]	--	5'-3' exoribonuclease 2-like protein {ECO:0000313|EMBL:EGI61520.1} OS=Acromyrmex echinatior (Panamanian leafcutter ant) PE=4 SV=1	PREDICTED: 5&apos;-3&apos; exoribonuclease 2 homolog [Acromyrmex echinatior]
EVM0011747.1	Molecular Function: exonuclease activity (GO:0004527);; Molecular Function: binding (GO:0005488);; Cellular Component: intracellular (GO:0005622);;	K12619|0|ame:408840|K12619 5'-3' exoribonuclease 2 [EC:3.1.13.-] | (RefSeq) GB17901; 5'-3' exoribonuclease 2 homolog	[LA]	--	Uncharacterized protein {ECO:0000313|EnsemblMetazoa:GB44445-PA} OS=Apis mellifera (Honeybee) PE=4 SV=1	PREDICTED: 5&apos;-3&apos; exoribonuclease 2 homolog [Bombus terrestris]
EVM0013005.1	Molecular Function: exonuclease activity (GO:0004527);; Molecular Function: binding (GO:0005488);; Cellular Component: intracellular (GO:0005622);;	K12619|0|ame:408840|K12619 5'-3' exoribonuclease 2 [EC:3.1.13.-] | (RefSeq) GB17901; 5'-3' exoribonuclease 2 homolog	[LA]	--	5'-3' exoribonuclease 2-like protein {ECO:0000313|EMBL:EZA47718.1} OS=Cerapachys biroi (Ant) PE=4 SV=1	PREDICTED: 5&apos;-3&apos; exoribonuclease 2 homolog [Megachile rotundata]
EVM0016608.1	--	K12619|0|ame:408840|K12619 5'-3' exoribonuclease 2 [EC:3.1.13.-] | (RefSeq) GB17901; 5'-3' exoribonuclease 2 homolog	[LA]	--	5'-3' exoribonuclease 2-like protein {ECO:0000313|EMBL:EZA47718.1} OS=Cerapachys biroi (Ant) PE=4 SV=1	PREDICTED: 5&apos;-3&apos; exoribonuclease 2 homolog [Megachile rotundata]
EVM0018130.1	--	--	[M]	Cell wall/membrane/envelope biogenesis	Uncharacterized protein {ECO:0000313|EnsemblMetazoa:NV22278-PA} OS=Nasonia vitripennis (Parasitic wasp) PE=4 SV=1	PREDICTED: uncharacterized protein LOC100678007 [Nasonia vitripennis]
EVM0002856.1	--	--	[M]	Cell wall/membrane/envelope biogenesis	Uncharacterized protein {ECO:0000313|EnsemblMetazoa:NV22278-PA} OS=Nasonia vitripennis (Parasitic wasp) PE=4 SV=1	PREDICTED: uncharacterized protein LOC100678007 [Nasonia vitripennis]
EVM0010972.1	--	--	[M]	Cell wall/membrane/envelope biogenesis	Uncharacterized protein {ECO:0000313|EnsemblMetazoa:NV22277-PA} OS=Nasonia vitripennis (Parasitic wasp) PE=4 SV=1	PREDICTED: uncharacterized protein LOC103316246 [Nasonia vitripennis]
EVM0000877.1	--	--	[M]	Cell wall/membrane/envelope biogenesis	Uncharacterized protein {ECO:0000313|EnsemblMetazoa:NV22277-PA} OS=Nasonia vitripennis (Parasitic wasp) PE=4 SV=1	PREDICTED: uncharacterized protein LOC103316246 [Nasonia vitripennis]
EVM0004049.1	--	--	--	--	Uncharacterized protein {ECO:0000313|EnsemblMetazoa:ACYPI45014-PA} OS=Acyrthosiphon pisum (Pea aphid) PE=4 SV=1	PREDICTED: uncharacterized protein LOC105206488, partial [Solenopsis invicta]
EVM0014647.1	--	--	--	--	Uncharacterized protein {ECO:0000313|EnsemblMetazoa:ACYPI45014-PA} OS=Acyrthosiphon pisum (Pea aphid) PE=4 SV=1	hypothetical protein EAI_00083 [Harpegnathos saltator]
EVM0014469.1	--	--	--	--	Uncharacterized protein {ECO:0000313|EnsemblMetazoa:ACYPI45014-PA} OS=Acyrthosiphon pisum (Pea aphid) PE=4 SV=1	PREDICTED: uncharacterized protein LOC105206488, partial [Solenopsis invicta]
EVM0002935.1	--	--	--	--	Uncharacterized protein {ECO:0000313|EnsemblMetazoa:NV17352-PA} OS=Nasonia vitripennis (Parasitic wasp) PE=3 SV=1	PREDICTED: uncharacterized protein LOC100679050 [Nasonia vitripennis]
EVM0007964.1	--	--	--	--	Uncharacterized protein {ECO:0000313|EnsemblMetazoa:NV17352-PA} OS=Nasonia vitripennis (Parasitic wasp) PE=3 SV=1	PREDICTED: uncharacterized protein LOC100679050 [Nasonia vitripennis]
EVM0007660.1	--	--	--	--	Uncharacterized protein {ECO:0000313|EnsemblMetazoa:NV17352-PA} OS=Nasonia vitripennis (Parasitic wasp) PE=3 SV=1	PREDICTED: uncharacterized protein LOC100679050 [Nasonia vitripennis]
EVM0013380.1	Molecular Function: binding (GO:0005488);; Biological Process: regulation of transcription, DNA-templated (GO:0006355);; Biological Process: axonogenesis (GO:0007409);; Biological Process: response to external stimulus (GO:0009605);; Biological Process: animal organ morphogenesis (GO:0009887);; Biological Process: locomotion (GO:0040011);;	--	--	--	Uncharacterized protein {ECO:0000313|EnsemblMetazoa:GB53448-PA} OS=Apis mellifera (Honeybee) PE=4 SV=1	PREDICTED: longitudinals lacking protein, isoforms N/O/W/X/Y-like isoform X80 [Apis mellifera]
EVM0000736.1	--	--	--	--	Uncharacterized protein {ECO:0000313|EnsemblMetazoa:NV22280-PA} OS=Nasonia vitripennis (Parasitic wasp) PE=4 SV=1	PREDICTED: uncharacterized protein LOC100679207 isoform X2 [Nasonia vitripennis]
EVM0017829.1	--	--	--	--	Uncharacterized protein {ECO:0000313|EnsemblMetazoa:NV22280-PA} OS=Nasonia vitripennis (Parasitic wasp) PE=4 SV=1	PREDICTED: uncharacterized protein LOC100679207 isoform X2 [Nasonia vitripennis]
EVM0012772.1	--	--	--	--	Uncharacterized protein {ECO:0000313|EnsemblMetazoa:NV25060-PA} OS=Nasonia vitripennis (Parasitic wasp) PE=4 SV=1	hypothetical protein EAG_11378 [Camponotus floridanus]
EVM0013633.1	--	--	--	--	Uncharacterized protein {ECO:0000313|EnsemblMetazoa:NV25060-PA} OS=Nasonia vitripennis (Parasitic wasp) PE=4 SV=1	Eftud2 protein [Culex quinquefasciatus]
EVM0014657.1	--	--	--	--	Uncharacterized protein {ECO:0000313|EnsemblMetazoa:NV25060-PA} OS=Nasonia vitripennis (Parasitic wasp) PE=4 SV=1	hypothetical protein EAG_11378 [Camponotus floridanus]
EVM0005277.1	Molecular Function: binding (GO:0005488);;	--	--	--	Uncharacterized protein {ECO:0000313|EnsemblMetazoa:BGIBMGA012685-TA} OS=Bombyx mori (Silk moth) PE=4 SV=1	hypothetical protein TcasGA2_TC005226 [Tribolium castaneum]
EVM0008716.1	--	--	[R]	General function prediction only	Uncharacterized protein {ECO:0000313|EnsemblMetazoa:NV18405-PA} OS=Nasonia vitripennis (Parasitic wasp) PE=4 SV=1	PREDICTED: uncharacterized protein LOC103316557 [Nasonia vitripennis]
EVM0016830.1	Molecular Function: binding (GO:0005488);;	--	--	--	Uncharacterized protein {ECO:0000313|EnsemblMetazoa:BGIBMGA012685-TA} OS=Bombyx mori (Silk moth) PE=4 SV=1	PREDICTED: RNA-directed DNA polymerase from mobile element jockey-like, partial [Solenopsis invicta]
EVM0002025.1	--	K01277|4.07637e-148|nvi:100117644|K01277 dipeptidyl-peptidase III [EC:3.4.14.4] | (RefSeq) dipeptidyl peptidase 3	[R]	General function prediction only	Uncharacterized protein {ECO:0000313|EnsemblMetazoa:NV15440-PA} OS=Nasonia vitripennis (Parasitic wasp) PE=4 SV=1	PREDICTED: dipeptidyl peptidase 3 isoform X2 [Nasonia vitripennis]
EVM0000532.1	--	K01277|4.0706e-109|nvi:100117644|K01277 dipeptidyl-peptidase III [EC:3.4.14.4] | (RefSeq) dipeptidyl peptidase 3	[R]	General function prediction only	Uncharacterized protein {ECO:0000313|EnsemblMetazoa:NV15440-PA} OS=Nasonia vitripennis (Parasitic wasp) PE=4 SV=1	PREDICTED: dipeptidyl peptidase 3 isoform X2 [Nasonia vitripennis]
EVM0017174.1	--	K01277|1.46445e-147|nvi:100117644|K01277 dipeptidyl-peptidase III [EC:3.4.14.4] | (RefSeq) dipeptidyl peptidase 3	[R]	General function prediction only	Uncharacterized protein {ECO:0000313|EnsemblMetazoa:NV15440-PA} OS=Nasonia vitripennis (Parasitic wasp) PE=4 SV=1	PREDICTED: dipeptidyl peptidase 3 isoform X2 [Nasonia vitripennis]
EVM0005903.1	--	--	[R]	General function prediction only	Uncharacterized protein {ECO:0000313|EnsemblMetazoa:SPU_015682-tr} OS=Strongylocentrotus purpuratus (Purple sea urchin) PE=4 SV=1	PREDICTED: zinc finger protein 28-like [Strongylocentrotus purpuratus]
EVM0013358.1	Molecular Function: binding (GO:0005488);;	K09228|4.57749e-34|shr:100916118|K09228 KRAB domain-containing zinc finger protein | (RefSeq) zinc finger protein 260-like	[R]	General function prediction only	Zinc finger domain containing protein {ECO:0000313|EMBL:CDJ88226.1} OS=Haemonchus contortus (Barber pole worm) PE=4 SV=1	Zinc finger protein [Toxocara canis]
EVM0002221.1	Molecular Function: binding (GO:0005488);;	--	[R]	General function prediction only	Uncharacterized protein {ECO:0000313|Ensembl:ENSCSAVP00000015123} (Fragment) OS=Ciona savignyi (Pacific transparent sea squirt) PE=4 SV=1	PREDICTED: zinc finger protein Xfin-like, partial [Acyrthosiphon pisum]
EVM0016406.1	--	K10380|8.14708e-44|dvi:Dvir_GJ19213|K10380 ankyrin | (RefSeq) GJ19213 gene product from transcript GJ19213-RD	[M]	Cell wall/membrane/envelope biogenesis	Ankyrin-1 {ECO:0000313|EMBL:EKC22220.1} OS=Crassostrea gigas (Pacific oyster) PE=4 SV=1	Ankyrin-1 [Crassostrea gigas]
EVM0018387.1	--	--	[M]	Cell wall/membrane/envelope biogenesis	Uncharacterized protein {ECO:0000313|EnsemblMetazoa:NV16719-PA} OS=Nasonia vitripennis (Parasitic wasp) PE=4 SV=1	PREDICTED: ankyrin-1-like [Nasonia vitripennis]
EVM0013261.1	--	--	[M]	Cell wall/membrane/envelope biogenesis	Uncharacterized protein {ECO:0000313|EnsemblMetazoa:NV17791-PA} OS=Nasonia vitripennis (Parasitic wasp) PE=4 SV=1	PREDICTED: serine/threonine-protein phosphatase 6 regulatory ankyrin repeat subunit B-like [Nasonia vitripennis]
EVM0017011.1	--	--	--	--	Uncharacterized protein {ECO:0000313|EnsemblMetazoa:ACYPI061802-PA} OS=Acyrthosiphon pisum (Pea aphid) PE=4 SV=1	PREDICTED: uncharacterized protein LOC103308974 [Acyrthosiphon pisum]
EVM0002284.1	--	--	--	--	Uncharacterized protein {ECO:0000313|EnsemblMetazoa:ACYPI55287-PA} OS=Acyrthosiphon pisum (Pea aphid) PE=4 SV=2	PREDICTED: uncharacterized protein LOC103317007 [Nasonia vitripennis]
EVM0008821.1	--	--	--	--	Transposable element Tc3 transposase {ECO:0000313|EMBL:EFN73458.1} (Fragment) OS=Camponotus floridanus (Florida carpenter ant) PE=4 SV=1	Transposable element Tc3 transposase [Camponotus floridanus]
EVM0012717.1	Biological Process: DNA metabolic process (GO:0006259);; Biological Process: cellular process (GO:0044763);;	--	--	--	Uncharacterized protein {ECO:0000313|EMBL:EZA48738.1} OS=Cerapachys biroi (Ant) PE=4 SV=1	hypothetical protein X777_13150 [Cerapachys biroi]
EVM0009306.1	--	--	--	--	Uncharacterized protein {ECO:0000313|EnsemblMetazoa:ACYPI069491-PA} OS=Acyrthosiphon pisum (Pea aphid) PE=4 SV=1	PREDICTED: uncharacterized protein LOC100573315 [Acyrthosiphon pisum]
EVM0011615.1	--	--	--	--	Putative uncharacterized protein {ECO:0000313|EMBL:EFZ15385.1} (Fragment) OS=Solenopsis invicta (Red imported fire ant) PE=4 SV=1	hypothetical protein SINV_07096 [Solenopsis invicta]
EVM0007921.1	--	--	--	--	Uncharacterized protein {ECO:0000313|EnsemblMetazoa:ACYPI46457-PA} OS=Acyrthosiphon pisum (Pea aphid) PE=4 SV=2	Zinc finger BED domain-containing protein 4 [Camponotus floridanus]
EVM0013779.1	--	--	--	--	Uncharacterized protein {ECO:0000313|EnsemblMetazoa:ACYPI38677-PA} OS=Acyrthosiphon pisum (Pea aphid) PE=4 SV=1	hypothetical protein LOTGIDRAFT_155062 [Lottia gigantea]
EVM0008278.1	--	--	--	--	Uncharacterized protein {ECO:0000313|EnsemblMetazoa:ACYPI38677-PA} OS=Acyrthosiphon pisum (Pea aphid) PE=4 SV=1	hypothetical protein X975_16014, partial [Stegodyphus mimosarum]
EVM0007523.1	--	--	--	--	Uncharacterized protein {ECO:0000313|EnsemblMetazoa:ACYPI42766-PA} OS=Acyrthosiphon pisum (Pea aphid) PE=4 SV=2	PREDICTED: uncharacterized protein LOC100680066 isoform X2 [Nasonia vitripennis]
EVM0000475.1	--	--	--	--	Uncharacterized protein {ECO:0000313|EnsemblMetazoa:ACYPI55482-PA} OS=Acyrthosiphon pisum (Pea aphid) PE=4 SV=2	hypothetical protein DAPPUDRAFT_322048 [Daphnia pulex]
EVM0005824.1	--	--	--	--	Uncharacterized protein {ECO:0000313|EnsemblMetazoa:ACYPI52359-PA} OS=Acyrthosiphon pisum (Pea aphid) PE=4 SV=2	hypothetical protein DAPPUDRAFT_322048 [Daphnia pulex]
EVM0018112.1	--	--	--	--	Uncharacterized protein {ECO:0000313|EnsemblMetazoa:ACYPI55482-PA} OS=Acyrthosiphon pisum (Pea aphid) PE=4 SV=2	hypothetical protein DAPPUDRAFT_104917 [Daphnia pulex]
EVM0011976.1	--	--	--	--	Uncharacterized protein {ECO:0000313|EnsemblMetazoa:NV24759-PA} OS=Nasonia vitripennis (Parasitic wasp) PE=4 SV=1	PREDICTED: LOW QUALITY PROTEIN: uncharacterized protein LOC103308032 [Acyrthosiphon pisum]
EVM0017519.1	--	--	--	--	Uncharacterized protein {ECO:0000313|EnsemblMetazoa:NV22120-PA} OS=Nasonia vitripennis (Parasitic wasp) PE=4 SV=1	hypothetical protein [Acyrthosiphon pisum]
EVM0004236.1	--	--	--	--	Uncharacterized protein {ECO:0000313|EnsemblMetazoa:NV22120-PA} OS=Nasonia vitripennis (Parasitic wasp) PE=4 SV=1	hypothetical protein TcasGA2_TC005106 [Tribolium castaneum]
EVM0005413.1	--	--	--	--	Uncharacterized protein {ECO:0000313|EnsemblMetazoa:NV21889-PA} OS=Nasonia vitripennis (Parasitic wasp) PE=4 SV=1	PREDICTED: uncharacterized protein LOC105189937 [Harpegnathos saltator]
EVM0002094.1	--	--	--	--	Putative uncharacterized protein {ECO:0000313|EMBL:EFZ13171.1} (Fragment) OS=Solenopsis invicta (Red imported fire ant) PE=4 SV=1	hypothetical protein SINV_02530 [Solenopsis invicta]
EVM0000065.1	--	--	--	--	Putative uncharacterized protein {ECO:0000313|EMBL:EFZ13171.1} (Fragment) OS=Solenopsis invicta (Red imported fire ant) PE=4 SV=1	hypothetical protein SINV_02530 [Solenopsis invicta]
EVM0007851.1	Molecular Function: binding (GO:0005488);;	--	--	--	Uncharacterized protein {ECO:0000313|EnsemblMetazoa:BGIBMGA012685-TA} OS=Bombyx mori (Silk moth) PE=4 SV=1	hypothetical protein TcasGA2_TC001839 [Tribolium castaneum]
EVM0014166.1	Molecular Function: binding (GO:0005488);;	--	--	--	Uncharacterized protein {ECO:0000313|EnsemblMetazoa:BGIBMGA012685-TA} OS=Bombyx mori (Silk moth) PE=4 SV=1	hypothetical protein TcasGA2_TC004168 [Tribolium castaneum]
EVM0019033.1	Molecular Function: binding (GO:0005488);;	--	--	--	Uncharacterized protein {ECO:0000313|EnsemblMetazoa:BGIBMGA012685-TA} OS=Bombyx mori (Silk moth) PE=4 SV=1	hypothetical protein TcasGA2_TC001485 [Tribolium castaneum]
EVM0017760.1	Molecular Function: binding (GO:0005488);;	--	[BD]	--	Putative uncharacterized protein {ECO:0000313|EMBL:EFZ19816.1} (Fragment) OS=Solenopsis invicta (Red imported fire ant) PE=4 SV=1	PREDICTED: uncharacterized protein LOC105192152 [Harpegnathos saltator]
EVM0011156.1	Molecular Function: binding (GO:0005488);;	--	[BD]	--	Putative uncharacterized protein {ECO:0000313|EMBL:EFN66155.1} (Fragment) OS=Camponotus floridanus (Florida carpenter ant) PE=4 SV=1	PREDICTED: uncharacterized protein LOC105192152 [Harpegnathos saltator]
EVM0008508.1	Molecular Function: binding (GO:0005488);;	--	[BD]	--	Putative uncharacterized protein {ECO:0000313|EMBL:EFZ19816.1} (Fragment) OS=Solenopsis invicta (Red imported fire ant) PE=4 SV=1	PREDICTED: uncharacterized protein LOC105192152 [Harpegnathos saltator]
EVM0005913.1	--	--	--	--	Uncharacterized protein {ECO:0000313|EnsemblMetazoa:NV22541-PA} OS=Nasonia vitripennis (Parasitic wasp) PE=4 SV=1	hypothetical protein LOTGIDRAFT_99740, partial [Lottia gigantea]
EVM0006208.1	--	--	--	--	Uncharacterized protein {ECO:0000313|EnsemblMetazoa:NV22541-PA} OS=Nasonia vitripennis (Parasitic wasp) PE=4 SV=1	hypothetical protein LOTGIDRAFT_99740, partial [Lottia gigantea]
EVM0011798.1	Biological Process: regulation of cellular process (GO:0050794);;	--	--	--	Uncharacterized protein {ECO:0000313|EnsemblMetazoa:NV30643-PA} OS=Nasonia vitripennis (Parasitic wasp) PE=4 SV=1	PREDICTED: uncharacterized protein LOC100570366 [Acyrthosiphon pisum]
EVM0012149.1	Molecular Function: organic cyclic compound binding (GO:0097159);; Molecular Function: heterocyclic compound binding (GO:1901363);;	--	[R]	General function prediction only	Putative uncharacterized protein {ECO:0000313|EMBL:EEN66795.1} OS=Branchiostoma floridae (Florida lancelet) PE=4 SV=1	hypothetical protein BRAFLDRAFT_126318 [Branchiostoma floridae]
EVM0018713.1	Molecular Function: binding (GO:0005488);;	--	[R]	General function prediction only	Serendipity locus protein H-1 {ECO:0000313|EMBL:JAC43912.1} OS=Bactrocera dorsalis (Oriental fruit fly) PE=4 SV=1	PREDICTED: serendipity locus protein H-1 [Musca domestica]
EVM0014702.1	--	--	[R]	General function prediction only	Uncharacterized protein {ECO:0000313|EnsemblMetazoa:NV22301-PA} OS=Nasonia vitripennis (Parasitic wasp) PE=4 SV=1	PREDICTED: zinc finger protein 70-like [Nasonia vitripennis]
EVM0018082.1	--	--	--	--	Uncharacterized protein {ECO:0000313|EnsemblMetazoa:NV30643-PA} OS=Nasonia vitripennis (Parasitic wasp) PE=4 SV=1	--
EVM0011768.1	--	--	--	--	Odorant receptor {ECO:0000256|RuleBase:RU351113} OS=Nasonia vitripennis (Parasitic wasp) PE=3 SV=1	odorant receptor 79 [Nasonia vitripennis]
EVM0002349.1	--	--	--	--	Odorant receptor {ECO:0000256|RuleBase:RU351113} OS=Nasonia vitripennis (Parasitic wasp) PE=3 SV=1	odorant receptor 79 [Nasonia vitripennis]
EVM0019142.1	--	--	--	--	Uncharacterized protein {ECO:0000313|EnsemblMetazoa:NV24625-PA} OS=Nasonia vitripennis (Parasitic wasp) PE=4 SV=1	PREDICTED: uncharacterized protein LOC103522316, partial [Diaphorina citri]
EVM0006270.1	--	--	--	--	Uncharacterized protein {ECO:0000313|EnsemblMetazoa:NV24625-PA} OS=Nasonia vitripennis (Parasitic wasp) PE=4 SV=1	PREDICTED: MATH and LRR domain-containing protein PFE0570w-like [Nasonia vitripennis]
EVM0013879.1	--	--	--	--	Uncharacterized protein {ECO:0000313|EnsemblMetazoa:NV20414-PA} OS=Nasonia vitripennis (Parasitic wasp) PE=4 SV=1	--
EVM0005474.1	--	--	--	--	Uncharacterized protein {ECO:0000313|EnsemblMetazoa:NV23479-PA} OS=Nasonia vitripennis (Parasitic wasp) PE=4 SV=1	--
EVM0000763.1	--	--	--	--	--	PREDICTED: uncharacterized protein LOC103317895 isoform X1 [Nasonia vitripennis]
EVM0015419.1	--	--	--	--	Uncharacterized protein {ECO:0000313|EnsemblMetazoa:ACYPI067094-PA} OS=Acyrthosiphon pisum (Pea aphid) PE=4 SV=1	PREDICTED: uncharacterized protein LOC103520376 [Diaphorina citri]
EVM0011604.1	--	--	--	--	Uncharacterized protein {ECO:0000313|EnsemblMetazoa:NV23920-PA} OS=Nasonia vitripennis (Parasitic wasp) PE=4 SV=1	PREDICTED: RNA-directed DNA polymerase from mobile element jockey-like [Acyrthosiphon pisum]
EVM0002547.1	--	--	--	--	Uncharacterized protein {ECO:0000313|EnsemblMetazoa:ACYPI061802-PA} OS=Acyrthosiphon pisum (Pea aphid) PE=4 SV=1	PREDICTED: uncharacterized protein LOC101238727 [Hydra vulgaris]
EVM0013901.1	--	--	--	--	Uncharacterized protein {ECO:0000313|EnsemblMetazoa:RPRC007563-PA} OS=Rhodnius prolixus (Triatomid bug) PE=4 SV=1	--
EVM0008209.1	--	--	--	--	Uncharacterized protein {ECO:0000313|EMBL:EZA62140.1} OS=Cerapachys biroi (Ant) PE=4 SV=1	PREDICTED: uncharacterized protein LOC103578815 [Microplitis demolitor]
EVM0006093.1	--	--	--	--	Uncharacterized protein {ECO:0000313|EnsemblMetazoa:RPRC007563-PA} OS=Rhodnius prolixus (Triatomid bug) PE=4 SV=1	hypothetical protein X777_03747 [Cerapachys biroi]
EVM0004317.1	--	--	--	--	Gastrula zinc finger protein XlCGF57.1 {ECO:0000313|EMBL:EZA51248.1} OS=Cerapachys biroi (Ant) PE=4 SV=1	Gastrula zinc finger protein XlCGF57.1 [Cerapachys biroi]
EVM0008645.1	--	--	[R]	General function prediction only	Uncharacterized protein {ECO:0000313|EnsemblMetazoa:ACEP17031-PA} OS=Atta cephalotes (Leafcutter ant) PE=4 SV=1	Gastrula zinc finger protein XlCGF57.1 [Cerapachys biroi]
EVM0012100.1	Molecular Function: binding (GO:0005488);;	--	--	--	Uncharacterized protein {ECO:0000313|EnsemblMetazoa:NV22296-PA} OS=Nasonia vitripennis (Parasitic wasp) PE=4 SV=1	PREDICTED: longitudinals lacking protein, isoforms A/B/D/L-like [Nasonia vitripennis]
EVM0014533.1	--	--	--	--	Uncharacterized protein {ECO:0000313|EnsemblMetazoa:NV21918-PA} OS=Nasonia vitripennis (Parasitic wasp) PE=4 SV=1	PREDICTED: uncharacterized protein LOC105204709, partial [Solenopsis invicta]
EVM0017652.1	--	--	--	--	Uncharacterized protein {ECO:0000313|EnsemblMetazoa:NV21918-PA} OS=Nasonia vitripennis (Parasitic wasp) PE=4 SV=1	PREDICTED: uncharacterized protein LOC105204709, partial [Solenopsis invicta]
EVM0013601.1	--	--	--	--	Uncharacterized protein {ECO:0000313|EnsemblMetazoa:NV21918-PA} OS=Nasonia vitripennis (Parasitic wasp) PE=4 SV=1	PREDICTED: uncharacterized protein LOC105204709, partial [Solenopsis invicta]
EVM0015029.1	Molecular Function: binding (GO:0005488);;	--	--	--	Putative uncharacterized protein GLEAN_07000 {ECO:0000313|EMBL:EFA01454.1} OS=Tribolium castaneum (Red flour beetle) PE=4 SV=1	hypothetical protein TcasGA2_TC007000 [Tribolium castaneum]
EVM0008882.1	Molecular Function: binding (GO:0005488);;	--	--	--	Putative uncharacterized protein GLEAN_07000 {ECO:0000313|EMBL:EFA01454.1} OS=Tribolium castaneum (Red flour beetle) PE=4 SV=1	hypothetical protein TcasGA2_TC007000 [Tribolium castaneum]
EVM0014616.1	Molecular Function: binding (GO:0005488);;	--	--	--	Putative uncharacterized protein GLEAN_07000 {ECO:0000313|EMBL:EFA01454.1} OS=Tribolium castaneum (Red flour beetle) PE=4 SV=1	hypothetical protein TcasGA2_TC007000 [Tribolium castaneum]
EVM0014555.1	--	--	--	--	Uncharacterized protein {ECO:0000313|EnsemblMetazoa:NV20565-PA} OS=Nasonia vitripennis (Parasitic wasp) PE=4 SV=1	PREDICTED: uncharacterized protein LOC100680303 [Nasonia vitripennis]
EVM0013637.1	--	--	--	--	Uncharacterized protein {ECO:0000313|EnsemblMetazoa:NV20565-PA} OS=Nasonia vitripennis (Parasitic wasp) PE=4 SV=1	PREDICTED: uncharacterized protein LOC100680303 [Nasonia vitripennis]
EVM0017002.1	--	--	--	--	Uncharacterized protein {ECO:0000313|EnsemblMetazoa:NV24944-PA} OS=Nasonia vitripennis (Parasitic wasp) PE=4 SV=1	PREDICTED: DNA ligase 1-like, partial [Nasonia vitripennis]
EVM0016444.1	Molecular Function: binding (GO:0005488);;	--	--	--	Uncharacterized protein {ECO:0000313|EnsemblMetazoa:BGIBMGA012685-TA} OS=Bombyx mori (Silk moth) PE=4 SV=1	hypothetical protein TcasGA2_TC005226 [Tribolium castaneum]
EVM0009539.1	--	--	--	--	Uncharacterized protein {ECO:0000313|EnsemblMetazoa:BGIBMGA012685-TA} OS=Bombyx mori (Silk moth) PE=4 SV=1	hypothetical protein TcasGA2_TC005226 [Tribolium castaneum]
EVM0015287.1	Molecular Function: binding (GO:0005488);;	--	--	--	Uncharacterized protein {ECO:0000313|EnsemblMetazoa:BGIBMGA012685-TA} OS=Bombyx mori (Silk moth) PE=4 SV=1	PREDICTED: silent chromatin protein ESC1-like [Acyrthosiphon pisum]
EVM0004329.1	--	--	--	--	Uncharacterized protein {ECO:0000313|EnsemblMetazoa:NV23245-PA} OS=Nasonia vitripennis (Parasitic wasp) PE=4 SV=1	120.7 kDa protein in NOF-FB transposable element [Camponotus floridanus]
EVM0000561.1	--	--	--	--	120.7 kDa protein in NOF-FB transposable element {ECO:0000313|EMBL:EFN61160.1} (Fragment) OS=Camponotus floridanus (Florida carpenter ant) PE=4 SV=1	120.7 kDa protein in NOF-FB transposable element [Camponotus floridanus]
EVM0011899.1	--	--	--	--	Uncharacterized protein {ECO:0000313|EnsemblMetazoa:NV23245-PA} OS=Nasonia vitripennis (Parasitic wasp) PE=4 SV=1	120.7 kDa protein in NOF-FB transposable element [Camponotus floridanus]
EVM0012913.1	--	--	--	--	Uncharacterized protein {ECO:0000313|EnsemblMetazoa:ACYPI066429-PA} OS=Acyrthosiphon pisum (Pea aphid) PE=4 SV=1	PREDICTED: uncharacterized protein LOC103574323 [Microplitis demolitor]
EVM0007060.1	--	--	--	--	Uncharacterized protein {ECO:0000313|EnsemblMetazoa:NV24542-PA} OS=Nasonia vitripennis (Parasitic wasp) PE=4 SV=1	PREDICTED: uncharacterized protein LOC103574323 [Microplitis demolitor]
EVM0009178.1	--	--	--	--	Uncharacterized protein {ECO:0000313|EnsemblMetazoa:NV22056-PA} OS=Nasonia vitripennis (Parasitic wasp) PE=4 SV=1	PREDICTED: uncharacterized protein LOC103574323 [Microplitis demolitor]
EVM0012273.1	Cellular Component: cytoplasm (GO:0005737);;	--	--	--	Predicted protein {ECO:0000313|EMBL:EDO33517.1} OS=Nematostella vectensis (Starlet sea anemone) PE=4 SV=1	predicted protein [Nematostella vectensis]
EVM0006218.1	--	--	--	--	Predicted protein {ECO:0000313|EMBL:EDO33517.1} OS=Nematostella vectensis (Starlet sea anemone) PE=4 SV=1	predicted protein [Nematostella vectensis]
EVM0007449.1	Cellular Component: cytoplasm (GO:0005737);;	--	--	--	Predicted protein {ECO:0000313|EMBL:EDO33517.1} OS=Nematostella vectensis (Starlet sea anemone) PE=4 SV=1	predicted protein [Nematostella vectensis]
EVM0014436.1	--	--	--	--	Putative uncharacterized protein {ECO:0000313|EMBL:EFN61876.1} OS=Camponotus floridanus (Florida carpenter ant) PE=4 SV=1	PREDICTED: uncharacterized protein LOC105205444 [Solenopsis invicta]
EVM0016091.1	--	--	[I]	Lipid transport and metabolism	Lipase {ECO:0000256|PIRNR:PIRNR000862} OS=Apis mellifera (Honeybee) PE=3 SV=1	PREDICTED: lipase 3-like isoform X1 [Solenopsis invicta]
EVM0003859.1	--	--	--	--	Putative uncharacterized protein {ECO:0000313|EMBL:EFN61876.1} OS=Camponotus floridanus (Florida carpenter ant) PE=4 SV=1	PREDICTED: uncharacterized protein LOC105205444 [Solenopsis invicta]
EVM0004165.1	--	--	--	--	Uncharacterized protein {ECO:0000313|EnsemblMetazoa:NV21425-PA} OS=Nasonia vitripennis (Parasitic wasp) PE=4 SV=1	PREDICTED: uncharacterized protein LOC103316730, partial [Nasonia vitripennis]
EVM0012827.1	--	--	--	--	Uncharacterized protein {ECO:0000313|EnsemblMetazoa:NV31194-PA} (Fragment) OS=Nasonia vitripennis (Parasitic wasp) PE=4 SV=1	PREDICTED: uncharacterized protein LOC103316730, partial [Nasonia vitripennis]
EVM0006537.1	--	--	--	--	Uncharacterized protein {ECO:0000313|EnsemblMetazoa:NV31194-PA} (Fragment) OS=Nasonia vitripennis (Parasitic wasp) PE=4 SV=1	PREDICTED: uncharacterized protein LOC100117633 [Nasonia vitripennis]
EVM0017432.1	--	--	--	--	Putative uncharacterized protein {ECO:0000313|EMBL:EFZ11606.1} (Fragment) OS=Solenopsis invicta (Red imported fire ant) PE=4 SV=1	hypothetical protein SINV_14147 [Solenopsis invicta]
EVM0003922.1	--	--	--	--	Putative uncharacterized protein {ECO:0000313|EMBL:EFN71220.1} (Fragment) OS=Camponotus floridanus (Florida carpenter ant) PE=4 SV=1	hypothetical protein EAG_07598 [Camponotus floridanus]
EVM0018314.1	--	--	--	--	Putative uncharacterized protein {ECO:0000313|EMBL:EGI64453.1} OS=Acromyrmex echinatior (Panamanian leafcutter ant) PE=4 SV=1	PREDICTED: uncharacterized protein LOC105205167 isoform X1 [Solenopsis invicta]
EVM0003156.1	--	--	[T]	Signal transduction mechanisms	Uncharacterized protein {ECO:0000313|EnsemblMetazoa:NV20296-PA} OS=Nasonia vitripennis (Parasitic wasp) PE=4 SV=1	PREDICTED: low-density lipoprotein receptor-related protein 2-like [Nasonia vitripennis]
EVM0005285.1	Cellular Component: membrane (GO:0016020);; Biological Process: developmental process (GO:0032502);; Biological Process: growth (GO:0040007);; Biological Process: locomotion (GO:0040011);; Cellular Component: cell part (GO:0044464);; Biological Process: multicellular organismal process (GO:0044707);; Biological Process: cellular process (GO:0044763);; Biological Process: positive regulation of bi…	--	[T]	Signal transduction mechanisms	Uncharacterized protein {ECO:0000313|EnsemblMetazoa:NV20296-PA} OS=Nasonia vitripennis (Parasitic wasp) PE=4 SV=1	PREDICTED: low-density lipoprotein receptor-related protein 2-like [Nasonia vitripennis]
EVM0008149.1	--	--	[T]	Signal transduction mechanisms	Uncharacterized protein {ECO:0000313|EnsemblMetazoa:NV20296-PA} OS=Nasonia vitripennis (Parasitic wasp) PE=4 SV=1	PREDICTED: low-density lipoprotein receptor-related protein 2-like [Nasonia vitripennis]
EVM0011723.1	--	--	--	--	Uncharacterized protein {ECO:0000313|EnsemblMetazoa:SMAR013153-PA} OS=Strigamia maritima (European centipede) PE=4 SV=1	PREDICTED: uncharacterized protein LOC100571222 [Acyrthosiphon pisum]
EVM0016009.1	--	--	--	--	Uncharacterized protein {ECO:0000313|EnsemblMetazoa:SMAR013153-PA} OS=Strigamia maritima (European centipede) PE=4 SV=1	PREDICTED: uncharacterized protein LOC103574323 [Microplitis demolitor]
EVM0015021.1	--	--	--	--	Uncharacterized protein {ECO:0000313|EnsemblMetazoa:NV23649-PA} OS=Nasonia vitripennis (Parasitic wasp) PE=4 SV=1	PREDICTED: uncharacterized protein LOC100569497 isoform X7 [Acyrthosiphon pisum]
EVM0014717.1	--	--	[L]	Replication, recombination and repair	Uncharacterized protein {ECO:0000313|EnsemblMetazoa:NV23160-PA} OS=Nasonia vitripennis (Parasitic wasp) PE=4 SV=1	PREDICTED: uncharacterized protein LOC103316730, partial [Nasonia vitripennis]
EVM0002629.1	--	--	[R]	General function prediction only	Putative c2h2-type zn-finger protein {ECO:0000313|EMBL:JAC94521.1} (Fragment) OS=Ixodes ricinus (Common tick) PE=2 SV=1	PREDICTED: uncharacterized protein LOC103316730, partial [Nasonia vitripennis]
EVM0015148.1	--	--	[R]	General function prediction only	Uncharacterized protein {ECO:0000313|EnsemblMetazoa:NV23160-PA} OS=Nasonia vitripennis (Parasitic wasp) PE=4 SV=1	PREDICTED: uncharacterized protein LOC103316730, partial [Nasonia vitripennis]
EVM0019239.1	--	--	--	--	Uncharacterized protein {ECO:0000313|EnsemblMetazoa:NV22171-PA} OS=Nasonia vitripennis (Parasitic wasp) PE=4 SV=1	hypothetical protein L798_11034 [Zootermopsis nevadensis]
EVM0000187.1	--	--	--	--	Uncharacterized protein {ECO:0000313|EnsemblMetazoa:NV23900-PA} OS=Nasonia vitripennis (Parasitic wasp) PE=4 SV=1	PREDICTED: uncharacterized protein LOC105222462 [Bactrocera dorsalis]
EVM0010533.1	--	--	--	--	Uncharacterized protein {ECO:0000313|EnsemblMetazoa:NV22171-PA} OS=Nasonia vitripennis (Parasitic wasp) PE=4 SV=1	PREDICTED: uncharacterized protein LOC100679141, partial [Nasonia vitripennis]
EVM0006460.1	--	--	[M]	Cell wall/membrane/envelope biogenesis	Ankyrin repeat protein, putative {ECO:0000313|EMBL:EAX96837.1} OS=Trichomonas vaginalis PE=4 SV=1	ankyrin repeat protein [Trichomonas vaginalis G3]
EVM0001723.1	--	K15503|8.43663e-60|aag:AaeL_AAEL014668|K15503 serine/threonine-protein phosphatase 6 regulatory ankyrin repeat subunit B | (RefSeq) AAEL014668-PA	[M]	Cell wall/membrane/envelope biogenesis	Ankyrin repeat protein, putative {ECO:0000313|EMBL:EAX96837.1} OS=Trichomonas vaginalis PE=4 SV=1	ankyrin repeat protein [Trichomonas vaginalis G3]
EVM0010359.1	--	K18441|4.23796e-53|aqu:100641148|K18441 cytohesin | (RefSeq) serine/threonine-protein phosphatase 6 regulatory ankyrin repeat subunit A-like	[M]	Cell wall/membrane/envelope biogenesis	Ankyrin repeat protein, putative {ECO:0000313|EMBL:EAX96837.1} OS=Trichomonas vaginalis PE=4 SV=1	ankyrin repeat protein [Trichomonas vaginalis G3]
EVM0016712.1	--	--	--	--	Uncharacterized protein {ECO:0000313|EnsemblMetazoa:NV12610-PA} OS=Nasonia vitripennis (Parasitic wasp) PE=4 SV=1	PREDICTED: uncharacterized protein LOC100116616 [Nasonia vitripennis]
EVM0015244.1	--	--	--	--	Putative odorant binding protein 20 {ECO:0000313|EMBL:CCD17789.1} OS=Nasonia vitripennis (Parasitic wasp) PE=4 SV=1	PREDICTED: uncharacterized protein LOC100680165 [Nasonia vitripennis]
EVM0009578.1	--	--	--	--	Uncharacterized protein {ECO:0000313|EnsemblMetazoa:NV12610-PA} OS=Nasonia vitripennis (Parasitic wasp) PE=4 SV=1	PREDICTED: uncharacterized protein LOC100116616 [Nasonia vitripennis]
EVM0016896.1	--	--	--	--	Uncharacterized protein {ECO:0000313|EnsemblMetazoa:NV23230-PA} OS=Nasonia vitripennis (Parasitic wasp) PE=4 SV=1	PREDICTED: uncharacterized protein LOC100678896 [Nasonia vitripennis]
EVM0010964.1	--	--	--	--	Uncharacterized protein {ECO:0000313|EnsemblMetazoa:NV23230-PA} OS=Nasonia vitripennis (Parasitic wasp) PE=4 SV=1	PREDICTED: uncharacterized protein LOC100678896 [Nasonia vitripennis]
EVM0010421.1	--	--	--	--	Uncharacterized protein {ECO:0000313|EnsemblMetazoa:NV23505-PA} OS=Nasonia vitripennis (Parasitic wasp) PE=4 SV=1	PREDICTED: uncharacterized protein LOC103574295 [Microplitis demolitor]
EVM0014572.1	--	--	--	--	Uncharacterized protein {ECO:0000313|EnsemblMetazoa:NV23505-PA} OS=Nasonia vitripennis (Parasitic wasp) PE=4 SV=1	PREDICTED: uncharacterized protein LOC103574295 [Microplitis demolitor]
EVM0008595.1	--	--	--	--	Uncharacterized protein {ECO:0000313|EnsemblMetazoa:ACYPI26059-PA} OS=Acyrthosiphon pisum (Pea aphid) PE=4 SV=2	hypothetical protein TcasGA2_TC005146 [Tribolium castaneum]
EVM0013344.1	--	--	--	--	Uncharacterized protein {ECO:0000313|EnsemblMetazoa:ACYPI26059-PA} OS=Acyrthosiphon pisum (Pea aphid) PE=4 SV=2	hypothetical protein TcasGA2_TC005226 [Tribolium castaneum]
EVM0002383.1	Molecular Function: binding (GO:0005488);;	--	--	--	Uncharacterized protein {ECO:0000313|EnsemblMetazoa:NV24951-PA} OS=Nasonia vitripennis (Parasitic wasp) PE=4 SV=1	hypothetical protein TcasGA2_TC004168 [Tribolium castaneum]
EVM0015336.1	--	--	[S]	Function unknown	Uncharacterized protein {ECO:0000313|EnsemblMetazoa:NV17444-PA} OS=Nasonia vitripennis (Parasitic wasp) PE=4 SV=1	PREDICTED: probable serine/threonine-protein kinase DDB_G0282675 [Nasonia vitripennis]
EVM0014787.1	--	--	[S]	Function unknown	Uncharacterized protein {ECO:0000313|EnsemblMetazoa:NV17444-PA} OS=Nasonia vitripennis (Parasitic wasp) PE=4 SV=1	PREDICTED: probable serine/threonine-protein kinase DDB_G0282675 [Nasonia vitripennis]
EVM0001926.1	--	--	[S]	Function unknown	Uncharacterized protein {ECO:0000313|EnsemblMetazoa:NV17444-PA} OS=Nasonia vitripennis (Parasitic wasp) PE=4 SV=1	PREDICTED: probable serine/threonine-protein kinase DDB_G0282675 [Nasonia vitripennis]
EVM0009471.1	--	--	--	--	Uncharacterized protein {ECO:0000313|EnsemblMetazoa:NV25567-PA} OS=Nasonia vitripennis (Parasitic wasp) PE=4 SV=1	PREDICTED: uncharacterized protein LOC100678896 [Nasonia vitripennis]
EVM0006518.1	--	--	--	--	Uncharacterized protein {ECO:0000313|EnsemblMetazoa:NV22118-PA} OS=Nasonia vitripennis (Parasitic wasp) PE=4 SV=1	PREDICTED: uncharacterized protein LOC100678896 [Nasonia vitripennis]
EVM0017674.1	--	--	--	--	Uncharacterized protein {ECO:0000313|EnsemblMetazoa:NV25567-PA} OS=Nasonia vitripennis (Parasitic wasp) PE=4 SV=1	PREDICTED: uncharacterized protein LOC100679273 [Nasonia vitripennis]
EVM0015492.1	--	--	--	--	Uncharacterized protein {ECO:0000313|EnsemblMetazoa:NV23940-PA} OS=Nasonia vitripennis (Parasitic wasp) PE=4 SV=1	hypothetical protein TcasGA2_TC016169 [Tribolium castaneum]
EVM0005092.1	--	--	--	--	Uncharacterized protein {ECO:0000313|EnsemblMetazoa:NV23940-PA} OS=Nasonia vitripennis (Parasitic wasp) PE=4 SV=1	Hypothetical protein in type I retrotransposable element R1DM, partial [Stegodyphus mimosarum]
EVM0000237.1	--	--	--	--	Uncharacterized protein {ECO:0000313|EnsemblMetazoa:NV23940-PA} OS=Nasonia vitripennis (Parasitic wasp) PE=4 SV=1	Hypothetical protein in type I retrotransposable element R1DM, partial [Stegodyphus mimosarum]
EVM0000439.1	--	--	--	--	Uncharacterized protein {ECO:0000313|EnsemblMetazoa:NV31724-PA} OS=Nasonia vitripennis (Parasitic wasp) PE=4 SV=1	PREDICTED: uncharacterized protein LOC103315532 [Nasonia vitripennis]
EVM0013627.1	--	--	--	--	Uncharacterized protein {ECO:0000313|EnsemblMetazoa:NV22806-PA} OS=Nasonia vitripennis (Parasitic wasp) PE=4 SV=1	PREDICTED: uncharacterized protein LOC103315532 [Nasonia vitripennis]
EVM0005947.1	--	--	--	--	Uncharacterized protein {ECO:0000313|EnsemblMetazoa:NV31724-PA} OS=Nasonia vitripennis (Parasitic wasp) PE=4 SV=1	PREDICTED: uncharacterized protein LOC103315532 [Nasonia vitripennis]
EVM0000313.1	--	--	--	--	Uncharacterized protein {ECO:0000313|EnsemblMetazoa:NV23895-PA} OS=Nasonia vitripennis (Parasitic wasp) PE=4 SV=1	PREDICTED: uncharacterized protein LOC100678523 isoform X1 [Nasonia vitripennis]
EVM0017630.1	--	--	--	--	Uncharacterized protein {ECO:0000313|EnsemblMetazoa:NV23895-PA} OS=Nasonia vitripennis (Parasitic wasp) PE=4 SV=1	PREDICTED: uncharacterized protein LOC100678523 isoform X1 [Nasonia vitripennis]
EVM0003759.1	--	--	--	--	Uncharacterized protein {ECO:0000313|EnsemblMetazoa:NV23895-PA} OS=Nasonia vitripennis (Parasitic wasp) PE=4 SV=1	PREDICTED: uncharacterized protein LOC100678523 isoform X1 [Nasonia vitripennis]
EVM0018256.1	--	--	--	--	Uncharacterized protein {ECO:0000313|EnsemblMetazoa:NV18521-PA} OS=Nasonia vitripennis (Parasitic wasp) PE=4 SV=1	PiggyBac transposable element-derived protein 2, partial [Stegodyphus mimosarum]
EVM0012147.1	--	--	--	--	Uncharacterized protein {ECO:0000313|EnsemblMetazoa:NV18521-PA} OS=Nasonia vitripennis (Parasitic wasp) PE=4 SV=1	PiggyBac transposable element-derived protein 2, partial [Stegodyphus mimosarum]
EVM0008972.1	--	--	--	--	Uncharacterized protein {ECO:0000313|EnsemblMetazoa:NV18521-PA} OS=Nasonia vitripennis (Parasitic wasp) PE=4 SV=1	PiggyBac transposable element-derived protein 2, partial [Stegodyphus mimosarum]
EVM0000514.1	--	--	[R]	General function prediction only	Putative endonuclease-reverse transcriptase {ECO:0000313|EMBL:JAC18696.1} OS=Triatoma infestans (Assassin bug) PE=2 SV=1	PREDICTED: HEAT repeat-containing protein 5B-like [Diaphorina citri]
EVM0003609.1	--	--	--	--	Putative endonuclease-reverse transcriptase {ECO:0000313|EMBL:JAC16790.1} (Fragment) OS=Triatoma infestans (Assassin bug) PE=2 SV=1	PREDICTED: uncharacterized protein LOC103522856, partial [Diaphorina citri]
EVM0010572.1	--	--	--	--	Putative endonuclease-reverse transcriptase {ECO:0000313|EMBL:JAC16790.1} (Fragment) OS=Triatoma infestans (Assassin bug) PE=2 SV=1	PREDICTED: uncharacterized protein LOC103522856, partial [Diaphorina citri]
EVM0002675.1	--	--	--	--	Uncharacterized protein {ECO:0000313|EnsemblMetazoa:PAC:15711671} OS=Amphimedon queenslandica (Sponge) PE=4 SV=1	PREDICTED: uncharacterized protein LOC101234992 [Hydra vulgaris]
EVM0005393.1	--	--	--	--	Uncharacterized protein {ECO:0000313|EnsemblMetazoa:NV24950-PA} OS=Nasonia vitripennis (Parasitic wasp) PE=4 SV=1	PREDICTED: zinc finger MYM-type protein 1-like [Nasonia vitripennis]
EVM0005515.1	--	--	--	--	Uncharacterized protein {ECO:0000313|EnsemblMetazoa:NV24950-PA} OS=Nasonia vitripennis (Parasitic wasp) PE=4 SV=1	PREDICTED: zinc finger MYM-type protein 1-like [Hydra vulgaris]
EVM0018093.1	--	--	--	--	Uncharacterized protein {ECO:0000313|EMBL:EZA53803.1} OS=Cerapachys biroi (Ant) PE=4 SV=1	hypothetical protein X777_06867 [Cerapachys biroi]
EVM0010714.1	--	--	--	--	Putative uncharacterized protein {ECO:0000313|EMBL:EFN75876.1} OS=Harpegnathos saltator (Jerdon's jumping ant) PE=4 SV=1	hypothetical protein EAI_03061 [Harpegnathos saltator]
EVM0009583.1	--	--	--	--	Uncharacterized protein {ECO:0000313|EMBL:EZA53803.1} OS=Cerapachys biroi (Ant) PE=4 SV=1	hypothetical protein X777_06867 [Cerapachys biroi]
EVM0013307.1	--	--	[R]	General function prediction only	Zinc finger protein {ECO:0000313|EMBL:CDI96247.1} OS=Hymenolepis microstoma (Rodent tapeworm) PE=4 SV=1	zinc finger protein [Hymenolepis microstoma]
EVM0009114.1	--	K09228|1.10532e-37|umr:103663320|K09228 KRAB domain-containing zinc finger protein | (RefSeq) zinc finger protein 883-like	[R]	General function prediction only	Zinc finger protein {ECO:0000313|EMBL:CDI95899.1} OS=Hymenolepis microstoma (Rodent tapeworm) PE=4 SV=1	zinc finger protein [Hymenolepis microstoma]
EVM0017495.1	--	--	[R]	General function prediction only	Zinc finger protein {ECO:0000313|EMBL:CDI96247.1} OS=Hymenolepis microstoma (Rodent tapeworm) PE=4 SV=1	zinc finger protein [Hymenolepis microstoma]
EVM0015823.1	--	--	--	--	Uncharacterized protein {ECO:0000313|EnsemblMetazoa:NV31641-PA} OS=Nasonia vitripennis (Parasitic wasp) PE=4 SV=1	PREDICTED: uncharacterized protein LOC103315532 [Nasonia vitripennis]
EVM0008546.1	--	--	--	--	Uncharacterized protein {ECO:0000313|EnsemblMetazoa:NV31641-PA} OS=Nasonia vitripennis (Parasitic wasp) PE=4 SV=1	--
EVM0000728.1	--	--	--	--	Uncharacterized protein {ECO:0000313|EnsemblMetazoa:NV22806-PA} OS=Nasonia vitripennis (Parasitic wasp) PE=4 SV=1	PREDICTED: uncharacterized protein LOC103315532 [Nasonia vitripennis]
EVM0001341.1	--	--	--	--	Uncharacterized protein {ECO:0000313|EnsemblMetazoa:NV23823-PA} OS=Nasonia vitripennis (Parasitic wasp) PE=4 SV=1	PREDICTED: uncharacterized protein LOC103318063 [Nasonia vitripennis]
EVM0008728.1	--	--	--	--	Uncharacterized protein {ECO:0000313|EnsemblMetazoa:NV30885-PA} OS=Nasonia vitripennis (Parasitic wasp) PE=4 SV=1	PREDICTED: uncharacterized protein LOC103316167, partial [Nasonia vitripennis]
EVM0016524.1	--	--	--	--	Uncharacterized protein {ECO:0000313|EnsemblMetazoa:NV30885-PA} OS=Nasonia vitripennis (Parasitic wasp) PE=4 SV=1	PREDICTED: uncharacterized protein LOC103316167, partial [Nasonia vitripennis]
EVM0013145.1	--	K15175|0|ame:412377|K15175 parafibromin | (RefSeq) hyx; parafibromin	[K]	Transcription	Parafibromin {ECO:0000313|EMBL:EFN63113.1} OS=Camponotus floridanus (Florida carpenter ant) PE=4 SV=1	PREDICTED: parafibromin [Camponotus floridanus]
EVM0000536.1	--	K15175|0|ame:412377|K15175 parafibromin | (RefSeq) hyx; parafibromin	[K]	Transcription	Parafibromin {ECO:0000313|EMBL:EFN63113.1} OS=Camponotus floridanus (Florida carpenter ant) PE=4 SV=1	PREDICTED: parafibromin [Camponotus floridanus]
EVM0011873.1	--	K15175|0|ame:412377|K15175 parafibromin | (RefSeq) hyx; parafibromin	[K]	Transcription	Parafibromin {ECO:0000313|EMBL:EFN63113.1} OS=Camponotus floridanus (Florida carpenter ant) PE=4 SV=1	PREDICTED: parafibromin [Camponotus floridanus]
EVM0010946.1	--	--	--	--	--	venom protein U precursor [Nasonia vitripennis]
EVM0013348.1	--	--	--	--	Putative uncharacterized protein {ECO:0000313|EMBL:EDS31786.1} OS=Culex quinquefasciatus (Southern house mosquito) PE=4 SV=1	conserved hypothetical protein [Culex quinquefasciatus]
EVM0000045.1	--	--	--	--	--	PREDICTED: uncharacterized protein LOC101241605 [Hydra vulgaris]
EVM0012872.1	--	--	--	--	Histone-lysine N-methyltransferase SUV420H1 {ECO:0000313|EMBL:CDG69771.1} OS=Hydra vulgaris (Hydra) PE=2 SV=1	PREDICTED: uncharacterized protein LOC100199875, partial [Hydra vulgaris]
EVM0009987.1	--	--	--	--	Putative uncharacterized protein {ECO:0000313|EMBL:ACE75153.1} OS=Glyptapanteles flavicoxis PE=4 SV=1	conserved hypothetical protein [Glyptapanteles flavicoxis]
EVM0007684.1	--	--	--	--	Uncharacterized protein {ECO:0000313|EnsemblMetazoa:PAC:15705808} OS=Amphimedon queenslandica (Sponge) PE=4 SV=1	PREDICTED: hypothetical protein LOC100634292 [Amphimedon queenslandica]
EVM0015711.1	--	--	--	--	Uncharacterized protein {ECO:0000313|EnsemblMetazoa:NV22659-PA} OS=Nasonia vitripennis (Parasitic wasp) PE=4 SV=1	PREDICTED: uncharacterized protein LOC105194715 [Solenopsis invicta]
EVM0007595.1	--	--	--	--	Uncharacterized protein {ECO:0000313|EnsemblMetazoa:NV24070-PA} OS=Nasonia vitripennis (Parasitic wasp) PE=4 SV=1	PREDICTED: RNA-directed DNA polymerase from mobile element jockey-like [Nasonia vitripennis]
EVM0005497.1	--	--	--	--	Uncharacterized protein {ECO:0000313|EnsemblMetazoa:NV22659-PA} OS=Nasonia vitripennis (Parasitic wasp) PE=4 SV=1	PREDICTED: uncharacterized protein LOC103521285, partial [Diaphorina citri]
EVM0018582.1	--	--	[E]	Amino acid transport and metabolism	Uncharacterized protein {ECO:0000313|EnsemblMetazoa:NV17122-PA} OS=Nasonia vitripennis (Parasitic wasp) PE=4 SV=1	PREDICTED: kynurenine--oxoglutarate transaminase 1-like isoform X2 [Nasonia vitripennis]
EVM0015622.1	--	--	[E]	Amino acid transport and metabolism	Uncharacterized protein {ECO:0000313|EnsemblMetazoa:NV17122-PA} OS=Nasonia vitripennis (Parasitic wasp) PE=4 SV=1	PREDICTED: kynurenine--oxoglutarate transaminase 1-like isoform X2 [Nasonia vitripennis]
EVM0000954.1	--	--	[E]	Amino acid transport and metabolism	Uncharacterized protein {ECO:0000313|EnsemblMetazoa:NV17122-PA} OS=Nasonia vitripennis (Parasitic wasp) PE=4 SV=1	PREDICTED: kynurenine--oxoglutarate transaminase 1-like isoform X2 [Nasonia vitripennis]
EVM0012052.1	--	--	--	--	Transposable element Tc1 transposase {ECO:0000313|EMBL:KFM67831.1} (Fragment) OS=Stegodyphus mimosarum PE=4 SV=1	Transposable element Tc1 transposase, partial [Stegodyphus mimosarum]
EVM0012561.1	Biological Process: cellular macromolecule metabolic process (GO:0044260);; Biological Process: nucleic acid metabolic process (GO:0090304);;	--	--	--	Putative uncharacterized protein {ECO:0000313|EMBL:EFZ11128.1} (Fragment) OS=Solenopsis invicta (Red imported fire ant) PE=4 SV=1	hypothetical protein SINV_02853 [Solenopsis invicta]
EVM0004323.1	--	--	--	--	Putative uncharacterized protein {ECO:0000313|EMBL:EFX68859.1} OS=Daphnia pulex (Water flea) PE=4 SV=1	hypothetical protein DAPPUDRAFT_259555 [Daphnia pulex]
EVM0009982.1	--	--	--	--	Uncharacterized protein {ECO:0000313|EnsemblMetazoa:ACYPI38068-PA} OS=Acyrthosiphon pisum (Pea aphid) PE=4 SV=2	PREDICTED: piggyBac transposable element-derived protein 4-like, partial [Acyrthosiphon pisum]
EVM0013295.1	--	--	--	--	Uncharacterized protein {ECO:0000313|EnsemblMetazoa:ACYPI38068-PA} OS=Acyrthosiphon pisum (Pea aphid) PE=4 SV=2	PREDICTED: piggyBac transposable element-derived protein 4-like, partial [Acyrthosiphon pisum]
EVM0002240.1	--	--	--	--	Putative uncharacterized protein {ECO:0000313|EMBL:EFA13520.1} OS=Tribolium castaneum (Red flour beetle) PE=4 SV=1	PREDICTED: piggyBac transposable element-derived protein 4 [Tribolium castaneum]
EVM0001279.1	--	--	--	--	Uncharacterized protein {ECO:0000313|EnsemblMetazoa:NV24951-PA} OS=Nasonia vitripennis (Parasitic wasp) PE=4 SV=1	hypothetical protein TcasGA2_TC005146 [Tribolium castaneum]
EVM0015075.1	Molecular Function: binding (GO:0005488);;	--	--	--	Uncharacterized protein {ECO:0000313|EnsemblMetazoa:NV23019-PA} OS=Nasonia vitripennis (Parasitic wasp) PE=4 SV=1	hypothetical protein TcasGA2_TC005226 [Tribolium castaneum]
EVM0008626.1	Molecular Function: binding (GO:0005488);;	K01581|5.08818e-18|tru:101065967|K01581 ornithine decarboxylase [EC:4.1.1.17] | (RefSeq) uncharacterized LOC101065967	--	--	Uncharacterized protein {ECO:0000313|EnsemblMetazoa:BGIBMGA012685-TA} OS=Bombyx mori (Silk moth) PE=4 SV=1	hypothetical protein TcasGA2_TC001839 [Tribolium castaneum]
EVM0004233.1	Molecular Function: metallopeptidase activity (GO:0008237);;	--	[OW]	--	Putative uncharacterized protein {ECO:0000313|EMBL:EFZ15070.1} (Fragment) OS=Solenopsis invicta (Red imported fire ant) PE=4 SV=1	PREDICTED: matrix metalloproteinase-24-like [Nasonia vitripennis]
EVM0019042.1	--	--	--	--	Putative uncharacterized protein {ECO:0000313|EMBL:EGI62553.1} OS=Acromyrmex echinatior (Panamanian leafcutter ant) PE=4 SV=1	PREDICTED: uncharacterized protein LOC105204709, partial [Solenopsis invicta]
EVM0004514.1	--	--	--	--	Uncharacterized protein {ECO:0000313|EnsemblMetazoa:NV21918-PA} OS=Nasonia vitripennis (Parasitic wasp) PE=4 SV=1	PREDICTED: uncharacterized protein LOC105204709, partial [Solenopsis invicta]
EVM0008684.1	--	--	--	--	Uncharacterized protein {ECO:0000313|EnsemblMetazoa:MESCA008460-PA} OS=Megaselia scalaris (Humpbacked fly) PE=4 SV=1	hypothetical protein CAPTEDRAFT_23500, partial [Capitella teleta]
EVM0005844.1	--	--	--	--	Putative uncharacterized protein {ECO:0000313|EMBL:EFN61876.1} OS=Camponotus floridanus (Florida carpenter ant) PE=4 SV=1	PREDICTED: uncharacterized protein LOC105205444 [Solenopsis invicta]
EVM0014655.1	--	--	--	--	Putative uncharacterized protein {ECO:0000313|EMBL:EFN61876.1} OS=Camponotus floridanus (Florida carpenter ant) PE=4 SV=1	PREDICTED: uncharacterized protein LOC105205444 [Solenopsis invicta]
EVM0006913.1	--	--	--	--	Uncharacterized protein {ECO:0000313|EnsemblMetazoa:NV17352-PA} OS=Nasonia vitripennis (Parasitic wasp) PE=3 SV=1	PREDICTED: uncharacterized protein LOC100679050 [Nasonia vitripennis]
EVM0014801.1	Molecular Function: catalytic activity (GO:0003824);;	--	--	--	Uncharacterized protein {ECO:0000313|EnsemblMetazoa:NV18401-PA} OS=Nasonia vitripennis (Parasitic wasp) PE=4 SV=1	RecName: Full=Retrovirus-related Pol polyprotein from type-1 retrotransposable element R1 4; AltName: Full=Retrovirus-related Pol polyprotein from type I retrotransposable element R1 4; Includes: RecName: Full=Reverse transcriptase; Includes: RecName: Full=Endonuclease, partial [Nasonia vitripennis]
EVM0018646.1	Molecular Function: catalytic activity (GO:0003824);;	--	--	--	Uncharacterized protein {ECO:0000313|EnsemblMetazoa:NV23385-PA} OS=Nasonia vitripennis (Parasitic wasp) PE=4 SV=1	RecName: Full=Retrovirus-related Pol polyprotein from type-1 retrotransposable element R1 4; AltName: Full=Retrovirus-related Pol polyprotein from type I retrotransposable element R1 4; Includes: RecName: Full=Reverse transcriptase; Includes: RecName: Full=Endonuclease, partial [Nasonia vitripennis]
EVM0010300.1	Molecular Function: catalytic activity (GO:0003824);;	--	--	--	Uncharacterized protein {ECO:0000313|EnsemblMetazoa:NV23385-PA} OS=Nasonia vitripennis (Parasitic wasp) PE=4 SV=1	RecName: Full=Retrovirus-related Pol polyprotein from type-1 retrotransposable element R1 4; AltName: Full=Retrovirus-related Pol polyprotein from type I retrotransposable element R1 4; Includes: RecName: Full=Reverse transcriptase; Includes: RecName: Full=Endonuclease, partial [Nasonia vitripennis]
EVM0004173.1	--	--	--	--	Uncharacterized protein {ECO:0000313|EnsemblMetazoa:NV23569-PA} OS=Nasonia vitripennis (Parasitic wasp) PE=4 SV=1	PREDICTED: uncharacterized protein LOC105207063 [Solenopsis invicta]
EVM0005832.1	--	--	--	--	Uncharacterized protein {ECO:0000313|EnsemblMetazoa:NV24558-PA} OS=Nasonia vitripennis (Parasitic wasp) PE=4 SV=1	PREDICTED: uncharacterized protein LOC105207063 [Solenopsis invicta]
EVM0010251.1	--	--	--	--	Uncharacterized protein {ECO:0000313|EnsemblMetazoa:NV23569-PA} OS=Nasonia vitripennis (Parasitic wasp) PE=4 SV=1	PREDICTED: uncharacterized protein LOC105204497 [Solenopsis invicta]
EVM0009586.1	Molecular Function: binding (GO:0005488);;	--	--	--	Uncharacterized protein {ECO:0000313|EnsemblMetazoa:NV24950-PA} OS=Nasonia vitripennis (Parasitic wasp) PE=4 SV=1	PREDICTED: zinc finger MYM-type protein 1-like, partial [Nasonia vitripennis]
EVM0015217.1	Molecular Function: protein dimerization activity (GO:0046983);;	--	--	--	Uncharacterized protein {ECO:0000313|EnsemblMetazoa:NV24950-PA} OS=Nasonia vitripennis (Parasitic wasp) PE=4 SV=1	PREDICTED: zinc finger MYM-type protein 1-like, partial [Nasonia vitripennis]
EVM0011744.1	Molecular Function: protein dimerization activity (GO:0046983);;	--	--	--	Uncharacterized protein {ECO:0000313|EnsemblMetazoa:NV24950-PA} OS=Nasonia vitripennis (Parasitic wasp) PE=4 SV=1	PREDICTED: zinc finger MYM-type protein 1-like, partial [Nasonia vitripennis]
EVM0012061.1	--	--	--	--	Uncharacterized protein {ECO:0000313|EnsemblMetazoa:NV20997-PA} OS=Nasonia vitripennis (Parasitic wasp) PE=4 SV=1	hypothetical protein SINV_09406 [Solenopsis invicta]
EVM0012110.1	--	--	--	--	AAEL009622-PA {ECO:0000313|EMBL:EAT38517.1} OS=Aedes aegypti (Yellowfever mosquito) PE=4 SV=1	PREDICTED: uncharacterized protein LOC105204173, partial [Solenopsis invicta]
EVM0004947.1	--	--	--	--	Uncharacterized protein {ECO:0000313|EnsemblMetazoa:NV25243-PA} OS=Nasonia vitripennis (Parasitic wasp) PE=4 SV=1	PREDICTED: uncharacterized protein LOC105204173, partial [Solenopsis invicta]
EVM0001208.1	--	--	--	--	Uncharacterized protein {ECO:0000313|EnsemblMetazoa:PAC:15725762} OS=Amphimedon queenslandica (Sponge) PE=4 SV=1	PREDICTED: uncharacterized protein LOC100378309, partial [Saccoglossus kowalevskii]
EVM0005249.1	--	--	[D]	Cell cycle control, cell division, chromosome partitioning	Uncharacterized protein {ECO:0000313|EnsemblMetazoa:PAC:15725762} OS=Amphimedon queenslandica (Sponge) PE=4 SV=1	PREDICTED: uncharacterized protein LOC100378309, partial [Saccoglossus kowalevskii]
EVM0015038.1	--	--	[D]	Cell cycle control, cell division, chromosome partitioning	Uncharacterized protein {ECO:0000313|EnsemblMetazoa:PAC:15725762} OS=Amphimedon queenslandica (Sponge) PE=4 SV=1	PREDICTED: uncharacterized protein LOC100378309, partial [Saccoglossus kowalevskii]
EVM0001138.1	--	--	--	--	Uncharacterized protein {ECO:0000313|EMBL:EZA55099.1} OS=Cerapachys biroi (Ant) PE=4 SV=1	hypothetical protein X777_05354 [Cerapachys biroi]
EVM0007253.1	--	--	--	--	Uncharacterized protein {ECO:0000313|EMBL:EZA55099.1} OS=Cerapachys biroi (Ant) PE=4 SV=1	hypothetical protein X777_05354 [Cerapachys biroi]
EVM0018618.1	--	--	--	--	Uncharacterized protein {ECO:0000313|EnsemblMetazoa:NV31414-PA} OS=Nasonia vitripennis (Parasitic wasp) PE=4 SV=1	hypothetical protein TcasGA2_TC005226 [Tribolium castaneum]
EVM0001033.1	Molecular Function: catalytic activity (GO:0003824);;	--	[E]	Amino acid transport and metabolism	Chymotrypsin-like protein {ECO:0000313|EMBL:ACE75344.1} OS=Glyptapanteles indiensis (Parasitoid wasp) PE=3 SV=1	chymotrypsin-like protein [Glyptapanteles indiensis]
EVM0013260.1	--	--	[E]	Amino acid transport and metabolism	Uncharacterized protein {ECO:0000313|EnsemblMetazoa:NV16789-PA} OS=Nasonia vitripennis (Parasitic wasp) PE=3 SV=1	PREDICTED: chymotrypsin-2 [Nasonia vitripennis]
EVM0016760.1	Molecular Function: catalytic activity (GO:0003824);;	--	[E]	Amino acid transport and metabolism	Chymotrypsin-1 {ECO:0000313|EMBL:EFN89213.1} OS=Harpegnathos saltator (Jerdon's jumping ant) PE=3 SV=1	PREDICTED: chymotrypsin-2-like [Apis florea]
EVM0010686.1	--	--	--	--	Uncharacterized protein {ECO:0000313|EnsemblMetazoa:NV12959-PA} OS=Nasonia vitripennis (Parasitic wasp) PE=4 SV=1	PREDICTED: uncharacterized protein LOC103315534 isoform X2 [Nasonia vitripennis]
EVM0016531.1	--	--	--	--	Uncharacterized protein {ECO:0000313|EnsemblMetazoa:NV22344-PA} OS=Nasonia vitripennis (Parasitic wasp) PE=4 SV=1	PREDICTED: uncharacterized protein LOC100679734 isoform X2 [Nasonia vitripennis]
EVM0008613.1	--	--	--	--	Uncharacterized protein {ECO:0000313|EnsemblMetazoa:NV12959-PA} OS=Nasonia vitripennis (Parasitic wasp) PE=4 SV=1	PREDICTED: uncharacterized protein LOC103315534 isoform X2 [Nasonia vitripennis]
EVM0011901.1	--	--	[M]	Cell wall/membrane/envelope biogenesis	Uncharacterized protein {ECO:0000313|EnsemblMetazoa:NV17237-PA} OS=Nasonia vitripennis (Parasitic wasp) PE=4 SV=1	PREDICTED: ankyrin-3-like [Nasonia vitripennis]
EVM0015950.1	--	--	[M]	Cell wall/membrane/envelope biogenesis	Uncharacterized protein {ECO:0000313|EnsemblMetazoa:NV17237-PA} OS=Nasonia vitripennis (Parasitic wasp) PE=4 SV=1	PREDICTED: ankyrin-3-like [Nasonia vitripennis]
EVM0000091.1	--	--	[M]	Cell wall/membrane/envelope biogenesis	Uncharacterized protein {ECO:0000313|EnsemblMetazoa:NV17237-PA} OS=Nasonia vitripennis (Parasitic wasp) PE=4 SV=1	PREDICTED: ankyrin-3-like [Nasonia vitripennis]
EVM0011762.1	--	--	--	--	Uncharacterized protein {ECO:0000313|EnsemblMetazoa:NV20409-PA} OS=Nasonia vitripennis (Parasitic wasp) PE=4 SV=1	--
EVM0010939.1	--	--	--	--	Uncharacterized protein {ECO:0000313|EnsemblMetazoa:NV22344-PA} OS=Nasonia vitripennis (Parasitic wasp) PE=4 SV=1	PREDICTED: uncharacterized protein LOC100679734 isoform X2 [Nasonia vitripennis]
EVM0005541.1	--	--	--	--	Uncharacterized protein {ECO:0000313|EnsemblMetazoa:NV22344-PA} OS=Nasonia vitripennis (Parasitic wasp) PE=4 SV=1	PREDICTED: uncharacterized protein LOC100679734 isoform X2 [Nasonia vitripennis]
EVM0006388.1	--	--	--	--	Uncharacterized protein {ECO:0000313|EnsemblMetazoa:NV22344-PA} OS=Nasonia vitripennis (Parasitic wasp) PE=4 SV=1	PREDICTED: uncharacterized protein LOC100679734 isoform X2 [Nasonia vitripennis]
EVM0007503.1	Molecular Function: hydrolase activity (GO:0016787);;	--	[E]	Amino acid transport and metabolism	Uncharacterized protein {ECO:0000313|EnsemblMetazoa:NV18036-PA} OS=Nasonia vitripennis (Parasitic wasp) PE=3 SV=1	PREDICTED: collagenase-like [Nasonia vitripennis]
[truncated: 567 more rows]
