# Supplementary material for: The Chromosome-level Genome Provides Insights into the Evolution and Adaptation of Extreme Aggression
Source: Mol Biol Evol. 2024 Sep 13;41(9):msae195. doi: 10.1093/molbev/msae195 (PMC11427683; doi:10.1093/molbev/msae195)
Supplement: msae195_Supplementary_Data [file msae195_supplementary_data.zip › Supplementary File 2.xls]

Title: Genes showed evidence of positive selection in the A. disparis genome
#gene_ID	branch_pvalue	GO_annotation	KEGG_annotation	KOG_class	KOG_class_annotation	TrEMBL_annotation	nr_annotation
EVM0004425.1	0.004294702	Molecular Function: GTPase activity (GO:0003924);; Molecular Function: tyrosine 3-monooxygenase activity (GO:0004511);; Molecular Function: iron ion binding (GO:0005506);; Molecular Function: GTP binding (GO:0005525);; Biological Process: obsolete GTP catabolic process (GO:0006184);; Biological Process: small GTPase mediated signal transduction (GO:0007264);; Biological Process: aromatic amino ac…	K00501|0|nvi:100116056|K00501 tyrosine 3-monooxygenase [EC:1.14.16.2] | (RefSeq) tyrosine 3-monooxygenase	[E]	Amino acid transport and metabolism	Uncharacterized protein {ECO:0000313|EnsemblMetazoa:NV18378-PA} OS=Nasonia vitripennis (Parasitic wasp) PE=4 SV=1	PREDICTED: tyrosine 3-monooxygenase [Nasonia vitripennis]
EVM0013262.1	0.020676758	Biological Process: cellular amino acid metabolic process (GO:0006520);; Molecular Function: carboxy-lyase activity (GO:0016831);; Molecular Function: pyridoxal phosphate binding (GO:0030170);;	K01593|0|nvi:100120061|K01593 aromatic-L-amino-acid decarboxylase [EC:4.1.1.28] | (RefSeq) aromatic-L-amino-acid decarboxylase-like	[E]	Amino acid transport and metabolism	Uncharacterized protein {ECO:0000313|EnsemblMetazoa:NV11111-PA} OS=Nasonia vitripennis (Parasitic wasp) PE=3 SV=1	PREDICTED: aromatic-L-amino-acid decarboxylase-like [Nasonia vitripennis]
EVM0013578.1	0.000000006	--	--	[R]	General function prediction only	Uncharacterized protein {ECO:0000313|EnsemblMetazoa:NV11365-PA} OS=Nasonia vitripennis (Parasitic wasp) PE=4 SV=1	PREDICTED: NF-kappa-B inhibitor cactus [Nasonia vitripennis]
EVM0008147.1	0.020432388	--	--	--	--	Uncharacterized protein {ECO:0000313|EnsemblMetazoa:NV20863-PA} OS=Nasonia vitripennis (Parasitic wasp) PE=4 SV=1	PREDICTED: pacifastin-like protease inhibitor cvp4 [Nasonia vitripennis]
EVM0007014.1	0.000000324	--	--	--	--	Uncharacterized protein {ECO:0000313|EnsemblMetazoa:NV16697-PA} OS=Nasonia vitripennis (Parasitic wasp) PE=4 SV=1	PREDICTED: phenoloxidase subunit A3-like [Megachile rotundata]
EVM0001048.1	0.000000245	--	--	--	--	Uncharacterized protein {ECO:0000313|EnsemblMetazoa:NV11417-PA} OS=Nasonia vitripennis (Parasitic wasp) PE=3 SV=1	PREDICTED: phospholipase A2-like [Nasonia vitripennis]
EVM0014364.1	0.045580513	--	--	[I]	Lipid transport and metabolism	Uncharacterized protein {ECO:0000313|EnsemblMetazoa:NV10680-PA} OS=Nasonia vitripennis (Parasitic wasp) PE=4 SV=1	PREDICTED: apolipophorins [Nasonia vitripennis]
EVM0015878.1	0.02436365	--	K20051|0|nvi:100122063|K20051 low-density lipoprotein receptor-related protein 4 | (RefSeq) low-density lipoprotein receptor-related protein 4-like	[T]	Signal transduction mechanisms	Uncharacterized protein {ECO:0000313|EnsemblMetazoa:NV12504-PA} OS=Nasonia vitripennis (Parasitic wasp) PE=4 SV=1	PREDICTED: low-density lipoprotein receptor-related protein 4-like [Nasonia vitripennis]
EVM0006295.1	0.000124427	Molecular Function: hydrolase activity (GO:0016787);;	--	[OW]	--	Uncharacterized protein {ECO:0000313|EnsemblMetazoa:NV11854-PA} OS=Nasonia vitripennis (Parasitic wasp) PE=4 SV=1	PREDICTED: matrix metalloproteinase-24-like [Nasonia vitripennis]
EVM0011075.3	0.02763647	Molecular Function: phosphatase activator activity (GO:0019211);;	K17605|0|nvi:100122668|K17605 serine/threonine-protein phosphatase 2A activator | (RefSeq) serine/threonine-protein phosphatase 2A activator-like	[DT]	--	Serine/threonine-protein phosphatase 2A activator {ECO:0000256|RuleBase:RU361210} OS=Nasonia vitripennis (Parasitic wasp) PE=3 SV=1	PREDICTED: serine/threonine-protein phosphatase 2A activator-like isoform X1 [Nasonia vitripennis]
EVM0002295.1	0.021526727	--	K00846|0|nvi:100115525|K00846 ketohexokinase [EC:2.7.1.3] | (RefSeq) ketohexokinase-like	[G]	Carbohydrate transport and metabolism	Uncharacterized protein {ECO:0000313|EnsemblMetazoa:NV12585-PA} OS=Nasonia vitripennis (Parasitic wasp) PE=4 SV=1	PREDICTED: ketohexokinase-like [Nasonia vitripennis]
EVM0003450.1	0.028315753	Molecular Function: ATP binding (GO:0005524);; Biological Process: protein folding (GO:0006457);; Biological Process: response to stress (GO:0006950);; Molecular Function: 2-alkenal reductase [NAD(P)] activity (GO:0032440);; Molecular Function: unfolded protein binding (GO:0051082);; Biological Process: oxidation-reduction process (GO:0055114);;	K04043|0|nvi:100114552|K04043 molecular chaperone DnaK | (RefSeq) heat shock 70 kDa protein cognate 5	[O]	Posttranslational modification, protein turnover, chaperones	Stress-70 protein {ECO:0000313|EMBL:AEY61478.1} OS=Apis cerana (Indian honeybee) PE=2 SV=1	PREDICTED: heat shock 70 kDa protein cognate 5 [Nasonia vitripennis]
EVM0002891.1	0.006918786	Molecular Function: kinase activity (GO:0016301);;	K15369|0|nvi:100118416|K15369 trafficking kinesin-binding protein 1 | (RefSeq) trafficking kinesin-binding protein milt	[S]	Function unknown	Uncharacterized protein {ECO:0000313|EnsemblMetazoa:GB51738-PA} OS=Apis mellifera (Honeybee) PE=4 SV=1	PREDICTED: trafficking kinesin-binding protein milt isoform X3 [Nasonia vitripennis]
EVM0007742.1	0.049876965	--	--	[T]	Signal transduction mechanisms	Uncharacterized protein {ECO:0000313|EnsemblMetazoa:NV11156-PA} OS=Nasonia vitripennis (Parasitic wasp) PE=4 SV=1	PREDICTED: RUN domain-containing protein 1 [Nasonia vitripennis]
EVM0018495.1	0.005949721	Biological Process: pseudouridine synthesis (GO:0001522);; Molecular Function: RNA binding (GO:0003723);; Molecular Function: pseudouridine synthase activity (GO:0009982);;	--	[A]	RNA processing and modification	Uncharacterized protein {ECO:0000313|EnsemblMetazoa:NV10131-PA} OS=Nasonia vitripennis (Parasitic wasp) PE=3 SV=1	PREDICTED: RNA pseudouridylate synthase domain-containing protein 2-like isoform X2 [Nasonia vitripennis]
EVM0016841.1	0.005503357	Molecular Function: pyrroline-5-carboxylate reductase activity (GO:0004735);; Biological Process: oxidation-reduction process (GO:0055114);; Biological Process: L-proline biosynthetic process (GO:0055129);;	K00286|2.42198e-147|nvi:100122100|K00286 pyrroline-5-carboxylate reductase [EC:1.5.1.2] | (RefSeq) pyrroline-5-carboxylate reductase	[E]	Amino acid transport and metabolism	Pyrroline-5-carboxylate reductase {ECO:0000256|RuleBase:RU003903} OS=Nasonia vitripennis (Parasitic wasp) PE=3 SV=1	PREDICTED: pyrroline-5-carboxylate reductase [Nasonia vitripennis]
EVM0011409.3	0.001115131	Cellular Component: nucleus (GO:0005634);; Cellular Component: cytoplasm (GO:0005737);; Biological Process: protein import into nucleus (GO:0006606);; Molecular Function: protein transporter activity (GO:0008565);;	K15043|0|nvi:100121393|K15043 importin subunit alpha-2 | (RefSeq) importin subunit alpha	[U]	Intracellular trafficking, secretion, and vesicular transport	Importin subunit alpha {ECO:0000256|PIRNR:PIRNR005673} OS=Nasonia vitripennis (Parasitic wasp) PE=3 SV=1	PREDICTED: importin subunit alpha [Nasonia vitripennis]
EVM0008064.1	0.006697259	Biological Process: proteolysis (GO:0006508);; Molecular Function: serine-type peptidase activity (GO:0008236);; Cellular Component: membrane (GO:0016020);;	K01278|0|nvi:100120008|K01278 dipeptidyl-peptidase 4 [EC:3.4.14.5] | (RefSeq) venom dipeptidyl peptidase 4	[O]	Posttranslational modification, protein turnover, chaperones	Uncharacterized protein {ECO:0000313|EnsemblMetazoa:NV13768-PA} OS=Nasonia vitripennis (Parasitic wasp) PE=4 SV=1	PREDICTED: venom dipeptidyl peptidase 4 isoform X3 [Nasonia vitripennis]
EVM0013519.1	0.019537101	--	--	[V]	Defense mechanisms	Uncharacterized protein {ECO:0000313|EnsemblMetazoa:NV17788-PA} OS=Nasonia vitripennis (Parasitic wasp) PE=3 SV=1	serpin 5 precursor [Nasonia vitripennis]
EVM0015516.1	0.000387297	--	K05695|0|nvi:100121249|K05695 receptor-type tyrosine-protein phosphatase F [EC:3.1.3.48] | (RefSeq) tyrosine-protein phosphatase Lar	[T]	Signal transduction mechanisms	Uncharacterized protein {ECO:0000313|EnsemblMetazoa:NV11916-PA} OS=Nasonia vitripennis (Parasitic wasp) PE=4 SV=1	PREDICTED: tyrosine-protein phosphatase Lar isoform X1 [Nasonia vitripennis]
EVM0006950.1	0.000292456	--	--	--	--	Uncharacterized protein {ECO:0000313|EnsemblMetazoa:NV15586-PA} OS=Nasonia vitripennis (Parasitic wasp) PE=4 SV=1	PREDICTED: hypothetical protein LOC100646619 [Bombus terrestris]
EVM0005405.1	0.011696893	Molecular Function: DNA binding (GO:0003677);; Molecular Function: ATP-dependent DNA helicase activity (GO:0004003);; Molecular Function: ATP binding (GO:0005524);; Cellular Component: nucleus (GO:0005634);; Biological Process: DNA repair (GO:0006281);;	K11136|0|nvi:100122521|K11136 regulator of telomere elongation helicase 1 [EC:3.6.4.12] | (RefSeq) regulator of telomere elongation helicase 1 homolog	[L]	Replication, recombination and repair	Regulator of telomere elongation helicase 1-like protein {ECO:0000313|EMBL:EZA54344.1} OS=Cerapachys biroi (Ant) PE=4 SV=1	PREDICTED: regulator of telomere elongation helicase 1 homolog [Nasonia vitripennis]
EVM0008717.1	0.005814043	Molecular Function: structural molecule activity (GO:0005198);;	--	[U]	Intracellular trafficking, secretion, and vesicular transport	Uncharacterized protein {ECO:0000313|EnsemblMetazoa:NV17903-PA} OS=Nasonia vitripennis (Parasitic wasp) PE=4 SV=1	PREDICTED: vesicle-associated membrane protein-associated protein A [Nasonia vitripennis]
EVM0018550.1	0.002017638	--	--	[S]	Function unknown	Protein FAM38B {ECO:0000313|EMBL:EGI60009.1} OS=Acromyrmex echinatior (Panamanian leafcutter ant) PE=4 SV=1	PREDICTED: piezo-type mechanosensitive ion channel component 2 isoform X1 [Nasonia vitripennis]
EVM0004545.1	0.032969018	--	--	[S]	Function unknown	Putative uncharacterized protein {ECO:0000313|EMBL:EFZ20181.1} (Fragment) OS=Solenopsis invicta (Red imported fire ant) PE=4 SV=1	PREDICTED: zinc finger protein 706-like [Solenopsis invicta]
EVM0010020.1	0.030031994	Molecular Function: DNA-binding transcription factor activity (GO:0003700);; Cellular Component: nucleus (GO:0005634);; Biological Process: regulation of transcription, DNA-templated (GO:0006355);; Molecular Function: sequence-specific DNA binding (GO:0043565);;	--	[K]	Transcription	Uncharacterized protein {ECO:0000313|EnsemblMetazoa:NV13312-PA} OS=Nasonia vitripennis (Parasitic wasp) PE=4 SV=1	PREDICTED: LOW QUALITY PROTEIN: homeobox protein caupolican-like [Nasonia vitripennis]
EVM0002921.1	0.002880219	Biological Process: transport (GO:0006810);; Cellular Component: membrane (GO:0016020);; Cellular Component: synapse (GO:0045202);;	K05636|0|nvi:100123956|K05636 laminin, beta 1 | (RefSeq) laminin subunit beta-1	[W]	Extracellular structures	Uncharacterized protein {ECO:0000313|EnsemblMetazoa:NV14179-PA} OS=Nasonia vitripennis (Parasitic wasp) PE=4 SV=1	PREDICTED: laminin subunit beta-1 [Nasonia vitripennis]
EVM0014594.1	0.0006186	Molecular Function: ATP binding (GO:0005524);; Biological Process: obsolete ATP catabolic process (GO:0006200);; Cellular Component: membrane (GO:0016020);; Molecular Function: ATPase activity (GO:0016887);;	--	[Q]	Secondary metabolites biosynthesis, transport and catabolism	Uncharacterized protein {ECO:0000313|EnsemblMetazoa:NV13209-PA} OS=Nasonia vitripennis (Parasitic wasp) PE=4 SV=1	PREDICTED: ABC transporter G family member 21 isoform X2 [Nasonia vitripennis]
EVM0017144.1	0.026862312	Biological Process: signal transduction (GO:0007165);;	K12878|0|nvi:100123388|K12878 THO complex subunit 1 | (RefSeq) Hpr1, Thoc1; THO complex subunit 1	[Y]	Nuclear structure	Uncharacterized protein {ECO:0000313|EnsemblMetazoa:NV12044-PA} OS=Nasonia vitripennis (Parasitic wasp) PE=4 SV=1	PREDICTED: THO complex subunit 1 isoform X3 [Nasonia vitripennis]
EVM0017739.1	0.030231526	Molecular Function: translation elongation factor activity (GO:0003746);; Molecular Function: GTPase activity (GO:0003924);; Molecular Function: GTP binding (GO:0005525);; Biological Process: obsolete GTP catabolic process (GO:0006184);; Biological Process: translational elongation (GO:0006414);;	K14536|0|nvi:100121680|K14536 ribosome assembly protein 1 [EC:3.6.5.-] | (RefSeq) elongation factor-like GTPase 1	[J]	Translation, ribosomal structure and biogenesis	Uncharacterized protein {ECO:0000313|EnsemblMetazoa:NV14627-PA} OS=Nasonia vitripennis (Parasitic wasp) PE=4 SV=1	PREDICTED: elongation factor Tu GTP-binding domain-containing protein 1 isoform X1 [Nasonia vitripennis]
EVM0016563.1	0.005981338	--	--	[T]	Signal transduction mechanisms	Uncharacterized protein {ECO:0000313|EnsemblMetazoa:NV13422-PA} OS=Nasonia vitripennis (Parasitic wasp) PE=4 SV=1	PREDICTED: protein croquemort-like isoform X1 [Nasonia vitripennis]
EVM0019227.1	0.014848328	Molecular Function: DNA binding (GO:0003677);; Molecular Function: translation elongation factor activity (GO:0003746);; Cellular Component: nucleus (GO:0005634);; Biological Process: regulation of transcription by RNA polymerase II (GO:0006357);; Biological Process: translational elongation (GO:0006414);; Molecular Function: zinc ion binding (GO:0008270);; Biological Process: regulation of DNA-t…	K03145|4.44455e-52|nvi:100115830|K03145 transcription elongation factor S-II | (RefSeq) transcription elongation factor S-II	[K]	Transcription	Uncharacterized protein {ECO:0000313|EnsemblMetazoa:NV18314-PA} OS=Nasonia vitripennis (Parasitic wasp) PE=4 SV=1	PREDICTED: transcription elongation factor S-II [Nasonia vitripennis]
EVM0009091.1	0.020132437	Biological Process: phosphatidylserine biosynthetic process (GO:0006659);;	K08729|0|ame:410330|K08729 phosphatidylserine synthase 1 [EC:2.7.8.-] | (RefSeq) phosphatidylserine synthase 1	[I]	Lipid transport and metabolism	Phosphatidylserine synthase 1 {ECO:0000313|EMBL:EFN74058.1} OS=Camponotus floridanus (Florida carpenter ant) PE=4 SV=1	PREDICTED: phosphatidylserine synthase 1 isoform X3 [Camponotus floridanus]
EVM0003955.1	0.026096058	Molecular Function: transcription regulatory region sequence-specific DNA binding (GO:0000976);; Molecular Function: DNA-binding transcription factor activity (GO:0003700);; Cellular Component: nucleus (GO:0005634);; Biological Process: regulation of transcription, DNA-templated (GO:0006355);;	K09317|0|nvi:100123616|K09317 homeobox protein EMX | (RefSeq) Ems; empty-spiracles-like protein	[K]	Transcription	Empty spiracles-like protein {ECO:0000313|EMBL:EZA45244.1} OS=Microplitis demolitor PE=4 SV=1	PREDICTED: homeotic protein empty spiracles [Nasonia vitripennis]
EVM0018793.1	0.019225168	Molecular Function: calcium ion binding (GO:0005509);; Biological Process: protein folding (GO:0006457);;	K09577|1.60155e-104|nvi:100115197|K09577 FK506-binding protein 14 [EC:5.2.1.8] | (RefSeq) FK506-binding protein 2	[O]	Posttranslational modification, protein turnover, chaperones	Uncharacterized protein {ECO:0000313|EnsemblMetazoa:NV17395-PA} OS=Nasonia vitripennis (Parasitic wasp) PE=4 SV=1	PREDICTED: FK506-binding protein 2 isoform X2 [Nasonia vitripennis]
EVM0013032.1	0.00658716	Molecular Function: cysteine-tRNA ligase activity (GO:0004817);; Molecular Function: ATP binding (GO:0005524);; Biological Process: cysteinyl-tRNA aminoacylation (GO:0006423);;	K01883|0|nvi:100117013|K01883 cysteinyl-tRNA synthetase [EC:6.1.1.16] | (RefSeq) cysteine--tRNA ligase, cytoplasmic	[J]	Translation, ribosomal structure and biogenesis	Uncharacterized protein {ECO:0000313|EnsemblMetazoa:NV13339-PA} OS=Nasonia vitripennis (Parasitic wasp) PE=3 SV=1	PREDICTED: cysteine--tRNA ligase, cytoplasmic [Nasonia vitripennis]
EVM0004168.1	0.002360717	Molecular Function: binding (GO:0005488);;	K14570|0|nvi:100680126|K14570 RNA exonuclease 1 [EC:3.1.-.-] | (RefSeq) RNA exonuclease 1 homolog	[L]	Replication, recombination and repair	RNA exonuclease 1-like protein {ECO:0000313|EMBL:EFN69385.1} OS=Camponotus floridanus (Florida carpenter ant) PE=4 SV=1	PREDICTED: RNA exonuclease 1 homolog [Nasonia vitripennis]
EVM0015935.1	0.043779089	--	K10409|0|nvi:100118850|K10409 dynein intermediate chain 1, axonemal | (RefSeq) dynein intermediate chain 2, ciliary	[Z]	Cytoskeleton	Uncharacterized protein {ECO:0000313|EnsemblMetazoa:ACEP28028-PA} OS=Atta cephalotes (Leafcutter ant) PE=4 SV=1	PREDICTED: dynein intermediate chain 2, ciliary [Nasonia vitripennis]
EVM0005873.1	0.049825569	Molecular Function: 1-phosphatidylinositol 4-kinase activity (GO:0004430);; Biological Process: phosphatidylinositol biosynthetic process (GO:0006661);; Biological Process: phosphatidylinositol phosphorylation (GO:0046854);; Biological Process: phosphatidylinositol-mediated signaling (GO:0048015);;	K19801|0|nvi:100115953|K19801 phosphatidylinositol 4-kinase B [EC:2.7.1.67] | (RefSeq) Pi4kb; phosphatidylinositol 4-kinase, catalytic, beta	[TU]	--	Uncharacterized protein {ECO:0000313|EnsemblMetazoa:GB40676-PA} OS=Apis mellifera (Honeybee) PE=4 SV=1	PREDICTED: LOW QUALITY PROTEIN: phosphatidylinositol 4-kinase beta [Nasonia vitripennis]
EVM0004145.4	0.014449709	Molecular Function: oxidoreductase activity, acting on the CH-OH group of donors, NAD or NADP as acceptor (GO:0016616);; Molecular Function: NAD binding (GO:0051287);; Biological Process: oxidation-reduction process (GO:0055114);;	K04496|0|nvi:100118146|K04496 C-terminal binding protein | (RefSeq) C-terminal-binding protein	[K]	Transcription	Uncharacterized protein {ECO:0000313|EnsemblMetazoa:NV10632-PA} OS=Nasonia vitripennis (Parasitic wasp) PE=3 SV=1	PREDICTED: C-terminal-binding protein isoform X2 [Nasonia vitripennis]
EVM0003470.2	0.009005219	Molecular Function: iron ion binding (GO:0005506);; Biological Process: glutamate biosynthetic process (GO:0006537);; Molecular Function: FMN binding (GO:0010181);; Molecular Function: glutamate synthase (NADH) activity (GO:0016040);; Molecular Function: flavin adenine dinucleotide binding (GO:0050660);; Molecular Function: iron-sulfur cluster binding (GO:0051536);; Biological Process: oxidation-…	K00264|0|nvi:100122109|K00264 glutamate synthase (NADPH/NADH) [EC:1.4.1.13 1.4.1.14] | (RefSeq) putative glutamate synthase [NADPH]	[E]	Amino acid transport and metabolism	Uncharacterized protein {ECO:0000313|EnsemblMetazoa:NV11658-PA} OS=Nasonia vitripennis (Parasitic wasp) PE=4 SV=1	PREDICTED: putative glutamate synthase [NADPH] isoform X2 [Nasonia vitripennis]
EVM0011483.3	0.00007959	--	--	[R]	General function prediction only	Uncharacterized protein {ECO:0000313|EnsemblMetazoa:NV10843-PA} OS=Nasonia vitripennis (Parasitic wasp) PE=4 SV=1	PREDICTED: liprin-alpha-1 isoform X12 [Nasonia vitripennis]
EVM0010474.1	0.023708278	--	K20366|0|nvi:100115524|K20366 endoplasmic reticulum-Golgi intermediate compartment protein 2 | (RefSeq) endoplasmic reticulum-Golgi intermediate compartment protein 2	[U]	Intracellular trafficking, secretion, and vesicular transport	Uncharacterized protein {ECO:0000313|EnsemblMetazoa:NV17638-PA} OS=Nasonia vitripennis (Parasitic wasp) PE=4 SV=1	PREDICTED: endoplasmic reticulum-Golgi intermediate compartment protein 2 isoform X1 [Nasonia vitripennis]
EVM0008078.1	0.000014813	--	K11798|0|nvi:100122825|K11798 bromodomain and WD repeat domain containing protein 1/3 | (RefSeq) PH-interacting protein	[R]	General function prediction only	Uncharacterized protein {ECO:0000313|EnsemblMetazoa:GB51542-PA} OS=Apis mellifera (Honeybee) PE=4 SV=1	PREDICTED: PH-interacting protein, partial [Nasonia vitripennis]
EVM0004653.1	0.000000364	--	--	[O]	Posttranslational modification, protein turnover, chaperones	Uncharacterized protein {ECO:0000313|EnsemblMetazoa:NV13650-PA} OS=Nasonia vitripennis (Parasitic wasp) PE=4 SV=1	PREDICTED: ADAMTS-like protein 1 isoform X1 [Nasonia vitripennis]
EVM0009085.2	0.000025899	Molecular Function: electron transfer activity (GO:0009055);; Molecular Function: protein disulfide oxidoreductase activity (GO:0015035);; Biological Process: cell redox homeostasis (GO:0045454);;	K17479|7.27245e-104|nvi:100118696|K17479 glutaredoxin domain-containing cysteine-rich protein 1 | (RefSeq) glutaredoxin domain-containing cysteine-rich protein CG12206-like	[O]	Posttranslational modification, protein turnover, chaperones	Uncharacterized protein {ECO:0000313|EnsemblMetazoa:NV15840-PA} OS=Nasonia vitripennis (Parasitic wasp) PE=4 SV=1	PREDICTED: glutaredoxin domain-containing cysteine-rich protein CG12206-like [Nasonia vitripennis]
EVM0009483.1	0.000562668	--	K12824|0|ame:409045|K12824 transcription elongation regulator 1 | (RefSeq) Tf; transcription elongation regulator 1	[K]	Transcription	Transcription elongation regulator 1 {ECO:0000313|EMBL:EFN75645.1} OS=Harpegnathos saltator (Jerdon's jumping ant) PE=4 SV=1	PREDICTED: transcription elongation regulator 1-like [Bombus impatiens]
EVM0008434.1	0.000008907	Molecular Function: obsolete ubiquitin thiolesterase activity (GO:0004221);; Biological Process: ubiquitin-dependent protein catabolic process (GO:0006511);; Molecular Function: cysteine-type peptidase activity (GO:0008234);;	K11840|0|nvi:100120864|K11840 ubiquitin carboxyl-terminal hydrolase 9/24 [EC:3.4.19.12] | (RefSeq) probable ubiquitin carboxyl-terminal hydrolase FAF-X	[O]	Posttranslational modification, protein turnover, chaperones	Ubiquitin carboxyl-terminal hydrolase {ECO:0000256|RuleBase:RU004435} OS=Nasonia vitripennis (Parasitic wasp) PE=3 SV=1	PREDICTED: probable ubiquitin carboxyl-terminal hydrolase FAF-X isoform X1 [Nasonia vitripennis]
EVM0002069.1	0.048903955	Molecular Function: aspartic-type endopeptidase activity (GO:0004190);; Cellular Component: extracellular region (GO:0005576);; Cellular Component: lysosome (GO:0005764);; Cellular Component: microtubule associated complex (GO:0005875);; Biological Process: proteolysis (GO:0006508);; Biological Process: salivary gland cell autophagic cell death (GO:0035071);; Biological Process: nurse cell apopto…	K01379|0|nvi:100114169|K01379 cathepsin D [EC:3.4.23.5] | (RefSeq) lysosomal aspartic protease-like	[O]	Posttranslational modification, protein turnover, chaperones	Uncharacterized protein {ECO:0000313|EnsemblMetazoa:NV17251-PA} OS=Nasonia vitripennis (Parasitic wasp) PE=3 SV=1	PREDICTED: lysosomal aspartic protease-like [Nasonia vitripennis]
EVM0010341.1	0.038169023	Molecular Function: adenosylhomocysteinase activity (GO:0004013);; Biological Process: one-carbon metabolic process (GO:0006730);;	K01251|0|nvi:100113808|K01251 adenosylhomocysteinase [EC:3.3.1.1] | (RefSeq) Ahcy; S-adenosylhomocysteine hydrolase	[H]	Coenzyme transport and metabolism	Adenosylhomocysteinase {ECO:0000256|RuleBase:RU000548} OS=Cerapachys biroi (Ant) PE=3 SV=1	S-adenosylhomocysteine hydrolase [Nasonia vitripennis]
EVM0003472.1	0	Molecular Function: methyltransferase activity (GO:0008168);; Biological Process: methylation (GO:0032259);;	K18203|4.86718e-116|nvi:100118221|K18203 [phosphatase 2A protein]-leucine-carboxy methyltransferase [EC:2.1.1.233] | (RefSeq) leucine carboxyl methyltransferase 1	[O]	Posttranslational modification, protein turnover, chaperones	Uncharacterized protein {ECO:0000313|EnsemblMetazoa:NV18789-PA} OS=Nasonia vitripennis (Parasitic wasp) PE=4 SV=1	PREDICTED: leucine carboxyl methyltransferase 1 isoform X2 [Nasonia vitripennis]
EVM0002192.1	0.013679321	Molecular Function: hydrolase activity, acting on acid anhydrides, in phosphorus-containing anhydrides (GO:0016818);;	K12599|0|nvi:100115022|K12599 antiviral helicase SKI2 [EC:3.6.4.-] | (RefSeq) helicase SKI2W	[A]	RNA processing and modification	Uncharacterized protein {ECO:0000313|EnsemblMetazoa:NV18659-PA} OS=Nasonia vitripennis (Parasitic wasp) PE=4 SV=1	PREDICTED: LOW QUALITY PROTEIN: helicase SKI2W [Nasonia vitripennis]
EVM0010286.1	0	Molecular Function: transferase activity (GO:0016740);;	K11307|0|nvi:100118925|K11307 histone acetyltransferase MYST2 [EC:2.3.1.48] | (RefSeq) histone acetyltransferase KAT7	[B]	Chromatin structure and dynamics	Histone acetyltransferase {ECO:0000256|RuleBase:RU361211} OS=Nasonia vitripennis (Parasitic wasp) PE=3 SV=1	PREDICTED: histone acetyltransferase KAT7 [Nasonia vitripennis]
EVM0002485.1	0	Molecular Function: acetylcholine-gated cation-selective channel activity (GO:0004889);; Cellular Component: plasma membrane (GO:0005886);; Biological Process: ion transport (GO:0006811);; Cellular Component: integral component of membrane (GO:0016021);; Cellular Component: cell junction (GO:0030054);; Cellular Component: postsynaptic membrane (GO:0045211);;	K05312|0|nvi:100119414|K05312 nicotinic acetylcholine receptor, invertebrate | (RefSeq) nAChRa7; nicotinic acetylcholine receptor alpha 7 subunit	[U]	Intracellular trafficking, secretion, and vesicular transport	Uncharacterized protein {ECO:0000313|EnsemblMetazoa:NV15941-PA} OS=Nasonia vitripennis (Parasitic wasp) PE=3 SV=1	PREDICTED: acetylcholine receptor subunit alpha-type acr-16 [Nasonia vitripennis]
EVM0014025.1	0.000000608	Biological Process: transport (GO:0006810);; Cellular Component: membrane (GO:0016020);;	--	[T]	Signal transduction mechanisms	PH-sensitive chloride channel variant 3 {ECO:0000313|EMBL:ABG75743.1} OS=Apis mellifera (Honeybee) PE=2 SV=1	PREDICTED: glycine receptor subunit alpha-4-like isoform 3 [Megachile rotundata]
EVM0010305.1	0.000002247	--	K08798|0|nvi:100122482|K08798 MAP/microtubule affinity-regulating kinase [EC:2.7.11.1] | (RefSeq) serine/threonine-protein kinase MARK2	[R]	General function prediction only	Serine/threonine-protein kinase MARK2 {ECO:0000313|EMBL:AEY56851.1} OS=Apis cerana (Indian honeybee) PE=2 SV=1	PREDICTED: serine/threonine-protein kinase MARK2-like isoform X3 [Nasonia vitripennis]
EVM0015028.1	0.004188498	Molecular Function: signaling receptor activity (GO:0004872);; Molecular Function: calcium ion binding (GO:0005509);; Cellular Component: integral component of plasma membrane (GO:0005887);; Cellular Component: cell-cell junction (GO:0005911);; Biological Process: homophilic cell adhesion via plasma membrane adhesion molecules (GO:0007156);; Biological Process: axon target recognition (GO:0007412…	--	[S]	Function unknown	Uncharacterized protein {ECO:0000313|EnsemblMetazoa:GB45972-PA} OS=Apis mellifera (Honeybee) PE=4 SV=1	PREDICTED: LOW QUALITY PROTEIN: neural-cadherin [Nasonia vitripennis]
EVM0018065.1	0.047228016	Biological Process: formation of translation preinitiation complex (GO:0001731);; Molecular Function: translation initiation factor activity (GO:0003743);; Cellular Component: eukaryotic translation initiation factor 3 complex (GO:0005852);; Biological Process: regulation of translational initiation (GO:0006446);; Cellular Component: eukaryotic 43S preinitiation complex (GO:0016282);; Cellular Co…	K03249|3.27258e-167|nvi:100114194|K03249 translation initiation factor 3 subunit F | (RefSeq) eukaryotic translation initiation factor 3 subunit F-1	[J]	Translation, ribosomal structure and biogenesis	Eukaryotic translation initiation factor 3 subunit F {ECO:0000256|HAMAP-Rule:MF_03005} OS=Nasonia vitripennis (Parasitic wasp) PE=3 SV=1	eukaryotic translation initiation factor 3 subunit F-1 [Nasonia vitripennis]
EVM0003420.1	0.002025483	Cellular Component: endoplasmic reticulum membrane (GO:0005789);; Molecular Function: O-acyltransferase activity (GO:0008374);; Cellular Component: integral component of membrane (GO:0016021);;	K11155|0|nvi:100116518|K11155 diacylglycerol O-acyltransferase 1 [EC:2.3.1.20 2.3.1.75 2.3.1.76] | (RefSeq) diacylglycerol O-acyltransferase 1	[I]	Lipid transport and metabolism	O-acyltransferase {ECO:0000256|PIRNR:PIRNR000439} OS=Nasonia vitripennis (Parasitic wasp) PE=3 SV=1	PREDICTED: diacylglycerol O-acyltransferase 1 [Nasonia vitripennis]
EVM0009103.2	0.002865768	Biological Process: mitotic spindle elongation (GO:0000022);; Molecular Function: translation elongation factor activity (GO:0003746);; Molecular Function: GTPase activity (GO:0003924);; Molecular Function: GTP binding (GO:0005525);; Cellular Component: lipid droplet (GO:0005811);; Cellular Component: cytosol (GO:0005829);; Cellular Component: microtubule associated complex (GO:0005875);; Biologi…	K03234|0|nvi:100118511|K03234 elongation factor 2 | (RefSeq) translation elongation factor 2	[J]	Translation, ribosomal structure and biogenesis	Uncharacterized protein {ECO:0000313|EnsemblMetazoa:NV14848-PA} OS=Nasonia vitripennis (Parasitic wasp) PE=4 SV=1	PREDICTED: translation elongation factor 2 [Nasonia vitripennis]
EVM0005455.1	0.002164089	Molecular Function: carboxy-lyase activity (GO:0016831);; Biological Process: carboxylic acid metabolic process (GO:0019752);; Molecular Function: pyridoxal phosphate binding (GO:0030170);;	K01634|0|nvi:100124107|K01634 sphinganine-1-phosphate aldolase [EC:4.1.2.27] | (RefSeq) sphingosine-1-phosphate lyase	[E]	Amino acid transport and metabolism	Uncharacterized protein {ECO:0000313|EnsemblMetazoa:NV10407-PA} OS=Nasonia vitripennis (Parasitic wasp) PE=3 SV=1	PREDICTED: sphingosine-1-phosphate lyase isoform X1 [Nasonia vitripennis]
EVM0003491.2	0.000003381	--	--	[K]	Transcription	Transcriptional activator protein Pur-alpha {ECO:0000313|EMBL:EFN80947.1} (Fragment) OS=Harpegnathos saltator (Jerdon's jumping ant) PE=4 SV=1	PREDICTED: transcriptional activator protein Pur-beta isoform X2 [Nasonia vitripennis]
EVM0016677.1	0.041783949	--	--	[S]	Function unknown	Uncharacterized protein {ECO:0000313|EnsemblMetazoa:NV18500-PA} OS=Nasonia vitripennis (Parasitic wasp) PE=4 SV=1	PREDICTED: coiled-coil domain-containing protein 22 homolog [Nasonia vitripennis]
EVM0011577.1	0.036385607	Molecular Function: binding (GO:0005488);; Biological Process: regulation of transcription, DNA-templated (GO:0006355);;	K15196|0|nvi:100123706|K15196 transcription factor IIIB 90 kDa subunit | (RefSeq) transcription factor IIIB 90 kDa subunit	[K]	Transcription	Uncharacterized protein {ECO:0000313|EnsemblMetazoa:NV12861-PA} OS=Nasonia vitripennis (Parasitic wasp) PE=4 SV=1	PREDICTED: transcription factor IIIB 90 kDa subunit [Nasonia vitripennis]
EVM0018660.1	0.029270474	Biological Process: transport (GO:0044765);;	--	[P]	Inorganic ion transport and metabolism	Uncharacterized protein {ECO:0000313|EnsemblMetazoa:NV14269-PA} OS=Nasonia vitripennis (Parasitic wasp) PE=4 SV=1	PREDICTED: zinc transporter 1 [Nasonia vitripennis]
EVM0015380.1	0.028134491	--	K11807|0|nvi:100117642|K11807 WD and tetratricopeptide repeats protein 1 | (RefSeq) WD and tetratricopeptide repeats protein 1-like	[R]	General function prediction only	Uncharacterized protein {ECO:0000313|EnsemblMetazoa:NV15239-PA} OS=Nasonia vitripennis (Parasitic wasp) PE=4 SV=1	PREDICTED: WD and tetratricopeptide repeats protein 1-like [Nasonia vitripennis]
EVM0003929.1	0.020107991	Biological Process: sodium ion transport (GO:0006814);; Biological Process: regulation of pH (GO:0006885);; Molecular Function: sodium:proton antiporter activity (GO:0015385);; Cellular Component: integral component of membrane (GO:0016021);; Biological Process: transmembrane transport (GO:0055085);;	K14724|0|nvi:100120863|K14724 solute carrier family 9 (sodium/hydrogen exchanger), member 8 | (RefSeq) sodium/hydrogen exchanger 8-like	[P]	Inorganic ion transport and metabolism	Sodium/hydrogen exchanger {ECO:0000256|RuleBase:RU003722} OS=Nasonia vitripennis (Parasitic wasp) PE=3 SV=1	PREDICTED: sodium/hydrogen exchanger 8-like [Nasonia vitripennis]
EVM0015494.1	0.000053765	Molecular Function: GTP binding (GO:0005525);; Biological Process: small GTPase mediated signal transduction (GO:0007264);;	--	[R]	General function prediction only	F-box/LRR-repeat protein 2 {ECO:0000313|EMBL:EFN75148.1} OS=Harpegnathos saltator (Jerdon's jumping ant) PE=4 SV=1	PREDICTED: F-box/LRR-repeat protein 7 isoform X2 [Microplitis demolitor]
EVM0015495.1	0.000365249	Molecular Function: nucleotide binding (GO:0000166);; Molecular Function: guanylate cyclase activity (GO:0004383);; Biological Process: cGMP biosynthetic process (GO:0006182);; Molecular Function: heme binding (GO:0020037);; Biological Process: intracellular signal transduction (GO:0035556);;	K12318|0|nvi:100118554|K12318 guanylate cyclase soluble subunit alpha [EC:4.6.1.2] | (RefSeq) head-specific guanylate cyclase	[F]	Nucleotide transport and metabolism	Uncharacterized protein {ECO:0000313|EnsemblMetazoa:NV15836-PA} OS=Nasonia vitripennis (Parasitic wasp) PE=3 SV=1	PREDICTED: head-specific guanylate cyclase [Nasonia vitripennis]
EVM0001632.1	0.014518886	Biological Process: cell adhesion (GO:0007155);; Cellular Component: membrane (GO:0016020);;	--	[R]	General function prediction only	Neuroligin-1 {ECO:0000313|EMBL:EZA57804.1} OS=Cerapachys biroi (Ant) PE=4 SV=1	PREDICTED: neuroligin-1 [Nasonia vitripennis]
EVM0013741.1	0.005342038	Molecular Function: serine-type endopeptidase activity (GO:0004252);; Biological Process: proteolysis (GO:0006508);;	K08669|5.07271e-165|nvi:100122950|K08669 HtrA serine peptidase 2 [EC:3.4.21.108] | (RefSeq) serine protease HTRA2, mitochondrial	[O]	Posttranslational modification, protein turnover, chaperones	Uncharacterized protein {ECO:0000313|EnsemblMetazoa:NV11522-PA} OS=Nasonia vitripennis (Parasitic wasp) PE=4 SV=1	PREDICTED: serine protease HTRA2, mitochondrial isoform X2 [Nasonia vitripennis]
EVM0001602.2	0.028031427	--	--	--	--	Uncharacterized protein {ECO:0000313|EnsemblMetazoa:NV12383-PA} OS=Nasonia vitripennis (Parasitic wasp) PE=4 SV=1	PREDICTED: uncharacterized protein LOC100123493 [Nasonia vitripennis]
EVM0013035.1	0	Molecular Function: alpha-mannosidase activity (GO:0004559);; Biological Process: mannose metabolic process (GO:0006013);; Molecular Function: zinc ion binding (GO:0008270);; Molecular Function: carbohydrate binding (GO:0030246);;	K01191|0|nvi:100118809|K01191 alpha-mannosidase [EC:3.2.1.24] | (RefSeq) alpha-mannosidase 2	[G]	Carbohydrate transport and metabolism	Alpha-mannosidase {ECO:0000256|RuleBase:RU361199} OS=Nasonia vitripennis (Parasitic wasp) PE=3 SV=1	PREDICTED: alpha-mannosidase 2 [Nasonia vitripennis]
EVM0005443.1	0.001143016	Cellular Component: voltage-gated sodium channel complex (GO:0001518);; Molecular Function: voltage-gated sodium channel activity (GO:0005248);; Molecular Function: calcium ion binding (GO:0005509);; Biological Process: regulation of ion transmembrane transport (GO:0034765);; Biological Process: sodium ion transmembrane transport (GO:0035725);;	K04834|0|nvi:100101930|K04834 voltage-gated sodium channel type II alpha | (RefSeq) Para; voltage-gated sodium channel alpha subunit	[PT]	--	Sodium channel protein {ECO:0000256|RuleBase:RU361132} OS=Nasonia vitripennis (Parasitic wasp) PE=3 SV=1	PREDICTED: voltage-gated sodium channel alpha subunit isoform X1 [Nasonia vitripennis]
EVM0013229.1	0.003244494	Cellular Component: cytoskeleton (GO:0005856);; Biological Process: regulation of actin filament polymerization (GO:0030833);;	K05754|2.14863e-82|nvi:100679773|K05754 actin related protein 2/3 complex, subunit 5 | (RefSeq) actin-related protein 2/3 complex subunit 5	[Z]	Cytoskeleton	Actin-related protein 2/3 complex subunit 5 {ECO:0000256|RuleBase:RU004301} OS=Nasonia vitripennis (Parasitic wasp) PE=3 SV=1	PREDICTED: actin-related protein 2/3 complex subunit 5 [Nasonia vitripennis]
EVM0016575.1	0.018416708	Molecular Function: nucleic acid binding (GO:0003676);; Molecular Function: ATP binding (GO:0005524);; Molecular Function: ATP-dependent helicase activity (GO:0008026);;	K13177|0|nvi:100122509|K13177 ATP-dependent RNA helicase DDX1 [EC:3.6.4.13] | (RefSeq) ATP-dependent RNA helicase Ddx1	[A]	RNA processing and modification	Uncharacterized protein {ECO:0000313|EnsemblMetazoa:NV14971-PA} OS=Nasonia vitripennis (Parasitic wasp) PE=4 SV=1	PREDICTED: ATP-dependent RNA helicase Ddx1 isoform X1 [Nasonia vitripennis]
EVM0006123.1	0.02271395	Molecular Function: nucleic acid binding (GO:0003676);; Molecular Function: ATP binding (GO:0005524);; Molecular Function: ATP-dependent helicase activity (GO:0008026);; Molecular Function: zinc ion binding (GO:0008270);;	K13116|0|ame:408524|K13116 ATP-dependent RNA helicase DDX41 [EC:3.6.4.13] | (RefSeq) abs; ATP-dependent RNA helicase abstrakt	[A]	RNA processing and modification	Uncharacterized protein {ECO:0000313|EnsemblMetazoa:GB50078-PA} OS=Apis mellifera (Honeybee) PE=4 SV=1	PREDICTED: ATP-dependent RNA helicase abstrakt-like [Apis florea]
EVM0012979.1	0.014954799	--	--	[T]	Signal transduction mechanisms	Uncharacterized protein {ECO:0000313|EnsemblMetazoa:NV16559-PA} OS=Nasonia vitripennis (Parasitic wasp) PE=4 SV=1	PREDICTED: failed axon connections isoform X1 [Nasonia vitripennis]
EVM0015102.1	0.02048806	--	K15186|1.12047e-163|nvi:100116738|K15186 ELL-associated factor | (RefSeq) ell-associated factor Eaf	[K]	Transcription	Uncharacterized protein {ECO:0000313|EnsemblMetazoa:NV13113-PA} OS=Nasonia vitripennis (Parasitic wasp) PE=4 SV=1	PREDICTED: ell-associated factor Eaf [Nasonia vitripennis]
EVM0015520.1	0.040075103	Molecular Function: NADPH-hemoprotein reductase activity (GO:0003958);; Molecular Function: iron ion binding (GO:0005506);; Cellular Component: endoplasmic reticulum membrane (GO:0005789);; Molecular Function: FMN binding (GO:0010181);; Biological Process: oxidation-reduction process (GO:0055114);;	K00327|0|nvi:100121805|K00327 NADPH-ferrihemoprotein reductase [EC:1.6.2.4] | (RefSeq) Cpr; cytochrome P450 reductase	[C]	Energy production and conversion	NADPH--cytochrome P450 reductase {ECO:0000256|PIRNR:PIRNR000208} OS=Apis cerana (Indian honeybee) PE=2 SV=1	PREDICTED: LOW QUALITY PROTEIN: NADPH--cytochrome P450 reductase [Nasonia vitripennis]
EVM0003312.1	0.000981835	Molecular Function: 3-hydroxyacyl-CoA dehydrogenase activity (GO:0003857);; Molecular Function: enoyl-CoA hydratase activity (GO:0004300);; Biological Process: fatty acid beta-oxidation (GO:0006635);; Cellular Component: mitochondrial fatty acid beta-oxidation multienzyme complex (GO:0016507);; Molecular Function: coenzyme binding (GO:0050662);;	K07515|0|nvi:100121740|K07515 enoyl-CoA hydratase / long-chain 3-hydroxyacyl-CoA dehydrogenase [EC:4.2.1.17 1.1.1.211] | (RefSeq) trifunctional enzyme subunit alpha, mitochondrial	[I]	Lipid transport and metabolism	Uncharacterized protein {ECO:0000313|EnsemblMetazoa:NV11442-PA} OS=Nasonia vitripennis (Parasitic wasp) PE=3 SV=1	PREDICTED: trifunctional enzyme subunit alpha, mitochondrial [Nasonia vitripennis]
EVM0012678.1	0.000298241	--	--	[UR]	--	Uncharacterized protein {ECO:0000313|EnsemblMetazoa:NV12475-PA} OS=Nasonia vitripennis (Parasitic wasp) PE=4 SV=1	PREDICTED: golgin-84 isoform X1 [Nasonia vitripennis]
EVM0000570.1	0.003025336	Molecular Function: DNA binding (GO:0003677);; Molecular Function: DNA-directed 5'-3' RNA polymerase activity (GO:0003899);; Cellular Component: nucleus (GO:0005634);; Biological Process: transcription, DNA-templated (GO:0006351);; Molecular Function: zinc ion binding (GO:0008270);;	K02999|0|nvi:100118719|K02999 DNA-directed RNA polymerase I subunit RPA1 [EC:2.7.7.6] | (RefSeq) DNA-directed RNA polymerase I subunit RPA1	[K]	Transcription	DNA-directed RNA polymerase {ECO:0000256|RuleBase:RU004279} OS=Nasonia vitripennis (Parasitic wasp) PE=3 SV=1	PREDICTED: DNA-directed RNA polymerase I subunit RPA1 isoform X1 [Nasonia vitripennis]
EVM0015871.2	0.00027056	Molecular Function: nucleic acid binding (GO:0003676);; Molecular Function: endoribonuclease activity, producing 5'-phosphomonoesters (GO:0016891);;	K11592|0|nvi:100121676|K11592 endoribonuclease Dicer [EC:3.1.26.-] | (RefSeq) Dcr-1; endoribonuclease Dcr-1	[A]	RNA processing and modification	Uncharacterized protein {ECO:0000313|EnsemblMetazoa:NV18057-PA} OS=Nasonia vitripennis (Parasitic wasp) PE=4 SV=1	PREDICTED: endoribonuclease Dcr-1 [Nasonia vitripennis]
EVM0015913.1	0.04419737	Molecular Function: nucleotide binding (GO:0000166);; Molecular Function: damaged DNA binding (GO:0003684);; Molecular Function: GTPase activator activity (GO:0005099);; Cellular Component: nucleus (GO:0005634);; Biological Process: nucleotide-excision repair (GO:0006289);; Biological Process: positive regulation of GTPase activity (GO:0032320);;	K10847|2.51462e-157|nvi:100117103|K10847 DNA-repair protein complementing XP-A cells | (RefSeq) DNA repair protein complementing XP-A cells homolog	[L]	Replication, recombination and repair	Uncharacterized protein {ECO:0000313|EnsemblMetazoa:NV14820-PA} OS=Nasonia vitripennis (Parasitic wasp) PE=4 SV=1	PREDICTED: DNA repair protein complementing XP-A cells homolog isoform X1 [Nasonia vitripennis]
EVM0011235.1	0.008171098	--	--	[T]	Signal transduction mechanisms	Uncharacterized protein {ECO:0000313|EnsemblMetazoa:NV14330-PA} OS=Nasonia vitripennis (Parasitic wasp) PE=4 SV=1	PREDICTED: SH3 domain-binding protein 5 homolog [Nasonia vitripennis]
EVM0003421.1	0.026571395	--	--	[D]	Cell cycle control, cell division, chromosome partitioning	Uncharacterized protein {ECO:0000313|EnsemblMetazoa:NV18268-PA} OS=Nasonia vitripennis (Parasitic wasp) PE=4 SV=1	PREDICTED: protein Skeletor, isoforms B/C [Nasonia vitripennis]
EVM0007822.1	0.016470605	Molecular Function: pyruvate dehydrogenase (acetyl-transferring) activity (GO:0004739);; Biological Process: oxidation-reduction process (GO:0055114);;	K00167|0|nvi:100119698|K00167 2-oxoisovalerate dehydrogenase E1 component beta subunit [EC:1.2.4.4] | (RefSeq) 2-oxoisovalerate dehydrogenase subunit beta, mitochondrial	[C]	Energy production and conversion	Uncharacterized protein {ECO:0000313|EnsemblMetazoa:NV15138-PA} OS=Nasonia vitripennis (Parasitic wasp) PE=4 SV=1	PREDICTED: 2-oxoisovalerate dehydrogenase subunit beta, mitochondrial [Nasonia vitripennis]
EVM0005482.1	0.002488739	Molecular Function: nucleic acid binding (GO:0003676);; Molecular Function: hydrolase activity, acting on acid anhydrides (GO:0016817);;	K11665|0|nvi:100118249|K11665 DNA helicase INO80 [EC:3.6.4.12] | (RefSeq) putative DNA helicase Ino80	[L]	Replication, recombination and repair	Uncharacterized protein {ECO:0000313|EnsemblMetazoa:NV10633-PA} OS=Nasonia vitripennis (Parasitic wasp) PE=4 SV=1	PREDICTED: putative DNA helicase Ino80 [Nasonia vitripennis]
EVM0018554.1	0.000460223	--	--	[S]	Function unknown	Uncharacterized protein {ECO:0000313|EnsemblMetazoa:NV13092-PA} OS=Nasonia vitripennis (Parasitic wasp) PE=4 SV=1	PREDICTED: UPF0378 protein KIAA0100 [Nasonia vitripennis]
EVM0009655.5	0.04096546	Biological Process: cellular process (GO:0044763);; Biological Process: regulation of cellular process (GO:0050794);;	K20704|0|nvi:100118667|K20704 protein ECT2 | (RefSeq) protein ECT2	[T]	Signal transduction mechanisms	Uncharacterized protein {ECO:0000313|EnsemblMetazoa:NV11081-PA} OS=Nasonia vitripennis (Parasitic wasp) PE=4 SV=1	PREDICTED: protein ECT2 isoform X1 [Nasonia vitripennis]
EVM0007668.1	0.004959403	--	K13210|0|ame:552294|K13210 far upstream element-binding protein | (RefSeq) far upstream element-binding protein 3	[A]	RNA processing and modification	Uncharacterized protein {ECO:0000313|EnsemblMetazoa:GB40824-PA} OS=Apis mellifera (Honeybee) PE=4 SV=1	PREDICTED: far upstream element-binding protein 1-like [Bombus terrestris]
EVM0018067.1	0.004309235	Cellular Component: mitochondrial inner membrane (GO:0005743);; Biological Process: respiratory chain complex IV assembly (GO:0008535);; Molecular Function: protein transporter activity (GO:0008565);;	K03217|0|nvi:100117732|K03217 YidC/Oxa1 family membrane protein insertase | (RefSeq) mitochondrial inner membrane protein OXA1L	[OU]	--	Uncharacterized protein {ECO:0000313|EnsemblMetazoa:NV16205-PA} OS=Nasonia vitripennis (Parasitic wasp) PE=3 SV=1	PREDICTED: mitochondrial inner membrane protein OXA1L [Nasonia vitripennis]
EVM0007647.1	0.019184032	--	K12886|5.36352e-98|tca:656952|K12886 heterogeneous nuclear ribonucleoprotein K | (RefSeq) heterogeneous nuclear ribonucleoprotein K	[AR]	--	Putative uncharacterized protein {ECO:0000313|EMBL:EFA06604.1} OS=Tribolium castaneum (Red flour beetle) PE=4 SV=1	PREDICTED: heterogeneous nuclear ribonucleoprotein K-like [Bombus terrestris]
EVM0000966.1	0.013957937	Molecular Function: RNA binding (GO:0003723);; Molecular Function: ATP binding (GO:0005524);; Molecular Function: ATP-dependent helicase activity (GO:0008026);;	K14806|0|nvi:100117244|K14806 ATP-dependent RNA helicase DDX31/DBP7 [EC:3.6.4.13] | (RefSeq) probable ATP-dependent RNA helicase DDX31	[A]	RNA processing and modification	Uncharacterized protein {ECO:0000313|EnsemblMetazoa:NV17847-PA} OS=Nasonia vitripennis (Parasitic wasp) PE=3 SV=1	PREDICTED: probable ATP-dependent RNA helicase DDX31 [Nasonia vitripennis]
EVM0011085.1	0.020942954	Biological Process: mitotic cell cycle (GO:0000278);; Molecular Function: ATP binding (GO:0005524);; Cellular Component: nucleus (GO:0005634);; Cellular Component: cytoplasm (GO:0005737);; Cellular Component: microtubule organizing center (GO:0005815);; Cellular Component: microtubule (GO:0005874);; Molecular Function: microtubule binding (GO:0008017);; Molecular Function: microtubule-severing AT…	K13254|0|nvi:100115366|K13254 spastin [EC:3.6.4.3] | (RefSeq) spastin	[O]	Posttranslational modification, protein turnover, chaperones	Spastin {ECO:0000256|HAMAP-Rule:MF_03021} OS=Nasonia vitripennis (Parasitic wasp) PE=3 SV=1	PREDICTED: spastin isoform X1 [Nasonia vitripennis]
EVM0015200.1	0.035741028	Molecular Function: DNA binding (GO:0003677);; Molecular Function: helicase activity (GO:0004386);; Molecular Function: ATP binding (GO:0005524);;	K14439|0|nvi:100115899|K14439 SWI/SNF-related matrix-associated actin-dependent regulator of chromatin subfamily A containing DEAD/H box 1 [EC:3.6.4.12] | (RefSeq) SWI/SNF-related matrix-associated actin-dependent regulator of chromatin subfamily A containing DEAD/H box 1 homolog	[B]	Chromatin structure and dynamics	Uncharacterized protein {ECO:0000313|EnsemblMetazoa:NV13096-PA} OS=Nasonia vitripennis (Parasitic wasp) PE=4 SV=1	PREDICTED: SWI/SNF-related matrix-associated actin-dependent regulator of chromatin subfamily A containing DEAD/H box 1 homolog [Nasonia vitripennis]
EVM0019196.1	0.000000028	--	K14772|0|nvi:100122027|K14772 U3 small nucleolar RNA-associated protein 20 | (RefSeq) small subunit processome component 20 homolog	[V]	Defense mechanisms	Uncharacterized protein {ECO:0000313|EnsemblMetazoa:NV16884-PA} OS=Nasonia vitripennis (Parasitic wasp) PE=4 SV=1	PREDICTED: small subunit processome component 20 homolog isoform X1 [Nasonia vitripennis]
EVM0010789.1	0.040907331	Molecular Function: ATP-dependent peptidase activity (GO:0004176);; Molecular Function: serine-type endopeptidase activity (GO:0004252);; Molecular Function: ATP binding (GO:0005524);; Cellular Component: mitochondrial matrix (GO:0005759);; Biological Process: obsolete ATP catabolic process (GO:0006200);; Biological Process: protein quality control for misfolded or incompletely synthesized protei…	K08675|0|nvi:100119946|K08675 Lon-like ATP-dependent protease [EC:3.4.21.-] | (RefSeq) lon protease homolog, mitochondrial	[O]	Posttranslational modification, protein turnover, chaperones	Lon protease homolog, mitochondrial {ECO:0000256|HAMAP-Rule:MF_03120} OS=Nasonia vitripennis (Parasitic wasp) PE=3 SV=1	PREDICTED: lon protease homolog, mitochondrial isoform X1 [Nasonia vitripennis]
EVM0014002.2	0.028266187	--	--	[K]	Transcription	Uncharacterized protein {ECO:0000313|EnsemblMetazoa:NV14665-PA} OS=Nasonia vitripennis (Parasitic wasp) PE=4 SV=1	PREDICTED: scaffold attachment factor B2-like, partial [Nasonia vitripennis]
EVM0009420.1	0.005316607	Biological Process: lipid metabolic process (GO:0006629);; Molecular Function: hydrolase activity (GO:0016787);;	K07188|0|ame:413702|K07188 hormone-sensitive lipase [EC:3.1.1.79] | (RefSeq) hormone-sensitive lipase	[I]	Lipid transport and metabolism	Hormone-sensitive lipase {ECO:0000313|EMBL:EZA47677.1} OS=Cerapachys biroi (Ant) PE=4 SV=1	Hormone-sensitive lipase [Cerapachys biroi]
EVM0012785.1	0.040759677	--	K12604|0|nvi:100114396|K12604 CCR4-NOT transcription complex subunit 1 | (RefSeq) CNOT1; CCR4-NOT transcription complex subunit 1	[K]	Transcription	Uncharacterized protein {ECO:0000313|EnsemblMetazoa:NV18106-PA} OS=Nasonia vitripennis (Parasitic wasp) PE=4 SV=1	PREDICTED: CCR4-NOT transcription complex subunit 1 isoform X2 [Nasonia vitripennis]
EVM0005390.1	0.006804358	Molecular Function: nucleotide binding (GO:0000166);; Molecular Function: RNA binding (GO:0003723);; Cellular Component: nucleus (GO:0005634);; Biological Process: mRNA processing (GO:0006397);;	K12837|0|nvi:100120725|K12837 splicing factor U2AF 65 kDa subunit | (RefSeq) splicing factor U2AF 50 kDa subunit	[A]	RNA processing and modification	Splicing factor U2AF 50 kDa subunit {ECO:0000313|EMBL:EFN65791.1} OS=Camponotus floridanus (Florida carpenter ant) PE=4 SV=1	PREDICTED: splicing factor U2AF 50 kDa subunit isoform X1 [Nasonia vitripennis]
EVM0009120.1	0.00382697	Molecular Function: protein kinase activity (GO:0004672);; Biological Process: phosphorylation (GO:0016310);;	K02178|0|nvi:100679995|K02178 checkpoint serine/threonine-protein kinase [EC:2.7.11.1] | (RefSeq) uncharacterized LOC100679995	[D]	Cell cycle control, cell division, chromosome partitioning	Uncharacterized protein {ECO:0000313|EnsemblMetazoa:NV23869-PA} OS=Nasonia vitripennis (Parasitic wasp) PE=4 SV=1	PREDICTED: mediator of RNA polymerase II transcription subunit 12 [Nasonia vitripennis]
EVM0012611.1	0.003244643	Molecular Function: hydrolase activity, acting on carbon-nitrogen (but not peptide) bonds (GO:0016810);;	K01487|0|nvi:100122760|K01487 guanine deaminase [EC:3.5.4.3] | (RefSeq) guanine deaminase	[FQ]	--	Uncharacterized protein {ECO:0000313|EnsemblMetazoa:NV12009-PA} OS=Nasonia vitripennis (Parasitic wasp) PE=4 SV=1	PREDICTED: guanine deaminase [Nasonia vitripennis]
EVM0017520.2	0.000963014	Molecular Function: DNA-binding transcription factor activity (GO:0003700);; Cellular Component: nucleus (GO:0005634);; Biological Process: regulation of transcription, DNA-templated (GO:0006355);; Biological Process: multicellular organism development (GO:0007275);; Molecular Function: sequence-specific DNA binding (GO:0043565);;	K08031|0|nvi:100118963|K08031 paired box protein 6 | (RefSeq) Toy; paired box protein Pax-6	[K]	Transcription	Uncharacterized protein {ECO:0000313|EnsemblMetazoa:GB41504-PA} OS=Apis mellifera (Honeybee) PE=4 SV=1	PREDICTED: paired box protein Pax-6 [Nasonia vitripennis]
EVM0004784.1	0.028252481	Biological Process: mRNA splicing, via spliceosome (GO:0000398);; Molecular Function: translation initiation factor activity (GO:0003743);; Molecular Function: ATP-dependent RNA helicase activity (GO:0004004);; Molecular Function: protein binding (GO:0005515);; Molecular Function: ATP binding (GO:0005524);; Biological Process: translational initiation (GO:0006413);; Biological Process: cellular r…	K13025|0|ame:409866|K13025 ATP-dependent RNA helicase [EC:3.6.4.13] | (RefSeq) eukaryotic initiation factor 4A-III	[J]	Translation, ribosomal structure and biogenesis	Putative uncharacterized protein {ECO:0000313|EMBL:EFZ14001.1} (Fragment) OS=Solenopsis invicta (Red imported fire ant) PE=4 SV=1	hypothetical protein SINV_14366 [Solenopsis invicta]
EVM0014462.1	0.023061101	Molecular Function: serine-type endopeptidase activity (GO:0004252);; Biological Process: proteolysis (GO:0006508);; Molecular Function: transferase activity, transferring hexosyl groups (GO:0016758);; Cellular Component: intrinsic component of endoplasmic reticulum membrane (GO:0031227);;	K01280|0|nvi:100122357|K01280 tripeptidyl-peptidase II [EC:3.4.14.10] | (RefSeq) tripeptidyl-peptidase 2	[O]	Posttranslational modification, protein turnover, chaperones	Uncharacterized protein {ECO:0000313|EnsemblMetazoa:NV11480-PA} OS=Nasonia vitripennis (Parasitic wasp) PE=4 SV=1	PREDICTED: tripeptidyl-peptidase 2 [Nasonia vitripennis]
EVM0010514.1	0.000006285	Molecular Function: acyl-CoA dehydrogenase activity (GO:0003995);; Molecular Function: flavin adenine dinucleotide binding (GO:0050660);; Biological Process: oxidation-reduction process (GO:0055114);;	K00248|0|nvi:100123507|K00248 butyryl-CoA dehydrogenase [EC:1.3.8.1] | (RefSeq) Acads; acyl-Coenzyme A dehydrogenase, C-2 to C-3 short chain	[I]	Lipid transport and metabolism	Short-chain specific acyl-CoA dehydrogenase, mitochondrial {ECO:0000313|EMBL:EZA50391.1} OS=Cerapachys biroi (Ant) PE=3 SV=1	short-chain acyl-CoA dehydrogenase [Nasonia vitripennis]
EVM0000943.1	0.047353289	--	--	[S]	Function unknown	Putative uncharacterized protein {ECO:0000313|EMBL:EFA09129.1} OS=Tribolium castaneum (Red flour beetle) PE=4 SV=1	UPF0363 protein CG9853 homolog [Nasonia vitripennis]
EVM0015040.1	0.048457071	--	K10134|0|nvi:100119568|K10134 etoposide-induced 2.4 mRNA | (RefSeq) etoposide-induced protein 2.4 homolog	[TV]	--	Uncharacterized protein {ECO:0000313|EnsemblMetazoa:NV13175-PA} OS=Nasonia vitripennis (Parasitic wasp) PE=4 SV=1	PREDICTED: etoposide-induced protein 2.4 homolog [Nasonia vitripennis]
EVM0016812.3	0.00228129	Biological Process: G protein-coupled receptor signaling pathway (GO:0007186);;	K16449|0|nvi:100118674|K16449 regulator of G-protein signaling | (RefSeq) regulator of G-protein signaling 9	[T]	Signal transduction mechanisms	Uncharacterized protein {ECO:0000313|EnsemblMetazoa:ACEP11721-PA} OS=Atta cephalotes (Leafcutter ant) PE=4 SV=1	PREDICTED: uncharacterized protein LOC105144269 isoform X1 [Acromyrmex echinatior]
EVM0001783.1	0.007059564	Molecular Function: protein serine/threonine phosphatase activity (GO:0004722);; Biological Process: protein dephosphorylation (GO:0006470);; Molecular Function: metal ion binding (GO:0046872);;	K01102|0|nvi:100120329|K01102 pyruvate dehydrogenase phosphatase [EC:3.1.3.43] | (RefSeq) pyruvate dehydrogenase [acetyl-transferring]-phosphatase 1, mitochondrial	[T]	Signal transduction mechanisms	Uncharacterized protein {ECO:0000313|EnsemblMetazoa:NV16834-PA} OS=Nasonia vitripennis (Parasitic wasp) PE=3 SV=1	PREDICTED: [Pyruvate dehydrogenase [acetyl-transferring]]-phosphatase 1, mitochondrial [Nasonia vitripennis]
EVM0015786.1	0.022820546	Cellular Component: kinesin complex (GO:0005871);; Molecular Function: kinesin binding (GO:0019894);;	--	[U]	Intracellular trafficking, secretion, and vesicular transport	Uncharacterized protein {ECO:0000313|EnsemblMetazoa:NV13380-PA} OS=Nasonia vitripennis (Parasitic wasp) PE=4 SV=1	PREDICTED: kinesin-associated protein 3 isoform X1 [Nasonia vitripennis]
EVM0014423.2	0	--	K00889|0|nvi:100123047|K00889 1-phosphatidylinositol-4-phosphate 5-kinase [EC:2.7.1.68] | (RefSeq) phosphatidylinositol 4-phosphate 5-kinase type-1 alpha	[T]	Signal transduction mechanisms	Uncharacterized protein {ECO:0000313|EnsemblMetazoa:NV13055-PA} OS=Nasonia vitripennis (Parasitic wasp) PE=4 SV=1	PREDICTED: uncharacterized protein LOC100123047 isoform X1 [Nasonia vitripennis]
EVM0014567.1	0.000898373	Cellular Component: integral component of membrane (GO:0016021);;	--	[T]	Signal transduction mechanisms	Uncharacterized protein {ECO:0000313|EnsemblMetazoa:NV15767-PA} OS=Nasonia vitripennis (Parasitic wasp) PE=4 SV=1	PREDICTED: transmembrane protein 184B isoform X1 [Nasonia vitripennis]
EVM0000640.1	0.000017674	Molecular Function: nucleotide binding (GO:0000166);; Biological Process: cellular process (GO:0009987);; Molecular Function: nucleoside-triphosphatase activity (GO:0017111);; Cellular Component: intracellular organelle part (GO:0044446);;	K10408|0|nvi:100117374|K10408 dynein heavy chain, axonemal | (RefSeq) DNAH10; dynein heavy chain 10, axonemal	[Z]	Cytoskeleton	Uncharacterized protein {ECO:0000313|EnsemblMetazoa:NV15752-PA} OS=Nasonia vitripennis (Parasitic wasp) PE=4 SV=1	PREDICTED: dynein heavy chain 10, axonemal isoform X2 [Nasonia vitripennis]
EVM0009140.1	0.041421923	--	K13199|1.43011e-123|ame:409410|K13199 plasminogen activator inhibitor 1 RNA-binding protein | (RefSeq) GB14907; plasminogen activator inhibitor 1 RNA-binding protein-like	[R]	General function prediction only	Plasminogen activator inhibitor 1 RNA-binding protein {ECO:0000313|EMBL:EZA53759.1} OS=Cerapachys biroi (Ant) PE=4 SV=1	PREDICTED: plasminogen activator inhibitor 1 RNA-binding protein-like isoform X2 [Nasonia vitripennis]
EVM0013126.1	0.000104469	Molecular Function: DNA binding (GO:0003677);; Cellular Component: nucleus (GO:0005634);; Molecular Function: methyltransferase activity (GO:0008168);; Molecular Function: zinc ion binding (GO:0008270);; Molecular Function: oxidoreductase activity, acting on paired donors, with incorporation or reduction of molecular oxygen, 2-oxoglutarate as one donor, and incorporation of one atom each of oxyge…	K11446|0|nvi:100120294|K11446 histone demethylase JARID1 [EC:1.14.11.-] | (RefSeq) KDM5A; lysine-specific demethylase lid	[R]	General function prediction only	Uncharacterized protein {ECO:0000313|EnsemblMetazoa:NV16665-PA} OS=Nasonia vitripennis (Parasitic wasp) PE=4 SV=1	PREDICTED: lysine-specific demethylase lid isoform X1 [Nasonia vitripennis]
EVM0008419.1	0.002113208	Molecular Function: translation initiation factor activity (GO:0003743);; Molecular Function: GTPase activity (GO:0003924);; Molecular Function: GTP binding (GO:0005525);; Biological Process: obsolete GTP catabolic process (GO:0006184);; Biological Process: translational initiation (GO:0006413);;	K03243|0|nvi:100122877|K03243 translation initiation factor 5B | (RefSeq) Eif5b; eukaryotic translation initiation factor 5B	[J]	Translation, ribosomal structure and biogenesis	Uncharacterized protein {ECO:0000313|EnsemblMetazoa:GB51257-PA} OS=Apis mellifera (Honeybee) PE=4 SV=1	PREDICTED: eukaryotic translation initiation factor 5B isoform X2 [Nasonia vitripennis]
EVM0004560.1	0.025097501	Molecular Function: nucleic acid binding (GO:0003676);; Cellular Component: intracellular part (GO:0044424);;	--	[A]	RNA processing and modification	Uncharacterized protein {ECO:0000313|EnsemblMetazoa:NV10444-PA} OS=Nasonia vitripennis (Parasitic wasp) PE=4 SV=1	PREDICTED: U2 small nuclear ribonucleoprotein auxiliary factor 35 kDa subunit-related protein 2-like [Nasonia vitripennis]
EVM0000793.2	0.000413575	Molecular Function: glycerol kinase activity (GO:0004370);; Biological Process: carbohydrate metabolic process (GO:0005975);; Biological Process: glycerol-3-phosphate metabolic process (GO:0006072);; Biological Process: phosphorylation (GO:0016310);;	K00864|0|nvi:100119633|K00864 glycerol kinase [EC:2.7.1.30] | (RefSeq) glycerol kinase	[G]	Carbohydrate transport and metabolism	Uncharacterized protein {ECO:0000313|EnsemblMetazoa:NV16763-PA} OS=Nasonia vitripennis (Parasitic wasp) PE=3 SV=1	PREDICTED: glycerol kinase isoform X1 [Nasonia vitripennis]
EVM0016829.1	0.031445953	--	--	--	--	Uncharacterized protein {ECO:0000313|EnsemblMetazoa:GB49588-PA} OS=Apis mellifera (Honeybee) PE=4 SV=1	PREDICTED: microtubule-associated protein Jupiter isoform X3 [Nasonia vitripennis]
EVM0017801.1	0.048368137	Molecular Function: glycine dehydrogenase (decarboxylating) activity (GO:0004375);; Biological Process: glycine catabolic process (GO:0006546);; Molecular Function: lyase activity (GO:0016829);; Molecular Function: pyridoxal phosphate binding (GO:0030170);; Biological Process: oxidation-reduction process (GO:0055114);;	K00281|0|tca:658613|K00281 glycine dehydrogenase [EC:1.4.4.2] | (RefSeq) glycine dehydrogenase (decarboxylating), mitochondrial	[E]	Amino acid transport and metabolism	Glycine dehydrogenase [decarboxylating], mitochondrial {ECO:0000313|EMBL:EZA53887.1} OS=Cerapachys biroi (Ant) PE=3 SV=1	Glycine dehydrogenase [decarboxylating], mitochondrial [Cerapachys biroi]
EVM0013284.1	0.013341057	Molecular Function: nucleic acid binding (GO:0003676);; Biological Process: transcription, DNA-templated (GO:0006351);;	K15076|0|nvi:100123609|K15076 transcription elongation factor B, polypeptide 3 | (RefSeq) transcription elongation factor B polypeptide 3	[K]	Transcription	Uncharacterized protein {ECO:0000313|EnsemblMetazoa:NV14080-PA} OS=Nasonia vitripennis (Parasitic wasp) PE=4 SV=1	PREDICTED: LOW QUALITY PROTEIN: transcription elongation factor B polypeptide 3-like [Apis florea]
EVM0000426.4	0.042697752	--	K20102|0|nvi:100118033|K20102 YTH domain-containing family protein | (RefSeq) YTH domain-containing family protein 3	[R]	General function prediction only	Uncharacterized protein {ECO:0000313|EnsemblMetazoa:NV16214-PA} OS=Nasonia vitripennis (Parasitic wasp) PE=4 SV=1	PREDICTED: YTH domain-containing family protein 3-like isoform X2 [Nasonia vitripennis]
EVM0009132.1	0.033529421	--	--	[S]	Function unknown	Uncharacterized protein {ECO:0000313|EnsemblMetazoa:NV14392-PA} OS=Nasonia vitripennis (Parasitic wasp) PE=4 SV=1	PREDICTED: striatin-interacting protein 1 isoform X2 [Nasonia vitripennis]
EVM0012154.1	0.000174964	Molecular Function: DNA binding (GO:0003677);; Molecular Function: DNA topoisomerase type I activity (GO:0003917);; Molecular Function: DNA topoisomerase type II (ATP-hydrolyzing) activity (GO:0003918);; Cellular Component: chromosome (GO:0005694);; Biological Process: DNA topological change (GO:0006265);;	K03163|0|nvi:100121493|K03163 DNA topoisomerase I [EC:5.99.1.2] | (RefSeq) DNA topoisomerase 1	[L]	Replication, recombination and repair	Uncharacterized protein {ECO:0000313|EnsemblMetazoa:NV11433-PA} OS=Nasonia vitripennis (Parasitic wasp) PE=4 SV=1	PREDICTED: DNA topoisomerase I, mitochondrial isoform X1 [Nasonia vitripennis]
EVM0007591.3	0.000001072	Molecular Function: protein serine/threonine kinase activity (GO:0004674);; Molecular Function: ATP binding (GO:0005524);; Molecular Function: phospholipid binding (GO:0005543);; Biological Process: protein phosphorylation (GO:0006468);;	K06276|0|nvi:100115534|K06276 3-phosphoinositide dependent protein kinase-1 [EC:2.7.11.1] | (RefSeq) 3-phosphoinositide-dependent protein kinase 1	[T]	Signal transduction mechanisms	Uncharacterized protein {ECO:0000313|EnsemblMetazoa:NV18338-PA} OS=Nasonia vitripennis (Parasitic wasp) PE=4 SV=1	PREDICTED: 3-phosphoinositide-dependent protein kinase 1 [Nasonia vitripennis]
EVM0000775.4	0	--	K06115|0|nvi:100122788|K06115 spectrin beta | (RefSeq) spectrin beta chain, non-erythrocytic 1	[Z]	Cytoskeleton	Uncharacterized protein {ECO:0000313|EnsemblMetazoa:NV12011-PA} OS=Nasonia vitripennis (Parasitic wasp) PE=4 SV=1	PREDICTED: spectrin beta chain, non-erythrocytic 1 isoform X3 [Nasonia vitripennis]
EVM0008839.1	0.009000429	--	K14719|4.6481e-119|nvi:100122890|K14719 solute carrier family 39 (zinc transporter), member 13 | (RefSeq) zinc transporter ZIP13	[P]	Inorganic ion transport and metabolism	Uncharacterized protein {ECO:0000313|EnsemblMetazoa:NV11516-PA} OS=Nasonia vitripennis (Parasitic wasp) PE=4 SV=1	PREDICTED: zinc transporter ZIP13 homolog [Nasonia vitripennis]
EVM0009643.1	0.01734526	--	K03961|4.70417e-76|nvi:100120964|K03961 NADH dehydrogenase (ubiquinone) 1 beta subcomplex subunit 5 | (RefSeq) Ndufb5; NADH dehydrogenase (ubiquinone) 1 beta subcomplex, 5, 16kDa	[C]	Energy production and conversion	Uncharacterized protein {ECO:0000313|EnsemblMetazoa:NV12207-PA} OS=Nasonia vitripennis (Parasitic wasp) PE=4 SV=1	NADH dehydrogenase [ubiquinone] 1 beta subcomplex subunit 5, mitochondrial [Nasonia vitripennis]
EVM0008344.1	0.048190181	--	--	[T]	Signal transduction mechanisms	Uncharacterized protein {ECO:0000313|EnsemblMetazoa:NV11118-PA} OS=Nasonia vitripennis (Parasitic wasp) PE=4 SV=1	PREDICTED: lachesin-like isoform X1 [Nasonia vitripennis]
EVM0012295.1	0.001702256	Molecular Function: DNA-binding transcription factor activity (GO:0003700);; Cellular Component: nucleus (GO:0005634);; Biological Process: regulation of transcription, DNA-templated (GO:0006355);; Molecular Function: sequence-specific DNA binding (GO:0043565);;	K09313|0|nvi:100123387|K09313 homeobox protein cut-like | (RefSeq) homeobox protein cut	[K]	Transcription	Homeobox protein cut-like {ECO:0000256|RuleBase:RU361129} OS=Nasonia vitripennis (Parasitic wasp) PE=3 SV=1	PREDICTED: LOW QUALITY PROTEIN: homeobox protein cut [Nasonia vitripennis]
EVM0001326.1	0.004374242	Cellular Component: histone acetyltransferase complex (GO:0000123);;	K18401|0|nvi:100119740|K18401 KAT8 regulatory NSL complex subunit 2 | (RefSeq) KAT8 regulatory NSL complex subunit 2	--	--	Uncharacterized protein {ECO:0000313|EnsemblMetazoa:NV12414-PA} OS=Nasonia vitripennis (Parasitic wasp) PE=4 SV=1	PREDICTED: KAT8 regulatory NSL complex subunit 2 isoform X1 [Nasonia vitripennis]
EVM0007827.1	0.000001011	Biological Process: Mo-molybdopterin cofactor biosynthetic process (GO:0006777);;	K13168|0|nvi:100169978|K13168 splicing factor, arginine/serine-rich 16 | (RefSeq) Sfrs16; splicing factor, arginine/serine-rich 16	[A]	RNA processing and modification	Uncharacterized protein {ECO:0000313|EnsemblMetazoa:NV17405-PA} OS=Nasonia vitripennis (Parasitic wasp) PE=4 SV=1	PREDICTED: splicing factor, arginine/serine-rich 16 isoform X2 [Nasonia vitripennis]
EVM0002915.1	0.013504545	--	K14308|0|nvi:100121566|K14308 nuclear pore complex protein Nup54 | (RefSeq) nuclear pore complex protein Nup54	[YU]	--	Uncharacterized protein {ECO:0000313|EnsemblMetazoa:GB49132-PA} OS=Apis mellifera (Honeybee) PE=4 SV=1	PREDICTED: nuclear pore complex protein Nup54 isoform X1 [Nasonia vitripennis]
EVM0008952.1	0.010563771	Molecular Function: nucleotide binding (GO:0000166);; Molecular Function: nucleic acid binding (GO:0003676);; Cellular Component: ribonucleoprotein complex (GO:0030529);;	K12898|0|ame:727106|K12898 heterogeneous nuclear ribonucleoprotein F/H | (RefSeq) heterogeneous nuclear ribonucleoprotein H	[A]	RNA processing and modification	Uncharacterized protein {ECO:0000313|EnsemblMetazoa:GB48852-PA} OS=Apis mellifera (Honeybee) PE=4 SV=1	PREDICTED: heterogeneous nuclear ribonucleoprotein H2 isoform X2 [Acromyrmex echinatior]
EVM0005342.1	0.000944631	Cellular Component: basement membrane (GO:0005604);; Biological Process: cell adhesion (GO:0007155);; Biological Process: regulation of cellular process (GO:0050794);;	K06240|0|nvi:100119934|K06240 laminin, alpha 3/5 | (RefSeq) laminin subunit alpha	[W]	Extracellular structures	Uncharacterized protein {ECO:0000313|EnsemblMetazoa:NV16818-PA} OS=Nasonia vitripennis (Parasitic wasp) PE=4 SV=1	PREDICTED: laminin subunit alpha [Nasonia vitripennis]
EVM0014945.2	0.043969371	Molecular Function: kinase activity (GO:0016301);;	K08853|0|nvi:100118474|K08853 AP2-associated kinase [EC:2.7.11.1] | (RefSeq) AP2-associated protein kinase 1	[T]	Signal transduction mechanisms	Uncharacterized protein {ECO:0000313|EnsemblMetazoa:NV15255-PA} OS=Nasonia vitripennis (Parasitic wasp) PE=4 SV=1	PREDICTED: AP2-associated protein kinase 1-like isoform X1 [Nasonia vitripennis]
EVM0010326.2	0.035320032	Molecular Function: ATP binding (GO:0005524);; Biological Process: obsolete ATP catabolic process (GO:0006200);; Molecular Function: ATPase activity (GO:0016887);;	K05648|0|nvi:100123780|K05648 ATP-binding cassette, subfamily A (ABC1), member 5 | (RefSeq) ATP-binding cassette sub-family A member 5	[IR]	--	Uncharacterized protein {ECO:0000313|EnsemblMetazoa:NV11824-PA} OS=Nasonia vitripennis (Parasitic wasp) PE=3 SV=1	PREDICTED: ATP-binding cassette sub-family A member 5 isoform X2 [Nasonia vitripennis]
EVM0006951.1	0.008938853	Molecular Function: nucleic acid binding (GO:0003676);; Molecular Function: ATP binding (GO:0005524);; Molecular Function: ATP-dependent helicase activity (GO:0008026);;	K18663|0|nvi:100121432|K18663 activating signal cointegrator complex subunit 3 [EC:3.6.4.12] | (RefSeq) activating signal cointegrator 1 complex subunit 3	[A]	RNA processing and modification	Uncharacterized protein {ECO:0000313|EnsemblMetazoa:NV16371-PA} OS=Nasonia vitripennis (Parasitic wasp) PE=4 SV=1	PREDICTED: activating signal cointegrator 1 complex subunit 3 [Nasonia vitripennis]
EVM0002382.1	0.047192514	Molecular Function: [heparan sulfate]-glucosamine N-sulfotransferase activity (GO:0015016);; Molecular Function: hydrolase activity (GO:0016787);;	K02577|0|nvi:100120347|K02577 heparan sulfate N-deacetylase/N-sulfotransferase NDST2 [EC:3.1.1.- 2.8.2.-] | (RefSeq) bifunctional heparan sulfate N-deacetylase/N-sulfotransferase	[O]	Posttranslational modification, protein turnover, chaperones	Uncharacterized protein {ECO:0000313|EnsemblMetazoa:NV14587-PA} OS=Nasonia vitripennis (Parasitic wasp) PE=4 SV=1	PREDICTED: bifunctional heparan sulfate N-deacetylase/N-sulfotransferase [Nasonia vitripennis]
EVM0013678.1	0.000000069	Biological Process: protein peptidyl-prolyl isomerization (GO:0000413);; Molecular Function: peptidyl-prolyl cis-trans isomerase activity (GO:0003755);; Biological Process: protein folding (GO:0006457);;	K09566|3.49475e-177|nvi:100123051|K09566 peptidyl-prolyl isomerase G (cyclophilin G) [EC:5.2.1.8] | (RefSeq) Moca-cyp; moca cyclophilin	[O]	Posttranslational modification, protein turnover, chaperones	Putative uncharacterized protein {ECO:0000313|EMBL:EFZ09216.1} (Fragment) OS=Solenopsis invicta (Red imported fire ant) PE=4 SV=1	moca cyclophilin [Nasonia vitripennis]
EVM0017413.1	0.022968123	--	--	[R]	General function prediction only	Uncharacterized protein {ECO:0000313|EnsemblMetazoa:NV11616-PA} OS=Nasonia vitripennis (Parasitic wasp) PE=4 SV=1	PREDICTED: box C/D snoRNA protein 1 [Nasonia vitripennis]
EVM0017573.1	0.027474005	Cellular Component: integral component of membrane (GO:0016021);;	K06515|0|nvi:100120605|K06515 solute carrier family 44 (choline transporter-like protein), member 1 | (RefSeq) CTL-like protein 1	[I]	Lipid transport and metabolism	Uncharacterized protein {ECO:0000313|EnsemblMetazoa:NV10088-PA} OS=Nasonia vitripennis (Parasitic wasp) PE=4 SV=1	PREDICTED: CTL-like protein 1 [Nasonia vitripennis]
EVM0012208.1	0.00005024	Molecular Function: metalloendopeptidase activity (GO:0004222);; Molecular Function: ATP binding (GO:0005524);; Biological Process: proteolysis (GO:0006508);; Molecular Function: zinc ion binding (GO:0008270);; Cellular Component: integral component of membrane (GO:0016021);; Molecular Function: nucleoside-triphosphatase activity (GO:0017111);; Biological Process: protein catabolic process (GO:00…	K08956|0|nvi:100118411|K08956 AFG3 family protein [EC:3.4.24.-] | (RefSeq) AFG3-like protein 2	[O]	Posttranslational modification, protein turnover, chaperones	Uncharacterized protein {ECO:0000313|EnsemblMetazoa:NV17214-PA} OS=Nasonia vitripennis (Parasitic wasp) PE=3 SV=1	PREDICTED: AFG3-like protein 2 isoform X1 [Nasonia vitripennis]
EVM0008014.1	0.000171029	Molecular Function: phosphorelay sensor kinase activity (GO:0000155);; Biological Process: phosphorelay signal transduction system (GO:0000160);; Molecular Function: voltage-gated potassium channel activity (GO:0005249);; Biological Process: potassium ion transport (GO:0006813);; Cellular Component: integral component of membrane (GO:0016021);; Biological Process: signal transduction by protein p…	K04908|0|ame:100820634|K04908 potassium voltage-gated channel Eag-related subfamily H member 5 | (RefSeq) potassium voltage-gated channel protein eag-like	[P]	Inorganic ion transport and metabolism	Uncharacterized protein {ECO:0000313|EnsemblMetazoa:NV12704-PA} OS=Nasonia vitripennis (Parasitic wasp) PE=4 SV=1	PREDICTED: potassium voltage-gated channel protein eag-like isoform X3 [Apis dorsata]
EVM0005204.1	0.000175301	Molecular Function: nucleotide binding (GO:0000166);; Biological Process: ion transport (GO:0006811);; Cellular Component: membrane (GO:0016020);; Molecular Function: transmembrane transporter activity (GO:0022892);; Molecular Function: ATPase activity, coupled to movement of substances (GO:0043492);; Molecular Function: metal ion binding (GO:0046872);;	K01530|0|nvi:100120212|K01530 phospholipid-translocating ATPase [EC:3.6.3.1] | (RefSeq) probable phospholipid-transporting ATPase VD	[R]	General function prediction only	Uncharacterized protein {ECO:0000313|EnsemblMetazoa:NV16662-PA} OS=Nasonia vitripennis (Parasitic wasp) PE=4 SV=1	PREDICTED: probable phospholipid-transporting ATPase VA isoform X2 [Nasonia vitripennis]
EVM0016381.1	0.004047556	Molecular Function: protein tyrosine kinase activity (GO:0004713);; Molecular Function: calcium ion binding (GO:0005509);; Molecular Function: ATP binding (GO:0005524);; Biological Process: protein phosphorylation (GO:0006468);; Biological Process: homophilic cell adhesion via plasma membrane adhesion molecules (GO:0007156);; Cellular Component: integral component of membrane (GO:0016021);;	--	[T]	Signal transduction mechanisms	Uncharacterized protein {ECO:0000313|EnsemblMetazoa:NV16497-PA} OS=Nasonia vitripennis (Parasitic wasp) PE=3 SV=1	PREDICTED: tyrosine kinase receptor Cad96Ca-like [Nasonia vitripennis]
EVM0001124.1	0.001318159	--	K08331|0|ame:551384|K08331 autophagy-related protein 13 | (RefSeq) Atg13; autophagy-related protein 13	[S]	Function unknown	Autophagy-related protein 13 {ECO:0000256|RuleBase:RU361214} OS=Apis mellifera (Honeybee) PE=3 SV=1	PREDICTED: autophagy-related protein 13 homolog isoform X1 [Apis dorsata]
EVM0014424.2	0.003218654	Molecular Function: RNA binding (GO:0003723);;	K14945|0|nvi:100120734|K14945 protein quaking | (RefSeq) protein held out wings	[A]	RNA processing and modification	Uncharacterized protein {ECO:0000313|EnsemblMetazoa:NV15086-PA} OS=Nasonia vitripennis (Parasitic wasp) PE=4 SV=1	PREDICTED: protein held out wings [Nasonia vitripennis]
EVM0006421.1	0.000000392	--	--	[T]	Signal transduction mechanisms	Uncharacterized protein {ECO:0000313|EnsemblMetazoa:GB53012-PA} OS=Apis mellifera (Honeybee) PE=4 SV=1	PREDICTED: LOW QUALITY PROTEIN: protein turtle [Nasonia vitripennis]
EVM0018477.5	0.000596588	--	K17591|0|ame:724299|K17591 RIMS-binding protein 2 | (RefSeq) GB14719; uncharacterized LOC724299	[TZ]	--	RIMS-binding protein {ECO:0000313|EMBL:EZA50389.1} OS=Cerapachys biroi (Ant) PE=4 SV=1	PREDICTED: uncharacterized protein LOC100881742 isoform 2 [Megachile rotundata]
EVM0017217.1	0.000273261	Molecular Function: DNA-binding transcription factor activity (GO:0003700);; Cellular Component: nucleus (GO:0005634);; Cellular Component: polytene chromosome (GO:0005700);; Biological Process: chromatin remodeling (GO:0006338);; Biological Process: segment specification (GO:0007379);; Biological Process: imaginal disc-derived leg morphogenesis (GO:0007480);; Molecular Function: DNA binding, ben…	K10802|0|nvi:100122354|K10802 high mobility group protein B1 | (RefSeq) Dsp1; high mobility group protein DSP1	[R]	General function prediction only	Uncharacterized protein {ECO:0000313|EnsemblMetazoa:NV15664-PA} OS=Nasonia vitripennis (Parasitic wasp) PE=4 SV=1	PREDICTED: high mobility group protein DSP1 [Nasonia vitripennis]
EVM0010636.1	0.002443529	--	--	[S]	Function unknown	Uncharacterized protein {ECO:0000313|EnsemblMetazoa:NV15243-PA} OS=Nasonia vitripennis (Parasitic wasp) PE=4 SV=1	PREDICTED: GRAM domain-containing protein 1B-like isoform X3 [Nasonia vitripennis]
EVM0011538.1	0.008751458	Molecular Function: serine-type endopeptidase activity (GO:0004252);; Biological Process: proteolysis (GO:0006508);;	--	[T]	Signal transduction mechanisms	Uncharacterized protein {ECO:0000313|EnsemblMetazoa:NV12697-PA} OS=Nasonia vitripennis (Parasitic wasp) PE=3 SV=1	PREDICTED: atrial natriuretic peptide-converting enzyme [Nasonia vitripennis]
EVM0004107.1	0.010950765	--	K17700|0|nvi:100121750|K17700 RAP1 GTPase activating protein 1 | (RefSeq) rap1 GTPase-activating protein 1-like	[T]	Signal transduction mechanisms	Uncharacterized protein {ECO:0000313|EnsemblMetazoa:NV13835-PA} OS=Nasonia vitripennis (Parasitic wasp) PE=4 SV=1	PREDICTED: rap1 GTPase-activating protein 1-like [Nasonia vitripennis]
EVM0003387.1	0.010607935	Molecular Function: neurotransmitter:sodium symporter activity (GO:0005328);; Biological Process: neurotransmitter transport (GO:0006836);; Cellular Component: integral component of membrane (GO:0016021);;	K05034|0|nvi:100123418|K05034 solute carrier family 6 (neurotransmitter transporter, GABA) member 1 | (RefSeq) sodium- and chloride-dependent GABA transporter 1	[T]	Signal transduction mechanisms	Transporter {ECO:0000256|RuleBase:RU003732} OS=Nasonia vitripennis (Parasitic wasp) PE=3 SV=1	PREDICTED: sodium- and chloride-dependent GABA transporter 1 [Nasonia vitripennis]
EVM0018933.1	0.001328372	Cellular Component: membrane (GO:0016020);;	--	[V]	Defense mechanisms	Uncharacterized protein {ECO:0000313|EnsemblMetazoa:NV14538-PA} OS=Nasonia vitripennis (Parasitic wasp) PE=4 SV=1	PREDICTED: CKLF-like MARVEL transmembrane domain-containing protein 4 [Nasonia vitripennis]
EVM0012311.1	0.001404806	--	K14567|0|nvi:100118348|K14567 U3 small nucleolar RNA-associated protein 14 | (RefSeq) U3 small nucleolar RNA-associated protein 14 homolog A	[S]	Function unknown	Uncharacterized protein {ECO:0000313|EnsemblMetazoa:NV19092-PA} OS=Nasonia vitripennis (Parasitic wasp) PE=4 SV=1	PREDICTED: U3 small nucleolar RNA-associated protein 14 homolog A [Nasonia vitripennis]
EVM0002508.1	0.000192321	--	K20792|0|nvi:100119426|K20792 N-alpha-acetyltransferase 15/16, NatA auxiliary subunit | (RefSeq) N-alpha-acetyltransferase 15, NatA auxiliary subunit	[B]	Chromatin structure and dynamics	Uncharacterized protein {ECO:0000313|EnsemblMetazoa:NV17083-PA} OS=Nasonia vitripennis (Parasitic wasp) PE=4 SV=1	PREDICTED: N-alpha-acetyltransferase 15, NatA auxiliary subunit [Nasonia vitripennis]
EVM0018945.3	0.039966127	Biological Process: nematode larval development (GO:0002119);; Molecular Function: ubiquitin-protein transferase activity (GO:0004842);; Cellular Component: microtubule associated complex (GO:0005875);; Biological Process: apoptotic process (GO:0006915);; Biological Process: mitotic cell cycle (GO:0007067);; Biological Process: male meiotic nuclear division (GO:0007140);; Biological Process: sper…	K06689|6.05675e-100|tca:658996|K06689 ubiquitin-conjugating enzyme E2 D [EC:2.3.2.23] | (RefSeq) Ubc-D1, eff, mei-W68, mei68; effete	[O]	Posttranslational modification, protein turnover, chaperones	GJ22971 {ECO:0000313|EMBL:EDW67627.1} OS=Drosophila virilis (Fruit fly) PE=3 SV=1	effete, isoform A [Drosophila melanogaster]
EVM0000671.1	0.001465838	Cellular Component: ribonucleoprotein complex (GO:0030529);;	K02988|0|nvi:100117516|K02988 small subunit ribosomal protein S5 | (RefSeq) 28S ribosomal protein S5, mitochondrial-like	[J]	Translation, ribosomal structure and biogenesis	Uncharacterized protein {ECO:0000313|EnsemblMetazoa:NV18396-PA} OS=Nasonia vitripennis (Parasitic wasp) PE=3 SV=1	PREDICTED: 28S ribosomal protein S5, mitochondrial-like [Nasonia vitripennis]
EVM0016557.1	0.006555257	--	K19897|1.306e-164|nvi:100117357|K19897 fasciclin 1 | (RefSeq) fasciclin-1	[MW]	--	Uncharacterized protein {ECO:0000313|EnsemblMetazoa:NV17986-PA} OS=Nasonia vitripennis (Parasitic wasp) PE=4 SV=1	PREDICTED: fasciclin-1 isoform X3 [Nasonia vitripennis]
EVM0004478.1	0.009468375	--	--	--	--	Uncharacterized protein {ECO:0000313|EnsemblMetazoa:NV15489-PA} OS=Nasonia vitripennis (Parasitic wasp) PE=4 SV=1	PREDICTED: uncharacterized protein LOC100119983 [Nasonia vitripennis]
EVM0009742.1	0.005889018	--	K15719|0|nvi:100119788|K15719 protein O-GlcNAcase / histone acetyltransferase [EC:3.2.1.169 2.3.1.48] | (RefSeq) protein O-GlcNAcase	[O]	Posttranslational modification, protein turnover, chaperones	Uncharacterized protein {ECO:0000313|EnsemblMetazoa:NV18741-PA} OS=Nasonia vitripennis (Parasitic wasp) PE=4 SV=1	PREDICTED: bifunctional protein NCOAT isoform X1 [Nasonia vitripennis]
EVM0009809.2	0.037677695	Molecular Function: calcium ion binding (GO:0005509);; Cellular Component: extracellular matrix (GO:0005578);; Cellular Component: extracellular space (GO:0005615);; Biological Process: signal transduction (GO:0007165);;	--	[W]	Extracellular structures	Uncharacterized protein {ECO:0000313|EnsemblMetazoa:NV16473-PA} OS=Nasonia vitripennis (Parasitic wasp) PE=4 SV=1	PREDICTED: SPARC [Nasonia vitripennis]
EVM0012748.1	0.031151341	--	K17418|0|nvi:100120662|K17418 large subunit ribosomal protein L37 | (RefSeq) Mrpl37; mitochondrial ribosomal protein L37	--	--	Uncharacterized protein {ECO:0000313|EnsemblMetazoa:NV11402-PA} OS=Nasonia vitripennis (Parasitic wasp) PE=4 SV=1	mitochondrial ribosomal protein L37 [Nasonia vitripennis]
EVM0011388.1	0.007762685	--	--	[T]	Signal transduction mechanisms	Uncharacterized protein {ECO:0000313|EnsemblMetazoa:NV15975-PA} OS=Nasonia vitripennis (Parasitic wasp) PE=4 SV=1	PREDICTED: cell adhesion molecule 2-like [Nasonia vitripennis]
EVM0006727.1	0.013371897	Biological Process: sulfate transport (GO:0008272);; Molecular Function: sulfate transmembrane transporter activity (GO:0015116);; Cellular Component: integral component of membrane (GO:0016021);;	K14708|0|nvi:100120043|K14708 solute carrier family 26 (sodium-independent sulfate anion transporter), member 11 | (RefSeq) sodium-independent sulfate anion transporter	[P]	Inorganic ion transport and metabolism	Uncharacterized protein {ECO:0000313|EnsemblMetazoa:NV13923-PA} OS=Nasonia vitripennis (Parasitic wasp) PE=4 SV=1	PREDICTED: sodium-independent sulfate anion transporter [Nasonia vitripennis]
EVM0007184.1	0.003367859	Molecular Function: carboxypeptidase activity (GO:0004180);;	--	[E]	Amino acid transport and metabolism	Uncharacterized protein {ECO:0000313|EnsemblMetazoa:NV14670-PA} OS=Nasonia vitripennis (Parasitic wasp) PE=4 SV=1	PREDICTED: cytosolic carboxypeptidase-like protein 5 [Nasonia vitripennis]
EVM0004828.1	0.033347316	Cellular Component: integral component of membrane (GO:0016021);; Biological Process: transmembrane transport (GO:0055085);;	--	[G]	Carbohydrate transport and metabolism	Uncharacterized protein {ECO:0000313|EnsemblMetazoa:NV12569-PA} OS=Nasonia vitripennis (Parasitic wasp) PE=4 SV=1	PREDICTED: sialin-like isoform X1 [Nasonia vitripennis]
EVM0005894.1	0.019731953	Molecular Function: nucleotide binding (GO:0000166);; Molecular Function: helicase activity (GO:0004386);;	K14442|0|nvi:100120728|K14442 ATP-dependent RNA helicase DHX36 [EC:3.6.4.13] | (RefSeq) ATP-dependent RNA helicase DHX36	[A]	RNA processing and modification	Uncharacterized protein {ECO:0000313|EnsemblMetazoa:NV13208-PA} OS=Nasonia vitripennis (Parasitic wasp) PE=4 SV=1	PREDICTED: ATP-dependent RNA helicase DHX36 [Nasonia vitripennis]
EVM0018072.1	0.002116992	Molecular Function: phosphatidylinositol phospholipase C activity (GO:0004435);; Molecular Function: obsolete signal transducer activity (GO:0004871);; Molecular Function: guanyl-nucleotide exchange factor activity (GO:0005085);; Molecular Function: calcium ion binding (GO:0005509);; Cellular Component: intracellular (GO:0005622);; Biological Process: lipid metabolic process (GO:0006629);; Biolog…	K05860|0|nvi:100116596|K05860 phosphatidylinositol phospholipase C, epsilon [EC:3.1.4.11] | (RefSeq) 1-phosphatidylinositol 4,5-bisphosphate phosphodiesterase epsilon-1-like	--	--	Phosphoinositide phospholipase C {ECO:0000256|RuleBase:RU361133} OS=Camponotus floridanus (Florida carpenter ant) PE=4 SV=1	PREDICTED: 1-phosphatidylinositol 4,5-bisphosphate phosphodiesterase epsilon-1-like [Nasonia vitripennis]
EVM0001026.1	0.000689168	Biological Process: metabolic process (GO:0008152);; Molecular Function: oxidoreductase activity (GO:0016491);;	K00231|0|nvi:100122823|K00231 protoporphyrinogen/coproporphyrinogen III oxidase [EC:1.3.3.4 1.3.3.15] | (RefSeq) protoporphyrinogen oxidase	[H]	Coenzyme transport and metabolism	Uncharacterized protein {ECO:0000313|EnsemblMetazoa:NV11511-PA} OS=Nasonia vitripennis (Parasitic wasp) PE=4 SV=1	PREDICTED: protoporphyrinogen oxidase [Nasonia vitripennis]
EVM0008129.1	0.039327235	Molecular Function: ATP binding (GO:0005524);; Biological Process: obsolete ATP catabolic process (GO:0006200);; Biological Process: transport (GO:0006810);; Cellular Component: membrane (GO:0016020);; Molecular Function: ATPase activity, coupled to transmembrane movement of substances (GO:0042626);;	--	[IR]	--	Uncharacterized protein {ECO:0000313|EnsemblMetazoa:NV16977-PA} OS=Nasonia vitripennis (Parasitic wasp) PE=3 SV=1	PREDICTED: ABC transporter G family member 23 [Nasonia vitripennis]
EVM0002344.1	0.010589133	--	K13719|2.74139e-136|nvi:100122756|K13719 ubiquitin thioesterase OTU1 [EC:3.1.2.-] | (RefSeq) ubiquitin thioesterase OTU1	[TO]	--	Uncharacterized protein {ECO:0000313|EnsemblMetazoa:NV14002-PA} OS=Nasonia vitripennis (Parasitic wasp) PE=4 SV=1	PREDICTED: ubiquitin thioesterase OTU1 [Nasonia vitripennis]
EVM0019079.2	0.031658582	--	K13356|0|nvi:100117801|K13356 alcohol-forming fatty acyl-CoA reductase [EC:1.2.1.84] | (RefSeq) putative fatty acyl-CoA reductase CG5065	[I]	Lipid transport and metabolism	Uncharacterized protein {ECO:0000313|EnsemblMetazoa:NV15380-PA} OS=Nasonia vitripennis (Parasitic wasp) PE=4 SV=1	PREDICTED: putative fatty acyl-CoA reductase CG5065 [Nasonia vitripennis]
EVM0017341.1	0.024158548	--	K08471|1.88176e-180|nvi:100462992|K08471 gustatory receptor | (RefSeq) Gr6, NvGr6; gustatory receptor 6	--	--	Uncharacterized protein {ECO:0000313|EnsemblMetazoa:NV24462-PA} OS=Nasonia vitripennis (Parasitic wasp) PE=4 SV=1	gustatory receptor 6 [Nasonia vitripennis]
EVM0007380.1	0.00368382	--	--	[S]	Function unknown	Uncharacterized protein {ECO:0000313|EnsemblMetazoa:NV21825-PA} OS=Nasonia vitripennis (Parasitic wasp) PE=4 SV=1	PREDICTED: uncharacterized protein LOC100677930 [Nasonia vitripennis]
EVM0017386.1	0.000195901	Molecular Function: ornithine decarboxylase inhibitor activity (GO:0008073);; Biological Process: negative regulation of catalytic activity (GO:0043086);;	K16548|4.62773e-99|nvi:100116305|K16548 ornithine decarboxylase antizyme 1 | (RefSeq) ornithine decarboxylase antizyme 1	[E]	Amino acid transport and metabolism	Uncharacterized protein {ECO:0000313|EnsemblMetazoa:GB54761-PA} OS=Apis mellifera (Honeybee) PE=4 SV=1	PREDICTED: ornithine decarboxylase antizyme 1 [Nasonia vitripennis]
EVM0015443.1	0.022087996	Molecular Function: dopamine beta-monooxygenase activity (GO:0004500);; Molecular Function: structural molecule activity (GO:0005198);; Cellular Component: nuclear lamina (GO:0005652);; Cellular Component: polytene chromosome (GO:0005700);; Cellular Component: spindle (GO:0005819);; Biological Process: catecholamine metabolic process (GO:0006584);; Biological Process: nucleus organization (GO:000…	--	[D]	Cell cycle control, cell division, chromosome partitioning	Uncharacterized protein {ECO:0000313|EnsemblMetazoa:NV10770-PA} OS=Nasonia vitripennis (Parasitic wasp) PE=4 SV=1	PREDICTED: protein Skeletor, isoforms B/C [Nasonia vitripennis]
EVM0018832.1	0.023391467	Molecular Function: single-stranded DNA binding (GO:0003697);; Cellular Component: nucleus (GO:0005634);;	--	[LKR]	--	Uncharacterized protein {ECO:0000313|EnsemblMetazoa:NV13926-PA} OS=Nasonia vitripennis (Parasitic wasp) PE=4 SV=1	PREDICTED: single-stranded DNA-binding protein 3-like [Nasonia vitripennis]
EVM0013887.1	0.002085199	--	K15424|0|nvi:100120252|K15424 serine/threonine-protein phosphatase 4 regulatory subunit 1 | (RefSeq) serine/threonine-protein phosphatase 4 regulatory subunit 1-like	[T]	Signal transduction mechanisms	Uncharacterized protein {ECO:0000313|EnsemblMetazoa:NV13284-PA} OS=Nasonia vitripennis (Parasitic wasp) PE=4 SV=1	PREDICTED: serine/threonine-protein phosphatase 4 regulatory subunit 1-like isoform X1 [Nasonia vitripennis]
EVM0007313.1	0.000714129	Molecular Function: hydrolase activity (GO:0016787);;	--	[L]	Replication, recombination and repair	Uncharacterized protein {ECO:0000313|EnsemblMetazoa:NV11443-PA} OS=Nasonia vitripennis (Parasitic wasp) PE=4 SV=1	PREDICTED: metallophosphoesterase 1 isoform X1 [Nasonia vitripennis]
EVM0006998.1	0.003060381	Cellular Component: Golgi apparatus (GO:0005794);; Biological Process: protein glycosylation (GO:0006486);; Cellular Component: integral component of membrane (GO:0016021);; Molecular Function: transferase activity, transferring glycosyl groups (GO:0016757);;	K00710|0|nvi:100120429|K00710 polypeptide N-acetylgalactosaminyltransferase [EC:2.4.1.41] | (RefSeq) polypeptide N-acetylgalactosaminyltransferase 2	[O]	Posttranslational modification, protein turnover, chaperones	Polypeptide N-acetylgalactosaminyltransferase {ECO:0000256|RuleBase:RU361242} OS=Apis mellifera (Honeybee) PE=3 SV=1	PREDICTED: polypeptide N-acetylgalactosaminyltransferase 2 isoform X2 [Acromyrmex echinatior]
EVM0005825.1	0.000020812	--	--	--	--	Uncharacterized protein {ECO:0000313|EnsemblMetazoa:NV11164-PA} OS=Nasonia vitripennis (Parasitic wasp) PE=4 SV=1	PREDICTED: contactin-5 isoform X2 [Nasonia vitripennis]
EVM0013453.1	0.010913748	Molecular Function: nuclease activity (GO:0004518);; Biological Process: nucleic acid metabolic process (GO:0090304);;	K08991|0|nvi:100117001|K08991 crossover junction endonuclease MUS81 [EC:3.1.22.-] | (RefSeq) crossover junction endonuclease MUS81	[L]	Replication, recombination and repair	Uncharacterized protein {ECO:0000313|EnsemblMetazoa:NV17266-PA} OS=Nasonia vitripennis (Parasitic wasp) PE=4 SV=1	PREDICTED: crossover junction endonuclease MUS81 [Nasonia vitripennis]
EVM0018687.1	0.000616863	--	--	--	--	Uncharacterized protein {ECO:0000313|EnsemblMetazoa:NV23611-PA} OS=Nasonia vitripennis (Parasitic wasp) PE=4 SV=1	PREDICTED: uncharacterized protein LOC100680094 isoform X1 [Nasonia vitripennis]
EVM0010162.1	0.02575115	Biological Process: cell division (GO:0051301);;	K03353|0|nvi:100119514|K03353 anaphase-promoting complex subunit 6 | (RefSeq) cell division cycle protein 16 homolog	[DO]	--	Uncharacterized protein {ECO:0000313|EnsemblMetazoa:NV15134-PA} OS=Nasonia vitripennis (Parasitic wasp) PE=4 SV=1	PREDICTED: cell division cycle protein 16 homolog isoform X1 [Nasonia vitripennis]
EVM0008432.1	0	Biological Process: cellular process (GO:0044763);; Biological Process: regulation of cellular process (GO:0050794);;	K05637|0|nvi:100118105|K05637 laminin, alpha 1/2 | (RefSeq) laminin subunit alpha-2	[W]	Extracellular structures	Uncharacterized protein {ECO:0000313|EnsemblMetazoa:GB53931-PA} OS=Apis mellifera (Honeybee) PE=4 SV=1	PREDICTED: laminin subunit alpha-2 isoform X2 [Nasonia vitripennis]
EVM0007356.1	0.004874084	Biological Process: snRNA processing (GO:0016180);; Cellular Component: integrator complex (GO:0032039);;	K13147|0|nvi:100117129|K13147 integrator complex subunit 10 | (RefSeq) integrator complex subunit 10	--	--	Uncharacterized protein {ECO:0000313|EnsemblMetazoa:NV17846-PA} OS=Nasonia vitripennis (Parasitic wasp) PE=4 SV=1	PREDICTED: integrator complex subunit 10 isoform X2 [Nasonia vitripennis]
EVM0003637.1	0.001327475	--	K18443|0|nvi:100116646|K18443 golgi-specific brefeldin A-resistance guanine nucleotide exchange factor 1 | (RefSeq) Golgi-specific brefeldin A-resistance guanine nucleotide exchange factor 1	[U]	Intracellular trafficking, secretion, and vesicular transport	Uncharacterized protein {ECO:0000313|EnsemblMetazoa:NV11036-PA} OS=Nasonia vitripennis (Parasitic wasp) PE=4 SV=1	PREDICTED: golgi-specific brefeldin A-resistance guanine nucleotide exchange factor 1 [Nasonia vitripennis]
EVM0010116.5	0.013453177	Molecular Function: acetyl-CoA carboxylase activity (GO:0003989);; Molecular Function: biotin carboxylase activity (GO:0004075);; Molecular Function: ATP binding (GO:0005524);; Biological Process: fatty acid biosynthetic process (GO:0006633);; Molecular Function: metal ion binding (GO:0046872);;	K11262|0|nvi:100123347|K11262 acetyl-CoA carboxylase / biotin carboxylase 1 [EC:6.4.1.2 6.3.4.14] | (RefSeq) acetyl-CoA carboxylase	[I]	Lipid transport and metabolism	Uncharacterized protein {ECO:0000313|EnsemblMetazoa:NV10237-PA} OS=Nasonia vitripennis (Parasitic wasp) PE=4 SV=1	PREDICTED: acetyl-CoA carboxylase isoform X4 [Nasonia vitripennis]
EVM0007112.1	0.005377595	--	K04861|0|nvi:100122932|K04861 voltage-dependent calcium channel alpha-2/delta-4 | (RefSeq) voltage-dependent calcium channel subunit alpha-2/delta-3	[PT]	--	Uncharacterized protein {ECO:0000313|EnsemblMetazoa:NV12767-PA} OS=Nasonia vitripennis (Parasitic wasp) PE=4 SV=1	PREDICTED: voltage-dependent calcium channel subunit alpha-2/delta-3 isoform X2 [Nasonia vitripennis]
EVM0015175.1	0.009604207	Biological Process: intracellular signal transduction (GO:0035556);;	K18595|0|nvi:100122165|K18595 echinoderm microtubule-associated protein-like 1/2 | (RefSeq) echinoderm microtubule-associated protein-like CG42247	[S]	Function unknown	Uncharacterized protein {ECO:0000313|EnsemblMetazoa:NV12267-PA} OS=Nasonia vitripennis (Parasitic wasp) PE=4 SV=1	PREDICTED: echinoderm microtubule-associated protein-like CG42247 [Nasonia vitripennis]
EVM0007603.1	0.000380493	Molecular Function: calcium ion binding (GO:0005509);; Cellular Component: integral component of membrane (GO:0016021);;	--	[TV]	--	Multiple epidermal growth factor-like domains 8 {ECO:0000313|EMBL:EFN80520.1} OS=Harpegnathos saltator (Jerdon's jumping ant) PE=4 SV=1	PREDICTED: multiple epidermal growth factor-like domains protein 8 [Nasonia vitripennis]
EVM0009939.1	0.032627493	--	--	[R]	General function prediction only	Uncharacterized protein {ECO:0000313|EnsemblMetazoa:NV24332-PA} OS=Nasonia vitripennis (Parasitic wasp) PE=4 SV=1	PREDICTED: uncharacterized protein LOC100121199 [Nasonia vitripennis]
EVM0003816.6	0.005177769	--	--	[R]	General function prediction only	Uncharacterized protein {ECO:0000313|EnsemblMetazoa:NV14973-PA} OS=Nasonia vitripennis (Parasitic wasp) PE=4 SV=1	PREDICTED: liprin-beta-1 isoform X3 [Nasonia vitripennis]
EVM0017318.1	0.022723651	--	K13169|0|nvi:100122023|K13169 splicing factor, arginine/serine-rich 17 | (RefSeq) A-kinase anchor protein 17A	[R]	General function prediction only	Uncharacterized protein {ECO:0000313|EnsemblMetazoa:NV10726-PA} OS=Nasonia vitripennis (Parasitic wasp) PE=4 SV=1	PREDICTED: A-kinase anchor protein 17A isoform X1 [Nasonia vitripennis]
EVM0017370.1	0.017044921	Molecular Function: transferase activity (GO:0016740);;	K20794|2.68608e-110|nvi:100116532|K20794 N-alpha-acetyltransferase 40 [EC:2.3.1.257] | (RefSeq) N-alpha-acetyltransferase 40	[R]	General function prediction only	Uncharacterized protein {ECO:0000313|EnsemblMetazoa:NV15210-PA} OS=Nasonia vitripennis (Parasitic wasp) PE=4 SV=1	PREDICTED: N-alpha-acetyltransferase 40 [Nasonia vitripennis]
EVM0013787.1	0.043485053	Biological Process: transport (GO:0006810);; Cellular Component: integral component of membrane (GO:0016021);;	--	[T]	Signal transduction mechanisms	Uncharacterized protein {ECO:0000313|EnsemblMetazoa:NV10759-PA} OS=Nasonia vitripennis (Parasitic wasp) PE=4 SV=1	PREDICTED: sortilin-related receptor, L(DLR class) A repeats-containing-like isoform X1 [Nasonia vitripennis]
EVM0015076.1	0	--	--	[R]	General function prediction only	Uncharacterized protein {ECO:0000313|EnsemblMetazoa:NV18435-PA} OS=Nasonia vitripennis (Parasitic wasp) PE=4 SV=1	PREDICTED: WD repeat-containing protein 20 isoform X2 [Nasonia vitripennis]
EVM0008154.1	0.000473893	Molecular Function: metal ion binding (GO:0046872);;	--	[R]	General function prediction only	Uncharacterized protein {ECO:0000313|EnsemblMetazoa:NV17999-PA} OS=Nasonia vitripennis (Parasitic wasp) PE=4 SV=1	PREDICTED: S phase cyclin A-associated protein in the endoplasmic reticulum [Nasonia vitripennis]
EVM0013520.2	0.007874906	Molecular Function: actin binding (GO:0003779);; Biological Process: mitotic cell cycle (GO:0007067);; Biological Process: motor neuron axon guidance (GO:0008045);; Biological Process: protein localization (GO:0008104);; Biological Process: female germline ring canal formation, actin assembly (GO:0008302);; Biological Process: determination of adult lifespan (GO:0008340);; Biological Process: olf…	K04437|0|tca:661488|K04437 filamin | (RefSeq) filamin-A	[Z]	Cytoskeleton	Uncharacterized protein {ECO:0000313|EnsemblMetazoa:NV13706-PA} OS=Nasonia vitripennis (Parasitic wasp) PE=4 SV=1	PREDICTED: filamin-A isoform X5 [Nasonia vitripennis]
EVM0014931.1	0.025707693	Cellular Component: membrane (GO:0016020);; Molecular Function: transferase activity (GO:0016740);;	K13515|0|nvi:100121021|K13515 lysophospholipid acyltransferase 5 [EC:2.3.1.23 2.3.1.-] | (RefSeq) nes; lysophospholipid acyltransferase 5	[S]	Function unknown	Uncharacterized protein {ECO:0000313|EnsemblMetazoa:NV10095-PA} OS=Nasonia vitripennis (Parasitic wasp) PE=4 SV=1	PREDICTED: lysophospholipid acyltransferase 5 [Nasonia vitripennis]
EVM0005127.1	0.024991388	Biological Process: metabolic process (GO:0008152);; Molecular Function: nucleotidase activity (GO:0008252);;	K02503|6.35548e-97|nvi:103316953|K02503 histidine triad (HIT) family protein | (RefSeq) histidine triad nucleotide-binding protein 1	[T]	Signal transduction mechanisms	Uncharacterized protein {ECO:0000313|EnsemblMetazoa:NV11469-PA} OS=Nasonia vitripennis (Parasitic wasp) PE=4 SV=1	PREDICTED: histidine triad nucleotide-binding protein 1 [Nasonia vitripennis]
EVM0015718.1	0.003508741	Molecular Function: nucleotide binding (GO:0000166);; Molecular Function: nucleic acid binding (GO:0003676);; Molecular Function: protein dimerization activity (GO:0046983);;	--	[R]	General function prediction only	Uncharacterized protein {ECO:0000313|EnsemblMetazoa:NV13063-PA} OS=Nasonia vitripennis (Parasitic wasp) PE=4 SV=1	PREDICTED: SH3 and multiple ankyrin repeat domains protein 1 [Nasonia vitripennis]
EVM0014902.1	0.024196071	Molecular Function: ATP binding (GO:0005524);;	K18798|0|nvi:100678489|K18798 peroxisome-assembly ATPase [EC:3.6.4.7] | (RefSeq) putative ATPase N2B	[R]	General function prediction only	Putative ATPase N2B {ECO:0000313|EMBL:EFN66964.1} OS=Camponotus floridanus (Florida carpenter ant) PE=4 SV=1	PREDICTED: putative ATPase N2B isoform X1 [Nasonia vitripennis]
EVM0004660.1	0.025369439	Molecular Function: motor activity (GO:0003774);; Molecular Function: ATP binding (GO:0005524);; Cellular Component: myosin complex (GO:0016459);;	K16677|0|ame:551706|K16677 dachs | (RefSeq) Myo20; unconventional myosin-IXb	[Z]	Cytoskeleton	Myosin-I heavy chain {ECO:0000313|EMBL:EZA54830.1} OS=Cerapachys biroi (Ant) PE=4 SV=1	Myosin-I heavy chain [Cerapachys biroi]
EVM0013758.1	0.002138925	Molecular Function: ARF guanyl-nucleotide exchange factor activity (GO:0005086);; Molecular Function: phospholipid binding (GO:0005543);; Biological Process: regulation of ARF protein signal transduction (GO:0032012);;	K12495|0|nvi:100119602|K12495 IQ motif and SEC7 domain-containing protein | (RefSeq) IQ motif and SEC7 domain-containing protein 1	[U]	Intracellular trafficking, secretion, and vesicular transport	Uncharacterized protein {ECO:0000313|EnsemblMetazoa:NV12173-PA} OS=Nasonia vitripennis (Parasitic wasp) PE=4 SV=1	PREDICTED: IQ motif and SEC7 domain-containing protein 1 isoform X2 [Nasonia vitripennis]
EVM0015077.1	0.017378178	Biological Process: regulation of cyclin-dependent protein serine/threonine kinase activity (GO:0000079);; Cellular Component: nucleus (GO:0005634);; Molecular Function: protein kinase binding (GO:0019901);; Biological Process: cell division (GO:0051301);;	K06626|0|nvi:100114765|K06626 cyclin E | (RefSeq) cycE; G1/S-specific cyclin-E1	[D]	Cell cycle control, cell division, chromosome partitioning	Uncharacterized protein {ECO:0000313|EnsemblMetazoa:NV18076-PA} OS=Nasonia vitripennis (Parasitic wasp) PE=3 SV=1	PREDICTED: G1/S-specific cyclin-E1 [Nasonia vitripennis]
EVM0003813.2	0.000290406	--	K14943|0|nvi:100120957|K14943 muscleblind | (RefSeq) protein muscleblind	[K]	Transcription	Uncharacterized protein {ECO:0000313|EnsemblMetazoa:GB48026-PA} OS=Apis mellifera (Honeybee) PE=4 SV=1	PREDICTED: homeotic protein female sterile-like isoform X5 [Solenopsis invicta]
EVM0012770.1	0.034388365	Molecular Function: binding (GO:0005488);;	--	[R]	General function prediction only	Uncharacterized protein {ECO:0000313|EnsemblMetazoa:GB51757-PA} OS=Apis mellifera (Honeybee) PE=4 SV=1	PREDICTED: BUB3-interacting and GLEBS motif-containing protein ZNF207 [Nasonia vitripennis]
EVM0003189.1	0.021260381	Cellular Component: Golgi membrane (GO:0000139);; Cellular Component: caveola (GO:0005901);;	K12959|3.65773e-94|nvi:100113488|K12959 caveolin 3 | (RefSeq) caveolin-3-like	--	--	Caveolin {ECO:0000256|RuleBase:RU000680} OS=Nasonia vitripennis (Parasitic wasp) PE=3 SV=1	PREDICTED: caveolin-3-like isoform X2 [Nasonia vitripennis]
EVM0002535.3	0.004742722	Molecular Function: ubiquitin-protein transferase activity (GO:0004842);; Molecular Function: zinc ion binding (GO:0008270);; Biological Process: protein ubiquitination (GO:0016567);;	K10693|0|nvi:100120311|K10693 E3 ubiquitin-protein ligase MYCBP2 [EC:2.3.2.27] | (RefSeq) E3 ubiquitin-protein ligase MYCBP2	[T]	Signal transduction mechanisms	Putative E3 ubiquitin-protein ligase MYCBP2 {ECO:0000313|EMBL:EZA47185.1} OS=Cerapachys biroi (Ant) PE=4 SV=1	PREDICTED: LOW QUALITY PROTEIN: E3 ubiquitin-protein ligase MYCBP2 [Nasonia vitripennis]
EVM0008905.1	0.029330364	Molecular Function: inorganic anion exchanger activity (GO:0005452);; Biological Process: anion transport (GO:0006820);; Cellular Component: integral component of membrane (GO:0016021);;	K13855|0|nvi:100117814|K13855 solute carrier family 4 (anion exchanger), member 2 | (RefSeq) anion exchange protein 2	[P]	Inorganic ion transport and metabolism	Uncharacterized protein {ECO:0000313|EnsemblMetazoa:NV17092-PA} OS=Nasonia vitripennis (Parasitic wasp) PE=4 SV=1	PREDICTED: anion exchange protein 2 isoform X1 [Nasonia vitripennis]
EVM0000716.1	0	--	K16578|0|nvi:100121012|K16578 CLIP-associating protein 1/2 | (RefSeq) CLIP-associating protein 1	[R]	General function prediction only	Uncharacterized protein {ECO:0000313|EnsemblMetazoa:NV12209-PA} OS=Nasonia vitripennis (Parasitic wasp) PE=4 SV=1	PREDICTED: CLIP-associating protein 2 isoform X6 [Nasonia vitripennis]
EVM0009066.1	0.00018129	--	K06103|0|nvi:100117071|K06103 calcium/calmodulin-dependent serine protein kinase [EC:2.7.11.1] | (RefSeq) peripheral plasma membrane protein CASK	[T]	Signal transduction mechanisms	Peripheral plasma membrane protein CASK {ECO:0000313|EMBL:EFN78780.1} OS=Harpegnathos saltator (Jerdon's jumping ant) PE=4 SV=1	PREDICTED: peripheral plasma membrane protein CASK isoform X1 [Nasonia vitripennis]
EVM0001809.1	0.000000778	--	K04650|0|nvi:100122466|K04650 nuclear receptor co-repressor 1 | (RefSeq) uncharacterized LOC100122466	[K]	Transcription	Uncharacterized protein {ECO:0000313|EnsemblMetazoa:NV15671-PA} OS=Nasonia vitripennis (Parasitic wasp) PE=4 SV=1	PREDICTED: uncharacterized protein LOC100122466 [Nasonia vitripennis]
EVM0002281.1	0.007512244	Cellular Component: proteasome complex (GO:0000502);; Molecular Function: ATP binding (GO:0005524);; Cellular Component: cytoplasm (GO:0005737);; Biological Process: proteolysis (GO:0006508);; Molecular Function: peptidase activity (GO:0008233);; Molecular Function: nucleoside-triphosphatase activity (GO:0017111);; Biological Process: protein catabolic process (GO:0030163);;	K03064|0|nvi:100117671|K03064 26S proteasome regulatory subunit T4 | (RefSeq) PSMC6; 26S protease regulatory subunit 10B	[O]	Posttranslational modification, protein turnover, chaperones	26S protease regulatory subunit S10B {ECO:0000313|EMBL:EGI70502.1} OS=Acromyrmex echinatior (Panamanian leafcutter ant) PE=3 SV=1	PREDICTED: 26S protease regulatory subunit 10B [Nasonia vitripennis]
EVM0014863.1	0.036004801	--	--	--	--	Uncharacterized protein {ECO:0000313|EnsemblMetazoa:NV12059-PA} OS=Nasonia vitripennis (Parasitic wasp) PE=4 SV=1	PREDICTED: uncharacterized protein B0303.7 isoform X1 [Nasonia vitripennis]
EVM0006952.1	0.047806819	Molecular Function: DNA binding (GO:0003677);; Cellular Component: nucleus (GO:0005634);; Biological Process: regulation of transcription, DNA-templated (GO:0006355);; Molecular Function: methyltransferase activity (GO:0008168);; Biological Process: methylation (GO:0032259);; Biological Process: histone H3-K4 demethylation (GO:0034720);; Molecular Function: polyamine oxidase activity (GO:0046592)…	K11450|0|nvi:100678665|K11450 lysine-specific histone demethylase 1A [EC:1.-.-.-] | (RefSeq) lysine-specific histone demethylase 1A	[Q]	Secondary metabolites biosynthesis, transport and catabolism	Uncharacterized protein {ECO:0000313|EnsemblMetazoa:GB48386-PA} OS=Apis mellifera (Honeybee) PE=4 SV=1	PREDICTED: lysine-specific histone demethylase 1A [Nasonia vitripennis]
EVM0000406.1	0.006423584	--	--	[K]	Transcription	Uncharacterized protein {ECO:0000313|EnsemblMetazoa:NV22947-PA} OS=Nasonia vitripennis (Parasitic wasp) PE=4 SV=1	PREDICTED: LOW QUALITY PROTEIN: snRNA-activating protein complex subunit 4 [Nasonia vitripennis]
EVM0018392.1	0.042697624	Cellular Component: voltage-gated sodium channel complex (GO:0001518);; Molecular Function: voltage-gated sodium channel activity (GO:0005248);; Biological Process: regulation of ion transmembrane transport (GO:0034765);; Biological Process: sodium ion transmembrane transport (GO:0035725);;	--	[PT]	--	Sodium channel protein {ECO:0000256|RuleBase:RU361132} OS=Acromyrmex echinatior (Panamanian leafcutter ant) PE=3 SV=1	Sodium channel protein 60E [Acromyrmex echinatior]
EVM0018009.1	0.000557705	--	K17580|0|nvi:100679513|K17580 cancer susceptibility candidate protein 1 | (RefSeq) protein CASC1	--	--	Uncharacterized protein {ECO:0000313|EnsemblMetazoa:NV21600-PA} OS=Nasonia vitripennis (Parasitic wasp) PE=4 SV=1	PREDICTED: protein CASC1 [Nasonia vitripennis]
EVM0001342.1	0.000010266	--	K13344|6.54953e-176|nvi:100115919|K13344 peroxin-13 | (RefSeq) probable peroxisomal membrane protein PEX13	[U]	Intracellular trafficking, secretion, and vesicular transport	Uncharacterized protein {ECO:0000313|EnsemblMetazoa:NV16021-PA} OS=Nasonia vitripennis (Parasitic wasp) PE=4 SV=1	PREDICTED: probable peroxisomal membrane protein PEX13 [Nasonia vitripennis]
EVM0003275.1	0.010693384	Molecular Function: structural constituent of cuticle (GO:0042302);;	--	--	--	Uncharacterized protein {ECO:0000313|EnsemblMetazoa:NV16358-PA} OS=Nasonia vitripennis (Parasitic wasp) PE=4 SV=1	PREDICTED: pro-resilin isoform X1 [Nasonia vitripennis]
EVM0004532.8	0.038706025	--	--	[K]	Transcription	Uncharacterized protein {ECO:0000313|EnsemblMetazoa:NV10924-PA} OS=Nasonia vitripennis (Parasitic wasp) PE=4 SV=1	PREDICTED: putative mediator of RNA polymerase II transcription subunit 12 isoform X1 [Nasonia vitripennis]
EVM0011940.1	0.000005282	Molecular Function: actin binding (GO:0003779);; Cellular Component: intracellular (GO:0005622);;	K08870|0|nvi:100123226|K08870 twinfilin | (RefSeq) twinfilin	[W]	Extracellular structures	Uncharacterized protein {ECO:0000313|EnsemblMetazoa:NV10222-PA} OS=Nasonia vitripennis (Parasitic wasp) PE=4 SV=1	PREDICTED: twinfilin isoform X2 [Nasonia vitripennis]
EVM0010999.14	0.029304183	--	K18747|2.1965e-154|nvi:100119055|K18747 protein sex-lethal | (RefSeq) sex-lethal homolog	[R]	General function prediction only	Sex-lethal {ECO:0000313|EMBL:AEY57087.1} OS=Apis cerana (Indian honeybee) PE=2 SV=1	PREDICTED: sex-lethal homolog isoform X3 [Nasonia vitripennis]
EVM0006618.1	0.00126308	Molecular Function: transferase activity, transferring glycosyl groups (GO:0016757);;	K00761|3.01119e-141|nvi:100122045|K00761 uracil phosphoribosyltransferase [EC:2.4.2.9] | (RefSeq) uracil phosphoribosyltransferase homolog	[R]	General function prediction only	Uncharacterized protein {ECO:0000313|EnsemblMetazoa:NV11652-PA} OS=Nasonia vitripennis (Parasitic wasp) PE=4 SV=1	PREDICTED: uracil phosphoribosyltransferase homolog [Nasonia vitripennis]
EVM0012836.1	0.043493403	Molecular Function: protein serine/threonine kinase activity (GO:0004674);; Molecular Function: Rho guanyl-nucleotide exchange factor activity (GO:0005089);; Molecular Function: GTPase activator activity (GO:0005096);; Molecular Function: phospholipid binding (GO:0005543);; Cellular Component: intracellular (GO:0005622);; Biological Process: protein phosphorylation (GO:0006468);; Biological Proce…	K20629|0|nvi:100119063|K20629 active breakpoint cluster region-related protein | (RefSeq) active breakpoint cluster region-related protein	[T]	Signal transduction mechanisms	Uncharacterized protein {ECO:0000313|EnsemblMetazoa:NV15930-PA} OS=Nasonia vitripennis (Parasitic wasp) PE=4 SV=1	PREDICTED: active breakpoint cluster region-related protein [Nasonia vitripennis]
EVM0007386.1	0	Molecular Function: DNA binding (GO:0003677);; Molecular Function: chromatin binding (GO:0003682);; Cellular Component: nucleus (GO:0005634);; Molecular Function: zinc ion binding (GO:0008270);;	K15127|0|nvi:100120782|K15127 transcriptional adapter 2-beta | (RefSeq) transcriptional adapter 2B-like	[B]	Chromatin structure and dynamics	Uncharacterized protein {ECO:0000313|EnsemblMetazoa:NV15173-PA} OS=Nasonia vitripennis (Parasitic wasp) PE=4 SV=1	PREDICTED: transcriptional adapter 2B isoform X2 [Acromyrmex echinatior]
EVM0012754.1	0.004164109	Molecular Function: DNA binding (GO:0003677);; Molecular Function: DNA-directed DNA polymerase activity (GO:0003887);; Molecular Function: ATP binding (GO:0005524);; Biological Process: DNA replication (GO:0006260);; Molecular Function: ATP-dependent helicase activity (GO:0008026);;	K02349|0|nvi:100121450|K02349 DNA polymerase theta [EC:2.7.7.7] | (RefSeq) DNA polymerase theta	[R]	General function prediction only	Uncharacterized protein {ECO:0000313|EnsemblMetazoa:NV15609-PA} OS=Nasonia vitripennis (Parasitic wasp) PE=4 SV=1	PREDICTED: DNA polymerase theta [Nasonia vitripennis]
EVM0012990.1	0.008583719	--	--	[A]	RNA processing and modification	Uncharacterized protein {ECO:0000313|EnsemblMetazoa:NV18161-PA} OS=Nasonia vitripennis (Parasitic wasp) PE=4 SV=1	PREDICTED: polymerase delta-interacting protein 3-like [Nasonia vitripennis]
EVM0000380.1	0.009257021	Molecular Function: nucleic acid binding (GO:0003676);; Molecular Function: zinc ion binding (GO:0008270);;	--	[S]	Function unknown	Uncharacterized protein {ECO:0000313|EnsemblMetazoa:GB43951-PA} OS=Apis mellifera (Honeybee) PE=4 SV=1	PREDICTED: hypothetical protein LOC100746667 [Bombus impatiens]
EVM0017068.1	0.000001888	--	K07847|0|nvi:100115865|K07847 Rad and Gem related GTP binding protein 1 | (RefSeq) mucin-12-like	[R]	General function prediction only	GTP-binding protein RAD {ECO:0000313|EMBL:EFN65990.1} OS=Camponotus floridanus (Florida carpenter ant) PE=4 SV=1	PREDICTED: LOW QUALITY PROTEIN: flocculation protein FLO11-like [Nasonia vitripennis]
EVM0005679.1	0.000000053	--	--	[T]	Signal transduction mechanisms	Cell adhesion molecule AbsCAM-Ig7B {ECO:0000313|EMBL:BAF03050.1} OS=Apis mellifera (Honeybee) PE=2 SV=1	PREDICTED: LOW QUALITY PROTEIN: Down syndrome cell adhesion molecule-like protein Dscam2 [Nasonia vitripennis]
EVM0018473.2	0.000024985	Molecular Function: ephrin receptor activity (GO:0005003);; Molecular Function: ATP binding (GO:0005524);; Cellular Component: integral component of plasma membrane (GO:0005887);; Biological Process: protein phosphorylation (GO:0006468);; Biological Process: ephrin receptor signaling pathway (GO:0048013);;	K05110|0|nvi:100122986|K05110 Eph receptor B1 [EC:2.7.10.1] | (RefSeq) ephrin type-B receptor 1-B	[T]	Signal transduction mechanisms	Uncharacterized protein {ECO:0000313|EnsemblMetazoa:GB41629-PA} OS=Apis mellifera (Honeybee) PE=4 SV=1	PREDICTED: ephrin type-B receptor 1 isoform X1 [Nasonia vitripennis]
EVM0013127.3	0.00284545	--	K17785|0|nvi:100118032|K17785 mitofilin | (RefSeq) trichohyalin	--	--	Uncharacterized protein {ECO:0000313|EnsemblMetazoa:NV18713-PA} OS=Nasonia vitripennis (Parasitic wasp) PE=4 SV=1	PREDICTED: myosin-11 [Nasonia vitripennis]
EVM0015609.1	0.026536132	--	--	[G]	Carbohydrate transport and metabolism	Uncharacterized protein {ECO:0000313|EnsemblMetazoa:NV17148-PA} OS=Nasonia vitripennis (Parasitic wasp) PE=3 SV=1	PREDICTED: solute carrier family 2, facilitated glucose transporter member 3-like isoform X3 [Nasonia vitripennis]
EVM0002294.1	0.010085606	Molecular Function: hydrolase activity (GO:0016787);;	K11844|0|nvi:100123526|K11844 ubiquitin carboxyl-terminal hydrolase 16/45 [EC:3.4.19.12] | (RefSeq) ubiquitin carboxyl-terminal hydrolase 16	[O]	Posttranslational modification, protein turnover, chaperones	Ubiquitin carboxyl-terminal hydrolase {ECO:0000256|RuleBase:RU004435} OS=Nasonia vitripennis (Parasitic wasp) PE=3 SV=1	PREDICTED: ubiquitin carboxyl-terminal hydrolase 16 [Nasonia vitripennis]
EVM0001875.1	0.003760682	Molecular Function: catalytic activity (GO:0003824);; Cellular Component: mitochondrion (GO:0005739);; Cellular Component: lipid droplet (GO:0005811);;	K03954|0|nvi:100115287|K03954 NADH dehydrogenase (ubiquinone) 1 alpha subcomplex subunit 10 | (RefSeq) Ndufa10, Nd42; NADH dehydrogenase (ubiquinone) 1 alpha subcomplex, 10, 42kDa	[C]	Energy production and conversion	Uncharacterized protein {ECO:0000313|EnsemblMetazoa:NV18197-PA} OS=Nasonia vitripennis (Parasitic wasp) PE=4 SV=1	NADH dehydrogenase [ubiquinone] 1 alpha subcomplex subunit 10, mitochondrial [Nasonia vitripennis]
EVM0001240.1	0.012891888	--	K13140|0|ame:411177|K13140 integrator complex subunit 3 | (RefSeq) integrator complex subunit 3	[S]	Function unknown	Uncharacterized protein {ECO:0000313|EnsemblMetazoa:GB48524-PA} OS=Apis mellifera (Honeybee) PE=4 SV=1	integrator complex subunit 3 isoform 1 [Nasonia vitripennis]
EVM0012378.1	0.042893628	--	K06100|0|nvi:100115565|K06100 symplekin | (RefSeq) symplekin	[A]	RNA processing and modification	Uncharacterized protein {ECO:0000313|EnsemblMetazoa:NV12586-PA} OS=Nasonia vitripennis (Parasitic wasp) PE=4 SV=1	PREDICTED: symplekin [Nasonia vitripennis]
EVM0001253.1	0.004503714	--	--	[D]	Cell cycle control, cell division, chromosome partitioning	DOMON domain-containing protein CG14681 {ECO:0000313|EMBL:EFN66094.1} OS=Camponotus floridanus (Florida carpenter ant) PE=4 SV=1	PREDICTED: DOMON domain-containing protein CG14681-like [Bombus terrestris]
EVM0007975.1	0.006477886	--	K09108|0|nvi:100679356|K09108 transcription factor AP-4 | (RefSeq) uncharacterized LOC100679356	[K]	Transcription	Uncharacterized protein {ECO:0000313|EnsemblMetazoa:NV30566-PA} OS=Nasonia vitripennis (Parasitic wasp) PE=4 SV=1	PREDICTED: uncharacterized protein LOC100679356 [Nasonia vitripennis]
EVM0004466.1	0.000147036	--	K12494|0|ame:411463|K12494 PH and SEC7 domain-containing protein | (RefSeq) PH and SEC7 domain-containing protein 2	[U]	Intracellular trafficking, secretion, and vesicular transport	Uncharacterized protein {ECO:0000313|EnsemblMetazoa:NV15494-PA} OS=Nasonia vitripennis (Parasitic wasp) PE=4 SV=1	PREDICTED: uncharacterized protein LOC100120238 isoform X2 [Nasonia vitripennis]
EVM0016071.1	0.026838711	--	--	--	--	Uncharacterized protein {ECO:0000313|EnsemblMetazoa:NV25993-PA} OS=Nasonia vitripennis (Parasitic wasp) PE=4 SV=1	PREDICTED: uncharacterized protein LOC100677875 [Nasonia vitripennis]
EVM0004409.1	0.000397328	--	K11765|0|nvi:100121989|K11765 AT-rich interactive domain-containing protein 2 | (RefSeq) AT-rich interactive domain-containing protein 2	[K]	Transcription	AT-rich interactive domain-containing protein 2 {ECO:0000313|EMBL:EFN60928.1} (Fragment) OS=Camponotus floridanus (Florida carpenter ant) PE=4 SV=1	AT-rich interactive domain-containing protein 2 [Camponotus floridanus]
EVM0009024.1	0.011108297	Molecular Function: calcium ion binding (GO:0005509);; Cellular Component: mitochondrial inner membrane (GO:0005743);; Cellular Component: integral component of membrane (GO:0016021);; Biological Process: transmembrane transport (GO:0055085);;	K14684|0|nvi:100119397|K14684 solute carrier family 25 (mitochondrial phosphate transporter), member 23/24/25/41 | (RefSeq) calcium-binding mitochondrial carrier protein SCaMC-2-A	[F]	Nucleotide transport and metabolism	Uncharacterized protein {ECO:0000313|EnsemblMetazoa:NV13272-PA} OS=Nasonia vitripennis (Parasitic wasp) PE=3 SV=1	PREDICTED: calcium-binding mitochondrial carrier protein SCaMC-2-A isoform X3 [Nasonia vitripennis]
EVM0006207.1	0.005741395	Molecular Function: protein tyrosine kinase activity (GO:0004713);; Molecular Function: ATP binding (GO:0005524);; Biological Process: protein phosphorylation (GO:0006468);;	K05128|0|nvi:100122347|K05128 RYK receptor-like tyrosine kinase [EC:2.7.10.1] | (RefSeq) tyrosine-protein kinase Drl	[T]	Signal transduction mechanisms	Uncharacterized protein {ECO:0000313|EnsemblMetazoa:NV13484-PA} OS=Nasonia vitripennis (Parasitic wasp) PE=4 SV=1	PREDICTED: tyrosine-protein kinase Drl [Nasonia vitripennis]
EVM0003248.1	0.018666459	Biological Process: cellular process (GO:0009987);;	--	[E]	Amino acid transport and metabolism	Uncharacterized protein {ECO:0000313|EnsemblMetazoa:NV11253-PA} OS=Nasonia vitripennis (Parasitic wasp) PE=4 SV=1	PREDICTED: FACT complex subunit spt16 isoform X1 [Nasonia vitripennis]
EVM0016992.1	0.046699445	--	K14782|0|nvi:100114781|K14782 protein AATF/BFR2 | (RefSeq) protein AATF	[KU]	--	Uncharacterized protein {ECO:0000313|EnsemblMetazoa:NV16061-PA} OS=Nasonia vitripennis (Parasitic wasp) PE=4 SV=1	PREDICTED: protein AATF isoform X1 [Nasonia vitripennis]
EVM0009164.1	0.001291679	Molecular Function: methyltransferase activity (GO:0008168);; Biological Process: methylation (GO:0032259);;	K11323|0|nvi:100116682|K11323 histone arginine demethylase JMJD6 [EC:1.14.11.-] | (RefSeq) bifunctional arginine demethylase and lysyl-hydroxylase PSR	[BT]	--	Uncharacterized protein {ECO:0000313|EnsemblMetazoa:NV11308-PA} OS=Nasonia vitripennis (Parasitic wasp) PE=4 SV=1	PREDICTED: bifunctional arginine demethylase and lysyl-hydroxylase PSR [Nasonia vitripennis]
EVM0015018.1	0.046702901	--	K09594|0|nvi:100121323|K09594 folliculin | (RefSeq) folliculin	[UE]	--	Folliculin {ECO:0000313|EMBL:EZA59627.1} OS=Cerapachys biroi (Ant) PE=4 SV=1	PREDICTED: folliculin [Nasonia vitripennis]
EVM0012385.1	0.018840264	Biological Process: intracellular signal transduction (GO:0035556);;	K06279|0|nvi:100118291|K06279 SHC-transforming protein 1 | (RefSeq) SHC-transforming protein 1	[T]	Signal transduction mechanisms	Uncharacterized protein {ECO:0000313|EnsemblMetazoa:NV15915-PA} OS=Nasonia vitripennis (Parasitic wasp) PE=4 SV=1	PREDICTED: SHC-transforming protein 1 isoform X1 [Nasonia vitripennis]
EVM0009082.2	0.023228252	Molecular Function: binding (GO:0005488);; Biological Process: carbohydrate metabolic process (GO:0005975);; Molecular Function: mannosidase activity (GO:0015923);;	K12311|0|nvi:100120019|K12311 lysosomal alpha-mannosidase [EC:3.2.1.24] | (RefSeq) lysosomal alpha-mannosidase	[G]	Carbohydrate transport and metabolism	Alpha-mannosidase {ECO:0000256|RuleBase:RU361199} OS=Nasonia vitripennis (Parasitic wasp) PE=3 SV=1	PREDICTED: lysosomal alpha-mannosidase-like isoform X1 [Nasonia vitripennis]
EVM0017859.1	0.029081472	Molecular Function: GTPase activity (GO:0003924);; Molecular Function: GTP binding (GO:0005525);; Cellular Component: mitochondrial outer membrane (GO:0005741);; Biological Process: obsolete GTP catabolic process (GO:0006184);; Biological Process: mitochondrial fusion (GO:0008053);; Cellular Component: integral component of membrane (GO:0016021);;	K06030|0|nvi:100121959|K06030 mitofusin [EC:3.6.5.-] | (RefSeq) transmembrane GTPase Marf	[O]	Posttranslational modification, protein turnover, chaperones	Uncharacterized protein {ECO:0000313|EnsemblMetazoa:NV15636-PA} OS=Nasonia vitripennis (Parasitic wasp) PE=4 SV=1	PREDICTED: LOW QUALITY PROTEIN: transmembrane GTPase Marf [Nasonia vitripennis]
EVM0011436.1	0.043786532	Molecular Function: protein tyrosine phosphatase activity (GO:0004725);; Biological Process: peptidyl-tyrosine dephosphorylation (GO:0035335);; Molecular Function: metal ion binding (GO:0046872);;	K18082|0|nvi:100116110|K18082 myotubularin-related protein 3/4 [EC:3.1.3.48 3.1.3.64 3.1.3.95] | (RefSeq) myotubularin-related protein 4	[IU]	--	Uncharacterized protein {ECO:0000313|EnsemblMetazoa:NV16261-PA} OS=Nasonia vitripennis (Parasitic wasp) PE=4 SV=1	PREDICTED: myotubularin-related protein 4 [Nasonia vitripennis]
EVM0017095.1	0.02026113	--	K08731|3.82728e-73|nvi:100124026|K08731 baculoviral IAP repeat-containing protein 5 | (RefSeq) baculoviral IAP repeat-containing protein 5	[DR]	--	Uncharacterized protein {ECO:0000313|EnsemblMetazoa:NV10358-PA} OS=Nasonia vitripennis (Parasitic wasp) PE=4 SV=1	PREDICTED: baculoviral IAP repeat-containing protein 5 [Nasonia vitripennis]
EVM0019132.1	0.000001531	Molecular Function: triglyceride lipase activity (GO:0004806);; Biological Process: lipid metabolic process (GO:0006629);;	K13806|0|nvi:100116185|K13806 sn1-specific diacylglycerol lipase [EC:3.1.1.-] | (RefSeq) sn1-specific diacylglycerol lipase alpha	[IOT]	--	Sn1-specific diacylglycerol lipase alpha {ECO:0000313|EMBL:EGI69827.1} OS=Acromyrmex echinatior (Panamanian leafcutter ant) PE=4 SV=1	PREDICTED: sn1-specific diacylglycerol lipase alpha isoform X4 [Nasonia vitripennis]
EVM0012977.1	0.000166602	Molecular Function: nucleic acid binding (GO:0003676);; Cellular Component: intracellular part (GO:0044424);;	K15191|1.25086e-89|ame:724474|K15191 La-related protein 7 | (RefSeq) la-related protein 7	[R]	General function prediction only	La-related protein 7 {ECO:0000313|EMBL:EFN88316.1} OS=Harpegnathos saltator (Jerdon's jumping ant) PE=4 SV=1	PREDICTED: la-related protein 7 [Harpegnathos saltator]
EVM0018131.1	0.043860331	Cellular Component: extracellular region (GO:0005576);; Biological Process: lipid metabolic process (GO:0006629);; Molecular Function: hydrolase activity (GO:0016787);;	K05527|1.0672e-70|nvi:100122269|K05527 BolA protein | (RefSeq) DNA-binding transcriptional regulator BolA	[T]	Signal transduction mechanisms	Uncharacterized protein {ECO:0000313|EnsemblMetazoa:NV13601-PA} OS=Nasonia vitripennis (Parasitic wasp) PE=3 SV=1	PREDICTED: bolA-like protein DDB_G0274169 isoform X1 [Nasonia vitripennis]
EVM0005210.1	0.001710693	Molecular Function: kinase activity (GO:0016301);;	K08823|0|ame:411812|K08823 CDC-like kinase [EC:2.7.12.1] | (RefSeq) serine/threonine-protein kinase Doa	[T]	Signal transduction mechanisms	Uncharacterized protein {ECO:0000313|EnsemblMetazoa:NV10468-PA} OS=Nasonia vitripennis (Parasitic wasp) PE=4 SV=1	Serine/threonine-protein kinase Doa [Camponotus floridanus]
EVM0001589.2	0.002985784	--	K18757|0|nvi:100122251|K18757 la-related protein 1 | (RefSeq) la-related protein 1B	[OJ]	--	Uncharacterized protein {ECO:0000313|EnsemblMetazoa:NV12517-PA} OS=Nasonia vitripennis (Parasitic wasp) PE=4 SV=1	PREDICTED: la-related protein 1B [Nasonia vitripennis]
EVM0010473.1	0.004333317	--	--	--	--	Uncharacterized protein {ECO:0000313|EnsemblMetazoa:NV10021-PB} OS=Nasonia vitripennis (Parasitic wasp) PE=4 SV=1	PREDICTED: uncharacterized protein LOC100113512 [Nasonia vitripennis]
EVM0008825.1	0.000006062	Molecular Function: nucleic acid binding (GO:0003676);; Molecular Function: metal ion binding (GO:0046872);;	--	[R]	General function prediction only	Uncharacterized protein {ECO:0000313|EnsemblMetazoa:NV24803-PA} OS=Nasonia vitripennis (Parasitic wasp) PE=4 SV=1	PREDICTED: uncharacterized protein LOC100680290 isoform X1 [Nasonia vitripennis]
EVM0003442.2	0.001838732	--	K15363|0|nvi:100123005|K15363 fanconi-associated nuclease 1 [EC:3.1.21.- 3.1.4.1] | (RefSeq) fanconi-associated nuclease 1-like	[S]	Function unknown	Uncharacterized protein {ECO:0000313|EnsemblMetazoa:NV11240-PA} OS=Nasonia vitripennis (Parasitic wasp) PE=4 SV=1	PREDICTED: fanconi-associated nuclease 1-like [Nasonia vitripennis]
EVM0010330.1	0.038327907	--	K17421|9.06858e-67|nvi:100120606|K17421 large subunit ribosomal protein L40 | (RefSeq) 39S ribosomal protein L40, mitochondrial	[J]	Translation, ribosomal structure and biogenesis	Uncharacterized protein {ECO:0000313|EnsemblMetazoa:NV15164-PA} OS=Nasonia vitripennis (Parasitic wasp) PE=4 SV=1	PREDICTED: 39S ribosomal protein L40, mitochondrial isoform X1 [Nasonia vitripennis]
EVM0018018.1	0.016991637	--	--	--	--	Uncharacterized protein {ECO:0000313|EnsemblMetazoa:NV15565-PA} OS=Nasonia vitripennis (Parasitic wasp) PE=4 SV=1	PREDICTED: uncharacterized protein LOC100119984 isoform X4 [Nasonia vitripennis]
EVM0016963.1	0.012774989	--	--	[R]	General function prediction only	Uncharacterized protein {ECO:0000313|EnsemblMetazoa:NV17751-PA} OS=Nasonia vitripennis (Parasitic wasp) PE=4 SV=1	PREDICTED: zinc finger protein 729 isoform X2 [Nasonia vitripennis]
EVM0011299.1	0.000158753	Molecular Function: protein kinase activity (GO:0004672);; Molecular Function: ATP binding (GO:0005524);; Biological Process: protein phosphorylation (GO:0006468);; Biological Process: ubiquinone biosynthetic process (GO:0006744);; Molecular Function: oxidoreductase activity, acting on paired donors, with incorporation or reduction of molecular oxygen, NAD(P)H as one donor, and incorporation of o…	K06126|9.60103e-162|nvi:100679257|K06126 ubiquinone biosynthesis monooxygenase Coq6 [EC:1.14.13.-] | (RefSeq) ubiquinone biosynthesis monooxygenase COQ6, mitochondrial	[HC]	--	Uncharacterized protein {ECO:0000313|EnsemblMetazoa:NV20528-PA} OS=Nasonia vitripennis (Parasitic wasp) PE=4 SV=1	PREDICTED: ubiquinone biosynthesis monooxygenase COQ6 [Nasonia vitripennis]
EVM0016202.1	0.028564431	Molecular Function: DNA binding (GO:0003677);; Molecular Function: chromatin binding (GO:0003682);; Cellular Component: nucleus (GO:0005634);;	K09521|0|nvi:100123032|K09521 DnaJ homolog subfamily C member 1 | (RefSeq) dnaJ homolog subfamily C member 1	[O]	Posttranslational modification, protein turnover, chaperones	Uncharacterized protein {ECO:0000313|EnsemblMetazoa:NV12329-PA} OS=Nasonia vitripennis (Parasitic wasp) PE=4 SV=1	PREDICTED: dnaJ homolog subfamily C member 1 [Nasonia vitripennis]
EVM0007275.1	0.026111982	Biological Process: nitrogen compound metabolic process (GO:0006807);; Molecular Function: hydrolase activity, acting on carbon-nitrogen (but not peptide) bonds (GO:0016810);;	--	[E]	Amino acid transport and metabolism	Uncharacterized protein {ECO:0000313|EnsemblMetazoa:NV13335-PA} OS=Nasonia vitripennis (Parasitic wasp) PE=4 SV=1	PREDICTED: nitrilase homolog 1 isoform X2 [Nasonia vitripennis]
EVM0006541.1	0.000000595	Molecular Function: actin binding (GO:0003779);;	--	[NTZ]	--	Dystrophin {ECO:0000313|EMBL:EFN88044.1} OS=Harpegnathos saltator (Jerdon's jumping ant) PE=4 SV=1	PREDICTED: dystrophin, isoforms A/C/F/G/H [Nasonia vitripennis]
EVM0000348.3	0.034609987	Molecular Function: nucleotide binding (GO:0000166);; Molecular Function: helicase activity (GO:0004386);;	K12823|0|nvi:100121811|K12823 ATP-dependent RNA helicase DDX5/DBP2 [EC:3.6.4.13] | (RefSeq) DEAD-box ATP-dependent RNA helicase 20-like	[A]	RNA processing and modification	Uncharacterized protein {ECO:0000313|EnsemblMetazoa:NV16387-PA} OS=Nasonia vitripennis (Parasitic wasp) PE=3 SV=1	PREDICTED: DEAD-box ATP-dependent RNA helicase 20-like isoform X1 [Nasonia vitripennis]
EVM0016277.1	0.028432967	Cellular Component: integral component of membrane (GO:0016021);;	K06571|9.0417e-140|nvi:100122622|K06571 tetraspanin-7 | (RefSeq) tetraspanin-7-like	[R]	General function prediction only	Tetraspanin {ECO:0000256|RuleBase:RU361218} OS=Nasonia vitripennis (Parasitic wasp) PE=3 SV=1	PREDICTED: tetraspanin-7-like [Nasonia vitripennis]
EVM0009061.1	0.045566841	Molecular Function: transferase activity (GO:0016740);;	K04714|0|nvi:100120614|K04714 shingomyelin synthase [EC:2.7.8.27] | (RefSeq) phosphatidylcholine:ceramide cholinephosphotransferase 2-like	[S]	Function unknown	Uncharacterized protein {ECO:0000313|EnsemblMetazoa:NV16803-PA} OS=Nasonia vitripennis (Parasitic wasp) PE=4 SV=1	PREDICTED: phosphatidylcholine:ceramide cholinephosphotransferase 2-like isoform X2 [Nasonia vitripennis]
EVM0016550.1	0.039044081	--	--	--	--	Uncharacterized protein {ECO:0000313|EnsemblMetazoa:NV14653-PA} OS=Nasonia vitripennis (Parasitic wasp) PE=4 SV=1	apidermin 1 precursor [Nasonia vitripennis]
EVM0002907.1	0.005903464	Molecular Function: ubiquitin-protein transferase activity (GO:0004842);; Molecular Function: zinc ion binding (GO:0008270);; Biological Process: protein ubiquitination (GO:0016567);; Cellular Component: LUBAC complex (GO:0071797);;	K11974|0|nvi:100117677|K11974 E3 ubiquitin-protein ligase RNF31 [EC:2.3.2.27] | (RefSeq) microtubule-associated protein futsch	[O]	Posttranslational modification, protein turnover, chaperones	Uncharacterized protein {ECO:0000313|EnsemblMetazoa:NV14537-PA} OS=Nasonia vitripennis (Parasitic wasp) PE=4 SV=1	PREDICTED: microtubule-associated protein futsch [Nasonia vitripennis]
EVM0008394.1	0.000553576	--	--	--	--	Uncharacterized protein {ECO:0000313|EnsemblMetazoa:NV14132-PA} OS=Nasonia vitripennis (Parasitic wasp) PE=4 SV=1	uncharacterized protein LOC100187594 [Nasonia vitripennis]
EVM0009725.1	0.003547646	Biological Process: dephosphorylation (GO:0016311);; Molecular Function: hydrolase activity (GO:0016787);;	K07817|0|ame:551375|K07817 receptor-type tyrosine-protein phosphatase N [EC:3.1.3.48] | (RefSeq) receptor-type tyrosine-protein phosphatase N2	[T]	Signal transduction mechanisms	Uncharacterized protein {ECO:0000313|EnsemblMetazoa:GB53721-PA} OS=Apis mellifera (Honeybee) PE=4 SV=1	PREDICTED: receptor-type tyrosine-protein phosphatase N2-like isoform X2 [Apis dorsata]
EVM0001524.1	0.005716332	--	K12475|0|nvi:100114451|K12475 disabled homolog 2 | (RefSeq) protein disabled	[T]	Signal transduction mechanisms	Uncharacterized protein {ECO:0000313|EnsemblMetazoa:NV16143-PA} OS=Nasonia vitripennis (Parasitic wasp) PE=4 SV=1	PREDICTED: protein disabled [Nasonia vitripennis]
EVM0019188.1	0.030284629	Molecular Function: phospholipid binding (GO:0005543);;	--	[T]	Signal transduction mechanisms	Uncharacterized protein {ECO:0000313|EnsemblMetazoa:GB50552-PA} OS=Apis mellifera (Honeybee) PE=4 SV=1	PREDICTED: LOW QUALITY PROTEIN: oxysterol-binding protein-related protein 11 [Nasonia vitripennis]
EVM0017641.1	0.00861111	--	--	[D]	Cell cycle control, cell division, chromosome partitioning	Uncharacterized protein {ECO:0000313|EnsemblMetazoa:GB55054-PA} OS=Apis mellifera (Honeybee) PE=4 SV=1	PREDICTED: tetratricopeptide repeat protein 39C-like [Apis mellifera]
EVM0002661.1	0.036778715	--	K19465|1.27035e-121|nvi:100122976|K19465 mitochondrial genome maintenance exonuclease 1 [EC:3.1.-.-] | (RefSeq) mitochondrial genome maintenance exonuclease 1-like	--	--	Mitochondrial genome maintenance exonuclease 1 {ECO:0000256|HAMAP-Rule:MF_03030} OS=Nasonia vitripennis (Parasitic wasp) PE=3 SV=1	PREDICTED: mitochondrial genome maintenance exonuclease 1-like [Nasonia vitripennis]
EVM0014683.5	0	--	--	[ZR]	--	Uncharacterized protein {ECO:0000313|EnsemblMetazoa:GB51502-PA} OS=Apis mellifera (Honeybee) PE=4 SV=1	PREDICTED: restin homolog isoform X2 [Nasonia vitripennis]
EVM0001957.1	0.015606356	Molecular Function: kinase activity (GO:0016301);; Biological Process: cellular metabolic process (GO:0044237);;	K00863|0|nvi:100123547|K00863 triose/dihydroxyacetone kinase / FAD-AMP lyase (cyclizing) [EC:2.7.1.28 2.7.1.29 4.6.1.15] | (RefSeq) triokinase/FMN cyclase-like	[G]	Carbohydrate transport and metabolism	Uncharacterized protein {ECO:0000313|EnsemblMetazoa:NV12385-PA} OS=Nasonia vitripennis (Parasitic wasp) PE=4 SV=1	PREDICTED: bifunctional ATP-dependent dihydroxyacetone kinase/FAD-AMP lyase (cyclizing)-like [Nasonia vitripennis]
EVM0016606.1	0.038712606	--	K08498|1.80995e-79|nvi:103317931|K08498 syntaxin 6 | (RefSeq) syntaxin-6	[U]	Intracellular trafficking, secretion, and vesicular transport	Syntaxin-6 {ECO:0000313|EMBL:KDR24026.1} OS=Zootermopsis nevadensis (Dampwood termite) PE=4 SV=1	PREDICTED: syntaxin-6 isoform X2 [Solenopsis invicta]
EVM0017727.1	0.003812131	Molecular Function: peptidase activity (GO:0008233);;	K01278|0|nvi:100114441|K01278 dipeptidyl-peptidase 4 [EC:3.4.14.5] | (RefSeq) venom dipeptidyl peptidase 4	[O]	Posttranslational modification, protein turnover, chaperones	Uncharacterized protein {ECO:0000313|EnsemblMetazoa:NV18472-PA} OS=Nasonia vitripennis (Parasitic wasp) PE=4 SV=1	PREDICTED: venom dipeptidyl peptidase 4 isoform X1 [Nasonia vitripennis]
EVM0018312.1	0.001291109	--	K04623|0|nvi:100678055|K04623 bride of sevenless protein | (RefSeq) uncharacterized LOC100678055	[PT]	--	Uncharacterized protein {ECO:0000313|EnsemblMetazoa:NV21619-PA} OS=Nasonia vitripennis (Parasitic wasp) PE=4 SV=1	PREDICTED: uncharacterized protein LOC100678055 isoform X1 [Nasonia vitripennis]
EVM0002500.1	0.008880042	Cellular Component: intracellular (GO:0005622);; Molecular Function: zinc ion binding (GO:0008270);; Molecular Function: ligase activity (GO:0016874);;	K10608|0|nvi:100121202|K10608 tripartite motif-containing protein 37 [EC:2.3.2.27] | (RefSeq) E3 ubiquitin-protein ligase TRIM37-like	[O]	Posttranslational modification, protein turnover, chaperones	Uncharacterized protein {ECO:0000313|EnsemblMetazoa:NV12216-PA} OS=Nasonia vitripennis (Parasitic wasp) PE=4 SV=1	PREDICTED: E3 ubiquitin-protein ligase TRIM37-like isoform X2 [Nasonia vitripennis]
EVM0004408.1	0.016692312	--	--	[R]	General function prediction only	Uncharacterized protein {ECO:0000313|EnsemblMetazoa:NV11170-PA} OS=Nasonia vitripennis (Parasitic wasp) PE=4 SV=1	PREDICTED: probable GPI-anchored adhesin-like protein PGA55 isoform X1 [Nasonia vitripennis]
EVM0018373.1	0.000015257	Cellular Component: gap junction (GO:0005921);;	--	--	--	Innexin {ECO:0000256|RuleBase:RU010713} OS=Acromyrmex echinatior (Panamanian leafcutter ant) PE=3 SV=1	PREDICTED: innexin shaking-B isoform X5 [Nasonia vitripennis]
EVM0008440.1	0.014194439	--	K09448|0|nvi:100117261|K09448 transcriptional enhancer factor | (RefSeq) protein scalloped	[K]	Transcription	Transcriptional enhancer factor TEF-1 {ECO:0000313|EMBL:EZA55408.1} (Fragment) OS=Cerapachys biroi (Ant) PE=4 SV=1	PREDICTED: transcriptional enhancer factor TEF-1 isoform X3 [Nasonia vitripennis]
EVM0012475.1	0.038510744	--	--	[S]	Function unknown	Uncharacterized protein {ECO:0000313|EnsemblMetazoa:NV12935-PA} OS=Nasonia vitripennis (Parasitic wasp) PE=4 SV=1	PREDICTED: probable C-mannosyltransferase DPY19L1 [Nasonia vitripennis]
EVM0016835.1	0.022511657	--	--	[K]	Transcription	HMG box transcription factor BBX {ECO:0000313|EMBL:EZA47685.1} OS=Cerapachys biroi (Ant) PE=4 SV=1	PREDICTED: HMG box transcription factor BBX [Nasonia vitripennis]
EVM0007866.1	0.002147526	Molecular Function: Rho guanyl-nucleotide exchange factor activity (GO:0005089);; Molecular Function: phospholipid binding (GO:0005543);; Cellular Component: intracellular (GO:0005622);; Biological Process: regulation of Rho protein signal transduction (GO:0035023);;	K04349|0|nvi:100117952|K04349 Ras-specific guanine nucleotide-releasing factor 1 | (RefSeq) ras-specific guanine nucleotide-releasing factor 2-like	[T]	Signal transduction mechanisms	Uncharacterized protein {ECO:0000313|EnsemblMetazoa:NV14838-PA} OS=Nasonia vitripennis (Parasitic wasp) PE=4 SV=1	PREDICTED: ras-specific guanine nucleotide-releasing factor 2-like [Nasonia vitripennis]
EVM0007086.1	0	Molecular Function: transcription coregulator activity (GO:0003712);; Cellular Component: nucleus (GO:0005634);; Molecular Function: LIM domain binding (GO:0030274);;	K15617|0|nvi:100114588|K15617 LIM domain-binding protein 1 | (RefSeq) LIM domain-binding protein 2	[K]	Transcription	Uncharacterized protein {ECO:0000313|EnsemblMetazoa:NV18520-PA} OS=Nasonia vitripennis (Parasitic wasp) PE=4 SV=1	PREDICTED: LIM domain-binding protein 2 isoform X1 [Nasonia vitripennis]
EVM0009763.1	0.031553303	Molecular Function: chromatin binding (GO:0003682);; Molecular Function: DNA-binding transcription factor activity (GO:0003700);; Biological Process: regulation of transcription, DNA-templated (GO:0006355);; Molecular Function: zinc ion binding (GO:0008270);; Molecular Function: sequence-specific DNA binding (GO:0043565);;	K11660|0|ame:413318|K11660 metastasis-associated protein MTA | (RefSeq) MTA1-like; metastasis-associated protein MTA3	[B]	Chromatin structure and dynamics	Uncharacterized protein {ECO:0000313|EnsemblMetazoa:GB44679-PA} OS=Apis mellifera (Honeybee) PE=4 SV=1	PREDICTED: metastasis-associated protein MTA1 isoform X1 [Nasonia vitripennis]
EVM0015984.1	0.03863634	--	--	[G]	Carbohydrate transport and metabolism	Uncharacterized protein {ECO:0000313|EnsemblMetazoa:NV11930-PA} OS=Nasonia vitripennis (Parasitic wasp) PE=4 SV=1	PREDICTED: major facilitator superfamily domain-containing protein 12-like [Nasonia vitripennis]
EVM0005099.1	0.046711495	Molecular Function: protein tyrosine kinase activity (GO:0004713);; Molecular Function: ATP binding (GO:0005524);; Biological Process: protein phosphorylation (GO:0006468);; Biological Process: cell adhesion (GO:0007155);;	K05125|0|ame:411213|K05125 discoidin domain receptor family member 2 [EC:2.7.10.1] | (RefSeq) discoidin domain-containing receptor 2	[T]	Signal transduction mechanisms	Uncharacterized protein {ECO:0000313|EnsemblMetazoa:GB42408-PA} OS=Apis mellifera (Honeybee) PE=4 SV=1	PREDICTED: discoidin domain-containing receptor 2-like [Megachile rotundata]
EVM0016035.1	0.001942219	Molecular Function: nucleic acid binding (GO:0003676);;	K03260|0|nvi:100115514|K03260 translation initiation factor 4G | (RefSeq) Eif4g; eukaryotic translation initiation factor 4 gamma	[J]	Translation, ribosomal structure and biogenesis	Eukaryotic translation initiation factor 4 gamma 3 {ECO:0000313|EMBL:AEY59327.1} OS=Apis cerana (Indian honeybee) PE=2 SV=1	eukaryotic translation initiation factor 4 gamma [Nasonia vitripennis]
EVM0005186.1	0.019577095	--	--	--	--	Uncharacterized protein {ECO:0000313|EnsemblMetazoa:NV13077-PA} OS=Nasonia vitripennis (Parasitic wasp) PE=4 SV=1	PREDICTED: uncharacterized protein LOC100114969 [Nasonia vitripennis]
EVM0006546.1	0.000963188	Molecular Function: phosphorelay sensor kinase activity (GO:0000155);; Biological Process: phosphorelay signal transduction system (GO:0000160);; Molecular Function: voltage-gated potassium channel activity (GO:0005249);; Biological Process: potassium ion transport (GO:0006813);; Cellular Component: integral component of membrane (GO:0016021);; Biological Process: signal transduction by protein p…	K04911|0|nvi:100122376|K04911 potassium voltage-gated channel Eag-related subfamily H member 8 | (RefSeq) potassium voltage-gated channel subfamily H member 8-like	[PT]	--	Uncharacterized protein {ECO:0000313|EnsemblMetazoa:ACEP25208-PA} OS=Atta cephalotes (Leafcutter ant) PE=4 SV=1	PREDICTED: potassium voltage-gated channel subfamily H member 8-like [Nasonia vitripennis]
EVM0007009.1	0.000000153	--	K16681|0|ame:725591|K16681 protein crumbs | (RefSeq) crb; protein crumbs	[T]	Signal transduction mechanisms	Uncharacterized protein {ECO:0000313|EnsemblMetazoa:GB46140-PA} OS=Apis mellifera (Honeybee) PE=4 SV=1	PREDICTED: protein crumbs-like isoform X2 [Apis dorsata]
EVM0011318.1	0.00783476	--	--	[E]	Amino acid transport and metabolism	Uncharacterized protein {ECO:0000313|EnsemblMetazoa:NV13523-PA} OS=Nasonia vitripennis (Parasitic wasp) PE=4 SV=1	PREDICTED: asparagine synthetase domain-containing protein 1 [Nasonia vitripennis]
EVM0010832.5	0.021793381	Cellular Component: nucleus (GO:0005634);; Molecular Function: methyltransferase activity (GO:0008168);; Molecular Function: zinc ion binding (GO:0008270);; Biological Process: methylation (GO:0032259);;	K09188|0|nvi:100120205|K09188 histone-lysine N-methyltransferase MLL3 [EC:2.1.1.43] | (RefSeq) Trr; histone-lysine N-methyltransferase 2C	[R]	General function prediction only	Uncharacterized protein {ECO:0000313|EnsemblMetazoa:GB41196-PA} OS=Apis mellifera (Honeybee) PE=4 SV=1	PREDICTED: histone-lysine N-methyltransferase 2C [Nasonia vitripennis]
EVM0011751.1	0.001231395	Molecular Function: voltage-gated potassium channel activity (GO:0005249);; Cellular Component: voltage-gated potassium channel complex (GO:0008076);; Biological Process: potassium ion transmembrane transport (GO:0071805);;	K04930|0|nvi:100118519|K04930 potassium voltage-gated channel KQT-like subfamily member 5 | (RefSeq) potassium voltage-gated channel subfamily KQT member 1	[P]	Inorganic ion transport and metabolism	Potassium voltage-gated channel subfamily KQT member 5 {ECO:0000313|EMBL:KDR22146.1} (Fragment) OS=Zootermopsis nevadensis (Dampwood termite) PE=4 SV=1	PREDICTED: potassium voltage-gated channel subfamily KQT member 4 [Nasonia vitripennis]
EVM0000821.2	0.006245063	Biological Process: deoxyribonucleoside diphosphate metabolic process (GO:0009186);; Molecular Function: oxidoreductase activity (GO:0016491);; Molecular Function: transition metal ion binding (GO:0046914);; Biological Process: oxidation-reduction process (GO:0055114);;	K10808|0|nvi:100114323|K10808 ribonucleoside-diphosphate reductase subunit M2 [EC:1.17.4.1] | (RefSeq) ribonucleoside-diphosphate reductase subunit M2 B	[F]	Nucleotide transport and metabolism	Uncharacterized protein {ECO:0000313|EnsemblMetazoa:NV12737-PA} OS=Nasonia vitripennis (Parasitic wasp) PE=4 SV=1	PREDICTED: ribonucleoside-diphosphate reductase subunit M2 B isoform X2 [Nasonia vitripennis]
EVM0014254.1	0.011592824	--	--	[R]	General function prediction only	Uncharacterized protein {ECO:0000313|EnsemblMetazoa:NV16792-PA} OS=Nasonia vitripennis (Parasitic wasp) PE=4 SV=1	PREDICTED: protein EFR3 homolog cmp44E isoform X3 [Nasonia vitripennis]
EVM0010238.1	0.006935723	Molecular Function: zinc ion binding (GO:0008270);; Molecular Function: ligase activity (GO:0016874);;	K11978|0|nvi:100121568|K11978 E3 ubiquitin-protein ligase UBR3 [EC:2.3.2.27] | (RefSeq) E3 ubiquitin-protein ligase UBR3	[O]	Posttranslational modification, protein turnover, chaperones	Uncharacterized protein {ECO:0000313|EnsemblMetazoa:NV12228-PA} OS=Nasonia vitripennis (Parasitic wasp) PE=4 SV=1	PREDICTED: E3 ubiquitin-protein ligase UBR3 isoform X2 [Nasonia vitripennis]
EVM0014033.2	0.000470535	Molecular Function: growth factor activity (GO:0008083);;	--	--	--	Uncharacterized protein {ECO:0000313|EMBL:AEY58610.1} OS=Apis cerana (Indian honeybee) PE=2 SV=1	PREDICTED: uncharacterized protein LOC100866151 [Apis florea]
EVM0007898.2	0.012707918	--	K09525|2.03639e-88|nvi:100120456|K09525 DnaJ homolog subfamily C member 5 | (RefSeq) dnaJ homolog subfamily C member 5	[O]	Posttranslational modification, protein turnover, chaperones	Cysteine string protein {ECO:0000313|EMBL:EFN64062.1} OS=Camponotus floridanus (Florida carpenter ant) PE=4 SV=1	PREDICTED: cysteine string protein isoform X1 [Nasonia vitripennis]
EVM0006506.1	0.029954312	--	--	--	--	Uncharacterized protein {ECO:0000313|EnsemblMetazoa:NV16858-PA} OS=Nasonia vitripennis (Parasitic wasp) PE=4 SV=1	PREDICTED: uncharacterized protein LOC100121492 isoform X1 [Nasonia vitripennis]
EVM0004603.1	0.003524904	--	--	[K]	Transcription	Uncharacterized protein {ECO:0000313|EnsemblMetazoa:NV10922-PA} OS=Nasonia vitripennis (Parasitic wasp) PE=4 SV=1	PREDICTED: siderophore biosynthesis regulatory protein URBS1-like isoform X1 [Nasonia vitripennis]
EVM0001128.1	0.003048459	Molecular Function: oxidoreductase activity, acting on CH-OH group of donors (GO:0016614);; Biological Process: metabolic process (GO:0044710);;	K00108|0|ame:410747|K00108 choline dehydrogenase [EC:1.1.99.1] | (RefSeq) GMCOX3; glucose dehydrogenase [FAD, quinone]	[R]	General function prediction only	Uncharacterized protein {ECO:0000313|EnsemblMetazoa:NV15456-PA} OS=Nasonia vitripennis (Parasitic wasp) PE=3 SV=1	Glucose dehydrogenase [acceptor] [Cerapachys biroi]
EVM0013552.1	0.00446626	Molecular Function: transferase activity, transferring phosphorus-containing groups (GO:0016772);;	--	[Z]	Cytoskeleton	Uncharacterized protein {ECO:0000313|EnsemblMetazoa:NV17144-PA} OS=Nasonia vitripennis (Parasitic wasp) PE=4 SV=1	PREDICTED: serine/arginine repetitive matrix protein 2 [Nasonia vitripennis]
EVM0008247.1	0.030711227	Cellular Component: mitochondrial inner membrane (GO:0005743);; Biological Process: mitochondrial pyruvate transmembrane transport (GO:0006850);;	--	[S]	Function unknown	Uncharacterized protein {ECO:0000313|EnsemblMetazoa:NV10167-PA} OS=Nasonia vitripennis (Parasitic wasp) PE=4 SV=1	PREDICTED: mitochondrial pyruvate carrier 2-like [Nasonia vitripennis]
EVM0006339.1	0.008293825	--	K13216|4.06748e-150|nvi:100113671|K13216 nuclear inhibitor of protein phosphatase 1 [EC:3.1.4.-] | (RefSeq) nuclear inhibitor of protein phosphatase 1	[R]	General function prediction only	Uncharacterized protein {ECO:0000313|EnsemblMetazoa:ACEP22832-PA} OS=Atta cephalotes (Leafcutter ant) PE=4 SV=1	PREDICTED: nuclear inhibitor of protein phosphatase 1 [Harpegnathos saltator]
EVM0017062.1	0.021197055	--	--	[R]	General function prediction only	Uncharacterized protein {ECO:0000313|EnsemblMetazoa:NV20836-PA} OS=Nasonia vitripennis (Parasitic wasp) PE=4 SV=1	PREDICTED: transcription factor mef2A isoform X1 [Nasonia vitripennis]
EVM0016516.1	0.025784416	Molecular Function: calcium ion binding (GO:0005509);; Cellular Component: endoplasmic reticulum (GO:0005783);; Biological Process: protein folding (GO:0006457);; Cellular Component: membrane (GO:0016020);; Molecular Function: unfolded protein binding (GO:0051082);;	--	[S]	Function unknown	Uncharacterized protein {ECO:0000313|EnsemblMetazoa:NV15965-PA} OS=Nasonia vitripennis (Parasitic wasp) PE=4 SV=1	PREDICTED: transmembrane protein 14C [Nasonia vitripennis]
EVM0004986.1	0.002872209	Molecular Function: metal ion binding (GO:0046872);;	K12480|0|nvi:100115976|K12480 Rab GTPase-binding effector protein 1 | (RefSeq) rab GTPase-binding effector protein 1	[U]	Intracellular trafficking, secretion, and vesicular transport	Uncharacterized protein {ECO:0000313|EnsemblMetazoa:NV17746-PA} OS=Nasonia vitripennis (Parasitic wasp) PE=4 SV=1	PREDICTED: rab GTPase-binding effector protein 1-like [Nasonia vitripennis]
EVM0007148.1	0.00071294	Biological Process: cellular process (GO:0044763);;	K16812|0|nvi:100123133|K16812 targeting protein for Xklp2 | (RefSeq) targeting protein for Xklp2 homolog	--	--	Uncharacterized protein {ECO:0000313|EnsemblMetazoa:NV12340-PA} OS=Nasonia vitripennis (Parasitic wasp) PE=4 SV=1	PREDICTED: targeting protein for Xklp2 homolog isoform X1 [Nasonia vitripennis]
EVM0006959.1	0.002737254	--	K11547|0|nvi:100678776|K11547 kinetochore protein NDC80 | (RefSeq) kinetochore protein ndc80	[D]	Cell cycle control, cell division, chromosome partitioning	Uncharacterized protein {ECO:0000313|EnsemblMetazoa:NV25930-PA} OS=Nasonia vitripennis (Parasitic wasp) PE=4 SV=1	PREDICTED: kinetochore protein NDC80 homolog [Nasonia vitripennis]
EVM0007058.1	0.000000361	--	K08883|0|nvi:100121684|K08883 tripartite motif-containing protein 33 [EC:2.3.2.27] | (RefSeq) E3 ubiquitin-protein ligase TRIM33	[O]	Posttranslational modification, protein turnover, chaperones	Uncharacterized protein {ECO:0000313|EnsemblMetazoa:NV16381-PA} OS=Nasonia vitripennis (Parasitic wasp) PE=4 SV=1	PREDICTED: E3 ubiquitin-protein ligase TRIM33 [Nasonia vitripennis]
EVM0001314.1	0.008098066	--	--	--	--	Uncharacterized protein {ECO:0000313|EnsemblMetazoa:NV16477-PA} OS=Nasonia vitripennis (Parasitic wasp) PE=4 SV=1	PREDICTED: pro-resilin [Microplitis demolitor]
EVM0004972.1	0.005084844	--	--	[W]	Extracellular structures	Galectin {ECO:0000256|RuleBase:RU102079} OS=Nasonia vitripennis (Parasitic wasp) PE=4 SV=1	PREDICTED: uncharacterized protein LOC100118196 [Nasonia vitripennis]
EVM0013268.1	0.000013121	--	--	--	--	Uncharacterized protein {ECO:0000313|EnsemblMetazoa:NV10619-PA} OS=Nasonia vitripennis (Parasitic wasp) PE=4 SV=1	PREDICTED: histone-lysine N-methyltransferase, H3 lysine-79 specific-like isoform X4 [Nasonia vitripennis]
EVM0003783.1	0.001835293	Cellular Component: intracellular (GO:0005622);; Biological Process: signal transduction (GO:0007165);;	K07526|0|nvi:100123637|K07526 SLIT-ROBO Rho GTPase activating protein | (RefSeq) SLIT-ROBO Rho GTPase-activating protein 1-like	[Z]	Cytoskeleton	SLIT-ROBO Rho GTPase-activating protein 1 {ECO:0000313|EMBL:AEY57909.1} OS=Apis cerana (Indian honeybee) PE=2 SV=1	PREDICTED: SLIT-ROBO Rho GTPase-activating protein 1-like isoform X2 [Apis dorsata]
EVM0005596.1	0.023276826	--	--	--	--	Uncharacterized protein {ECO:0000313|EnsemblMetazoa:NV12010-PA} OS=Nasonia vitripennis (Parasitic wasp) PE=4 SV=1	PREDICTED: transmembrane protein 8A-like isoform X1 [Nasonia vitripennis]
EVM0014111.1	0.008702012	Cellular Component: membrane (GO:0016020);; Biological Process: regulation of cellular process (GO:0050794);;	K04603|0|nvi:100118400|K04603 metabotropic glutamate receptor 1 | (RefSeq) GRM1; metabotropic glutamate receptor 1	[PT]	--	Uncharacterized protein {ECO:0000313|EnsemblMetazoa:NV15534-PA} OS=Nasonia vitripennis (Parasitic wasp) PE=4 SV=1	PREDICTED: metabotropic glutamate receptor 1 [Nasonia vitripennis]
EVM0010719.1	0.012146053	--	--	--	--	Uncharacterized protein {ECO:0000313|EnsemblMetazoa:NV13294-PA} OS=Nasonia vitripennis (Parasitic wasp) PE=4 SV=1	PREDICTED: coiled-coil domain-containing protein 151-like [Nasonia vitripennis]
EVM0014861.1	0.000074837	--	K17307|0|nvi:100115744|K17307 fibulin 1/2 | (RefSeq) fibrillin-1	[T]	Signal transduction mechanisms	Uncharacterized protein {ECO:0000313|EnsemblMetazoa:NV18415-PA} OS=Nasonia vitripennis (Parasitic wasp) PE=4 SV=1	PREDICTED: fibrillin-1 isoform X1 [Nasonia vitripennis]
EVM0014847.1	0.034324874	--	--	--	--	Uncharacterized protein {ECO:0000313|EnsemblMetazoa:NV12822-PA} OS=Nasonia vitripennis (Parasitic wasp) PE=4 SV=1	PREDICTED: uncharacterized protein LOC100123501 [Nasonia vitripennis]
EVM0001797.1	0.027222131	Molecular Function: metal ion binding (GO:0046872);;	--	[R]	General function prediction only	Uncharacterized protein {ECO:0000313|EnsemblMetazoa:NV13408-PA} OS=Nasonia vitripennis (Parasitic wasp) PE=4 SV=1	PREDICTED: protein kinase C-binding protein 1-like isoform X2 [Nasonia vitripennis]
EVM0018049.1	0.03833634	--	--	--	--	Uncharacterized protein {ECO:0000313|EnsemblMetazoa:NV22282-PA} OS=Nasonia vitripennis (Parasitic wasp) PE=4 SV=1	PREDICTED: probable GPI-anchored adhesin-like protein PGA55 isoform X1 [Nasonia vitripennis]
EVM0011272.1	0.000001167	Molecular Function: zinc ion binding (GO:0008270);; Molecular Function: ligase activity (GO:0016874);;	--	[K]	Transcription	G2/M phase-specific E3 ubiquitin-protein ligase {ECO:0000313|EMBL:EZA51961.1} OS=Cerapachys biroi (Ant) PE=4 SV=1	PREDICTED: uncharacterized protein LOC100115982 isoform X1 [Nasonia vitripennis]
EVM0002023.1	0.003412231	--	--	--	--	Uncharacterized protein {ECO:0000313|EnsemblMetazoa:NV20829-PA} OS=Nasonia vitripennis (Parasitic wasp) PE=4 SV=1	PREDICTED: uncharacterized protein LOC100679702 isoform X1 [Nasonia vitripennis]
EVM0008729.1	0.019548534	Molecular Function: metal ion binding (GO:0046872);;	K16675|0|nvi:100121627|K16675 palmitoyltransferase ZDHHC9/14/18 [EC:2.3.1.225] | (RefSeq) palmitoyltransferase ZDHHC18	[R]	General function prediction only	Palmitoyltransferase {ECO:0000256|RuleBase:RU079119} OS=Nasonia vitripennis (Parasitic wasp) PE=3 SV=1	PREDICTED: uncharacterized protein LOC100121627 [Nasonia vitripennis]
EVM0002458.1	0.001630498	--	--	--	--	Uncharacterized protein {ECO:0000313|EnsemblMetazoa:NV23689-PA} OS=Nasonia vitripennis (Parasitic wasp) PE=4 SV=1	PREDICTED: uncharacterized protein LOC100122277 isoform X1 [Nasonia vitripennis]
EVM0014985.1	0.02684271	Molecular Function: structural constituent of ribosome (GO:0003735);; Cellular Component: ribosome (GO:0005840);; Biological Process: translation (GO:0006412);;	K02916|9.67768e-79|nvi:100678189|K02916 large subunit ribosomal protein L35 | (RefSeq) 39S ribosomal protein L35, mitochondrial	[S]	Function unknown	Uncharacterized protein {ECO:0000313|EnsemblMetazoa:NV22272-PA} OS=Nasonia vitripennis (Parasitic wasp) PE=4 SV=1	PREDICTED: 39S ribosomal protein L35, mitochondrial [Nasonia vitripennis]
EVM0009794.1	0.006897053	Biological Process: multicellular organism development (GO:0007275);; Cellular Component: integral component of membrane (GO:0016021);;	K04510|3.70313e-153|nvi:100124000|K04510 vang-like | (RefSeq) Vang; vang-like protein 2-B	[T]	Signal transduction mechanisms	Uncharacterized protein {ECO:0000313|EnsemblMetazoa:NV10911-PA} OS=Nasonia vitripennis (Parasitic wasp) PE=4 SV=1	PREDICTED: vang-like protein 2-B [Nasonia vitripennis]
EVM0012174.1	0.004699642	--	--	[OC]	--	Uncharacterized protein {ECO:0000313|EnsemblMetazoa:NV11963-PA} OS=Nasonia vitripennis (Parasitic wasp) PE=4 SV=1	PREDICTED: thioredoxin-related transmembrane protein 1 [Nasonia vitripennis]
EVM0013747.1	0.006017731	Molecular Function: binding (GO:0005488);;	K19036|0|nvi:100123338|K19036 ATP-dependent RNA/DNA helicase IGHMBP2 [EC:3.6.4.12 3.6.4.13] | (RefSeq) Ighmbp2; immunoglobulin mu binding protein 2	[L]	Replication, recombination and repair	Uncharacterized protein {ECO:0000313|EnsemblMetazoa:NV12364-PA} OS=Nasonia vitripennis (Parasitic wasp) PE=4 SV=1	immunoglobulin mu binding protein 2 [Nasonia vitripennis]
EVM0009930.1	0.038212408	--	--	[R]	General function prediction only	Uncharacterized protein {ECO:0000313|EnsemblMetazoa:NV21884-PA} OS=Nasonia vitripennis (Parasitic wasp) PE=4 SV=1	PREDICTED: leucine-rich repeat LGI family member 3-like [Nasonia vitripennis]
EVM0014660.1	0.042004396	--	--	--	--	Uncharacterized protein {ECO:0000313|EnsemblMetazoa:NV22865-PA} OS=Nasonia vitripennis (Parasitic wasp) PE=4 SV=1	PREDICTED: microtubule-associated protein futsch-like [Nasonia vitripennis]
EVM0003441.1	0.004278358	--	K10310|0|nvi:100122742|K10310 F-box protein 33 | (RefSeq) transcriptional repressor p66-beta	[S]	Function unknown	Uncharacterized protein {ECO:0000313|EnsemblMetazoa:NV12007-PA} OS=Nasonia vitripennis (Parasitic wasp) PE=4 SV=1	PREDICTED: transcriptional repressor p66-beta isoform X1 [Nasonia vitripennis]
EVM0016955.1	0.000113849	--	--	--	--	Uncharacterized protein {ECO:0000313|EnsemblMetazoa:NV25929-PA} OS=Nasonia vitripennis (Parasitic wasp) PE=4 SV=1	PREDICTED: trichohyalin-like [Nasonia vitripennis]
EVM0000926.1	0.001449553	--	--	[W]	Extracellular structures	Uncharacterized protein {ECO:0000313|EnsemblMetazoa:NV14298-PA} OS=Nasonia vitripennis (Parasitic wasp) PE=4 SV=1	PREDICTED: spondin-1-like [Nasonia vitripennis]
EVM0000745.1	0.004448657	Molecular Function: oxidoreductase activity (GO:0016491);;	K03959|1.66728e-35|nvi:100116085|K03959 NADH dehydrogenase (ubiquinone) 1 beta subcomplex subunit 3 | (RefSeq) Ndufb3; NADH dehydrogenase (ubiquinone) 1 beta subcomplex, 3, 12kDa	[C]	Energy production and conversion	Uncharacterized protein {ECO:0000313|EnsemblMetazoa:NV12974-PA} OS=Nasonia vitripennis (Parasitic wasp) PE=4 SV=1	NADH dehydrogenase [ubiquinone] 1 beta subcomplex subunit 3 [Nasonia vitripennis]
