# Supplementary material for: The Chromosome-level Genome Provides Insights into the Evolution and Adaptation of Extreme Aggression
Source: Mol Biol Evol. 2024 Sep 13;41(9):msae195. doi: 10.1093/molbev/msae195 (PMC11427683; doi:10.1093/molbev/msae195)
Supplement: msae195_Supplementary_Data [file msae195_supplementary_data.zip › Supplementary File 3.xls]

## Sheet: Adispa_expansions.annotation
Titil: Genes of expanded family in the A. disparis genome
#gene_ID	GO_annotation	KEGG_annotation	KOG_class	KOG_class_annotation	TrEMBL_annotation	nr_annotation
EVM0000023.1	Cellular Component: nucleosome (GO:0000786);; Molecular Function: DNA binding (GO:0003677);; Cellular Component: nucleus (GO:0005634);; Biological Process: nucleosome assembly (GO:0006334);; Biological Process: defense response to bacterium (GO:0042742);; Molecular Function: protein heterodimerization activity (GO:0046982);;	K11251|2.65693e-83|nvi:100118117|K11251 histone H2A | (RefSeq) histone H2A-like	[B]	Chromatin structure and dynamics	Histone H2A {ECO:0000256|RuleBase:RU003556} OS=Nasonia vitripennis (Parasitic wasp) PE=3 SV=1	PREDICTED: histone H2A-like [Nasonia vitripennis]
EVM0000398.1	Cellular Component: nucleosome (GO:0000786);; Molecular Function: DNA binding (GO:0003677);; Cellular Component: nucleus (GO:0005634);; Biological Process: nucleosome assembly (GO:0006334);; Biological Process: defense response to bacterium (GO:0042742);; Molecular Function: protein heterodimerization activity (GO:0046982);;	K11251|2.65693e-83|nvi:100118117|K11251 histone H2A | (RefSeq) histone H2A-like	[B]	Chromatin structure and dynamics	Histone H2A {ECO:0000256|RuleBase:RU003556} OS=Nasonia vitripennis (Parasitic wasp) PE=3 SV=1	PREDICTED: histone H2A-like [Nasonia vitripennis]
EVM0001586.1	Cellular Component: nucleosome (GO:0000786);; Molecular Function: DNA binding (GO:0003677);; Cellular Component: nucleus (GO:0005634);; Biological Process: nucleosome assembly (GO:0006334);; Biological Process: defense response to bacterium (GO:0042742);; Molecular Function: protein heterodimerization activity (GO:0046982);;	K11251|2.65693e-83|nvi:100118117|K11251 histone H2A | (RefSeq) histone H2A-like	[B]	Chromatin structure and dynamics	Histone H2A {ECO:0000256|RuleBase:RU003556} OS=Nasonia vitripennis (Parasitic wasp) PE=3 SV=1	PREDICTED: histone H2A-like [Nasonia vitripennis]
EVM0002086.1	Cellular Component: nucleosome (GO:0000786);; Molecular Function: DNA binding (GO:0003677);; Cellular Component: nucleus (GO:0005634);; Biological Process: nucleosome assembly (GO:0006334);; Biological Process: defense response to bacterium (GO:0042742);; Molecular Function: protein heterodimerization activity (GO:0046982);;	K11251|2.65693e-83|nvi:100118117|K11251 histone H2A | (RefSeq) histone H2A-like	[B]	Chromatin structure and dynamics	Histone H2A {ECO:0000256|RuleBase:RU003556} OS=Nasonia vitripennis (Parasitic wasp) PE=3 SV=1	PREDICTED: histone H2A-like [Nasonia vitripennis]
EVM0005295.1	Cellular Component: nucleosome (GO:0000786);; Molecular Function: DNA binding (GO:0003677);; Cellular Component: nucleus (GO:0005634);; Biological Process: nucleosome assembly (GO:0006334);; Biological Process: defense response to bacterium (GO:0042742);; Molecular Function: protein heterodimerization activity (GO:0046982);;	K11251|2.65693e-83|nvi:100118117|K11251 histone H2A | (RefSeq) histone H2A-like	[B]	Chromatin structure and dynamics	Histone H2A {ECO:0000256|RuleBase:RU003556} OS=Nasonia vitripennis (Parasitic wasp) PE=3 SV=1	PREDICTED: histone H2A-like [Nasonia vitripennis]
EVM0005532.1	Cellular Component: nucleosome (GO:0000786);; Molecular Function: DNA binding (GO:0003677);; Cellular Component: nucleus (GO:0005634);; Biological Process: nucleosome assembly (GO:0006334);; Biological Process: defense response to bacterium (GO:0042742);; Molecular Function: protein heterodimerization activity (GO:0046982);;	K11251|5.48529e-82|nvi:100115985|K11251 histone H2A | (RefSeq) histone H2A	[B]	Chromatin structure and dynamics	Histone H2A {ECO:0000256|RuleBase:RU003556} OS=Microplitis demolitor PE=3 SV=1	PREDICTED: histone H2A-like [Microplitis demolitor]
EVM0006289.1	Cellular Component: nucleosome (GO:0000786);; Molecular Function: DNA binding (GO:0003677);; Cellular Component: nucleus (GO:0005634);; Biological Process: nucleosome assembly (GO:0006334);; Biological Process: defense response to bacterium (GO:0042742);; Molecular Function: protein heterodimerization activity (GO:0046982);;	K11251|1.2795e-82|nvi:100118117|K11251 histone H2A | (RefSeq) histone H2A-like	[B]	Chromatin structure and dynamics	Histone H2A {ECO:0000256|RuleBase:RU003556} OS=Nasonia vitripennis (Parasitic wasp) PE=3 SV=1	PREDICTED: histone H2A-like [Nasonia vitripennis]
EVM0006759.1	Cellular Component: nucleosome (GO:0000786);; Molecular Function: DNA binding (GO:0003677);; Cellular Component: nucleus (GO:0005634);; Biological Process: nucleosome assembly (GO:0006334);; Biological Process: defense response to bacterium (GO:0042742);; Molecular Function: protein heterodimerization activity (GO:0046982);;	K11251|2.65693e-83|nvi:100118117|K11251 histone H2A | (RefSeq) histone H2A-like	[B]	Chromatin structure and dynamics	Histone H2A {ECO:0000256|RuleBase:RU003556} OS=Nasonia vitripennis (Parasitic wasp) PE=3 SV=1	PREDICTED: histone H2A-like [Nasonia vitripennis]
EVM0006817.1	Cellular Component: nucleosome (GO:0000786);; Molecular Function: DNA binding (GO:0003677);; Cellular Component: nucleus (GO:0005634);; Biological Process: nucleosome assembly (GO:0006334);; Biological Process: defense response to bacterium (GO:0042742);; Molecular Function: protein heterodimerization activity (GO:0046982);;	K11251|2.65693e-83|nvi:100118117|K11251 histone H2A | (RefSeq) histone H2A-like	[B]	Chromatin structure and dynamics	Histone H2A {ECO:0000256|RuleBase:RU003556} OS=Nasonia vitripennis (Parasitic wasp) PE=3 SV=1	PREDICTED: histone H2A-like [Nasonia vitripennis]
EVM0006923.1	Cellular Component: nucleosome (GO:0000786);; Molecular Function: DNA binding (GO:0003677);; Cellular Component: nucleus (GO:0005634);; Cellular Component: lipid droplet (GO:0005811);; Biological Process: nucleosome assembly (GO:0006334);; Biological Process: defense response to bacterium (GO:0042742);; Molecular Function: protein heterodimerization activity (GO:0046982);; Biological Process: cen…	K11251|1.36887e-83|nvi:100122841|K11251 histone H2A | (RefSeq) histone H2A	[B]	Chromatin structure and dynamics	Histone H2A {ECO:0000256|RuleBase:RU003556} OS=Nasonia vitripennis (Parasitic wasp) PE=3 SV=1	PREDICTED: histone H2A [Nasonia vitripennis]
EVM0008683.1	Cellular Component: nucleosome (GO:0000786);; Molecular Function: DNA binding (GO:0003677);; Cellular Component: nucleus (GO:0005634);; Biological Process: nucleosome assembly (GO:0006334);; Biological Process: defense response to bacterium (GO:0042742);; Molecular Function: protein heterodimerization activity (GO:0046982);;	K11251|2.65693e-83|nvi:100118117|K11251 histone H2A | (RefSeq) histone H2A-like	[B]	Chromatin structure and dynamics	Histone H2A {ECO:0000256|RuleBase:RU003556} OS=Nasonia vitripennis (Parasitic wasp) PE=3 SV=1	PREDICTED: histone H2A-like [Nasonia vitripennis]
EVM0008856.1	Cellular Component: nucleosome (GO:0000786);; Molecular Function: DNA binding (GO:0003677);; Cellular Component: nucleus (GO:0005634);; Biological Process: nucleosome assembly (GO:0006334);; Biological Process: defense response to bacterium (GO:0042742);; Molecular Function: protein heterodimerization activity (GO:0046982);;	K11251|2.65693e-83|nvi:100118117|K11251 histone H2A | (RefSeq) histone H2A-like	[B]	Chromatin structure and dynamics	Histone H2A {ECO:0000256|RuleBase:RU003556} OS=Nasonia vitripennis (Parasitic wasp) PE=3 SV=1	PREDICTED: histone H2A-like [Nasonia vitripennis]
EVM0008873.1	Cellular Component: nucleosome (GO:0000786);; Molecular Function: DNA binding (GO:0003677);; Cellular Component: nucleus (GO:0005634);; Biological Process: nucleosome assembly (GO:0006334);; Biological Process: defense response to bacterium (GO:0042742);; Molecular Function: protein heterodimerization activity (GO:0046982);;	K11251|2.65693e-83|nvi:100118117|K11251 histone H2A | (RefSeq) histone H2A-like	[B]	Chromatin structure and dynamics	Histone H2A {ECO:0000256|RuleBase:RU003556} OS=Nasonia vitripennis (Parasitic wasp) PE=3 SV=1	PREDICTED: histone H2A-like [Nasonia vitripennis]
EVM0009687.1	Cellular Component: nucleosome (GO:0000786);; Molecular Function: DNA binding (GO:0003677);; Cellular Component: nucleus (GO:0005634);; Biological Process: nucleosome assembly (GO:0006334);; Molecular Function: protein heterodimerization activity (GO:0046982);;	K11251|4.25903e-83|nvi:100122841|K11251 histone H2A | (RefSeq) histone H2A	[B]	Chromatin structure and dynamics	Histone H2A {ECO:0000256|RuleBase:RU003556} OS=Nasonia vitripennis (Parasitic wasp) PE=3 SV=1	PREDICTED: histone H2A [Nasonia vitripennis]
EVM0010061.1	Cellular Component: nucleosome (GO:0000786);; Molecular Function: DNA binding (GO:0003677);; Cellular Component: nucleus (GO:0005634);; Biological Process: nucleosome assembly (GO:0006334);; Biological Process: defense response to bacterium (GO:0042742);; Molecular Function: protein heterodimerization activity (GO:0046982);;	K11251|2.65693e-83|nvi:100118117|K11251 histone H2A | (RefSeq) histone H2A-like	[B]	Chromatin structure and dynamics	Histone H2A {ECO:0000256|RuleBase:RU003556} OS=Nasonia vitripennis (Parasitic wasp) PE=3 SV=1	PREDICTED: histone H2A-like [Nasonia vitripennis]
EVM0011109.1	Cellular Component: nucleosome (GO:0000786);; Molecular Function: DNA binding (GO:0003677);; Cellular Component: nucleus (GO:0005634);; Biological Process: nucleosome assembly (GO:0006334);; Biological Process: defense response to bacterium (GO:0042742);; Molecular Function: protein heterodimerization activity (GO:0046982);;	K11251|2.65693e-83|nvi:100118117|K11251 histone H2A | (RefSeq) histone H2A-like	[B]	Chromatin structure and dynamics	Histone H2A {ECO:0000256|RuleBase:RU003556} OS=Nasonia vitripennis (Parasitic wasp) PE=3 SV=1	PREDICTED: histone H2A-like [Nasonia vitripennis]
EVM0011761.1	Cellular Component: nucleosome (GO:0000786);; Molecular Function: DNA binding (GO:0003677);; Cellular Component: nucleus (GO:0005634);; Biological Process: nucleosome assembly (GO:0006334);; Biological Process: defense response to bacterium (GO:0042742);; Molecular Function: protein heterodimerization activity (GO:0046982);;	K11251|2.65693e-83|nvi:100118117|K11251 histone H2A | (RefSeq) histone H2A-like	[B]	Chromatin structure and dynamics	Histone H2A {ECO:0000256|RuleBase:RU003556} OS=Nasonia vitripennis (Parasitic wasp) PE=3 SV=1	PREDICTED: histone H2A-like [Nasonia vitripennis]
EVM0012239.1	Cellular Component: nucleosome (GO:0000786);; Molecular Function: DNA binding (GO:0003677);; Cellular Component: nucleus (GO:0005634);; Biological Process: nucleosome assembly (GO:0006334);; Biological Process: defense response to bacterium (GO:0042742);; Molecular Function: protein heterodimerization activity (GO:0046982);;	K11251|2.65693e-83|nvi:100118117|K11251 histone H2A | (RefSeq) histone H2A-like	[B]	Chromatin structure and dynamics	Histone H2A {ECO:0000256|RuleBase:RU003556} OS=Nasonia vitripennis (Parasitic wasp) PE=3 SV=1	PREDICTED: histone H2A-like [Nasonia vitripennis]
EVM0012417.1	Cellular Component: nucleosome (GO:0000786);; Molecular Function: DNA binding (GO:0003677);; Cellular Component: nucleus (GO:0005634);; Biological Process: nucleosome assembly (GO:0006334);; Biological Process: defense response to bacterium (GO:0042742);; Molecular Function: protein heterodimerization activity (GO:0046982);;	K11251|2.65693e-83|nvi:100118117|K11251 histone H2A | (RefSeq) histone H2A-like	[B]	Chromatin structure and dynamics	Histone H2A {ECO:0000256|RuleBase:RU003556} OS=Nasonia vitripennis (Parasitic wasp) PE=3 SV=1	PREDICTED: histone H2A-like [Nasonia vitripennis]
EVM0013278.1	Cellular Component: nucleosome (GO:0000786);; Molecular Function: DNA binding (GO:0003677);; Cellular Component: nucleus (GO:0005634);; Biological Process: nucleosome assembly (GO:0006334);; Biological Process: defense response to bacterium (GO:0042742);; Molecular Function: protein heterodimerization activity (GO:0046982);;	K11251|1.93723e-82|nvi:100118117|K11251 histone H2A | (RefSeq) histone H2A-like	[B]	Chromatin structure and dynamics	Histone H2A {ECO:0000256|RuleBase:RU003556} OS=Nasonia vitripennis (Parasitic wasp) PE=3 SV=1	PREDICTED: histone H2A-like [Nasonia vitripennis]
EVM0014509.1	Cellular Component: nucleosome (GO:0000786);; Molecular Function: DNA binding (GO:0003677);; Cellular Component: nucleus (GO:0005634);; Biological Process: nucleosome assembly (GO:0006334);; Biological Process: defense response to bacterium (GO:0042742);; Molecular Function: protein heterodimerization activity (GO:0046982);;	K11251|2.65693e-83|nvi:100118117|K11251 histone H2A | (RefSeq) histone H2A-like	[B]	Chromatin structure and dynamics	Histone H2A {ECO:0000256|RuleBase:RU003556} OS=Nasonia vitripennis (Parasitic wasp) PE=3 SV=1	PREDICTED: histone H2A-like [Nasonia vitripennis]
EVM0014752.1	Cellular Component: nucleosome (GO:0000786);; Molecular Function: DNA binding (GO:0003677);; Cellular Component: nucleus (GO:0005634);; Biological Process: nucleosome assembly (GO:0006334);; Biological Process: defense response to bacterium (GO:0042742);; Molecular Function: protein heterodimerization activity (GO:0046982);;	K11251|2.65693e-83|nvi:100118117|K11251 histone H2A | (RefSeq) histone H2A-like	[B]	Chromatin structure and dynamics	Histone H2A {ECO:0000256|RuleBase:RU003556} OS=Nasonia vitripennis (Parasitic wasp) PE=3 SV=1	PREDICTED: histone H2A-like [Nasonia vitripennis]
EVM0015190.1	Cellular Component: nucleosome (GO:0000786);; Molecular Function: DNA binding (GO:0003677);; Cellular Component: nucleus (GO:0005634);; Biological Process: nucleosome assembly (GO:0006334);; Biological Process: defense response to bacterium (GO:0042742);; Molecular Function: protein heterodimerization activity (GO:0046982);;	K11251|2.65693e-83|nvi:100118117|K11251 histone H2A | (RefSeq) histone H2A-like	[B]	Chromatin structure and dynamics	Histone H2A {ECO:0000256|RuleBase:RU003556} OS=Nasonia vitripennis (Parasitic wasp) PE=3 SV=1	PREDICTED: histone H2A-like [Nasonia vitripennis]
EVM0015347.1	Cellular Component: nucleosome (GO:0000786);; Molecular Function: DNA binding (GO:0003677);; Cellular Component: nucleus (GO:0005634);; Biological Process: nucleosome assembly (GO:0006334);; Biological Process: defense response to bacterium (GO:0042742);; Molecular Function: protein heterodimerization activity (GO:0046982);;	K11251|2.65693e-83|nvi:100118117|K11251 histone H2A | (RefSeq) histone H2A-like	[B]	Chromatin structure and dynamics	Histone H2A {ECO:0000256|RuleBase:RU003556} OS=Nasonia vitripennis (Parasitic wasp) PE=3 SV=1	PREDICTED: histone H2A-like [Nasonia vitripennis]
EVM0016387.1	Cellular Component: nucleosome (GO:0000786);; Molecular Function: DNA binding (GO:0003677);; Cellular Component: nucleus (GO:0005634);; Biological Process: nucleosome assembly (GO:0006334);; Biological Process: defense response to bacterium (GO:0042742);; Molecular Function: protein heterodimerization activity (GO:0046982);;	K11251|2.65693e-83|nvi:100118117|K11251 histone H2A | (RefSeq) histone H2A-like	[B]	Chromatin structure and dynamics	Histone H2A {ECO:0000256|RuleBase:RU003556} OS=Nasonia vitripennis (Parasitic wasp) PE=3 SV=1	PREDICTED: histone H2A-like [Nasonia vitripennis]
EVM0017158.1	Cellular Component: nucleosome (GO:0000786);; Molecular Function: DNA binding (GO:0003677);; Cellular Component: nucleus (GO:0005634);; Biological Process: nucleosome assembly (GO:0006334);; Biological Process: defense response to bacterium (GO:0042742);; Molecular Function: protein heterodimerization activity (GO:0046982);;	K11251|2.65693e-83|nvi:100118117|K11251 histone H2A | (RefSeq) histone H2A-like	[B]	Chromatin structure and dynamics	Histone H2A {ECO:0000256|RuleBase:RU003556} OS=Nasonia vitripennis (Parasitic wasp) PE=3 SV=1	PREDICTED: histone H2A-like [Nasonia vitripennis]
EVM0017300.1	Cellular Component: nucleosome (GO:0000786);; Molecular Function: DNA binding (GO:0003677);; Cellular Component: nucleus (GO:0005634);; Biological Process: nucleosome assembly (GO:0006334);; Biological Process: defense response to bacterium (GO:0042742);; Molecular Function: protein heterodimerization activity (GO:0046982);;	K11251|2.65693e-83|nvi:100118117|K11251 histone H2A | (RefSeq) histone H2A-like	[B]	Chromatin structure and dynamics	Histone H2A {ECO:0000256|RuleBase:RU003556} OS=Nasonia vitripennis (Parasitic wasp) PE=3 SV=1	PREDICTED: histone H2A-like [Nasonia vitripennis]
EVM0017785.1	Cellular Component: nucleosome (GO:0000786);; Molecular Function: DNA binding (GO:0003677);; Cellular Component: nucleus (GO:0005634);; Biological Process: nucleosome assembly (GO:0006334);; Biological Process: defense response to bacterium (GO:0042742);; Molecular Function: protein heterodimerization activity (GO:0046982);;	K11251|2.65693e-83|nvi:100118117|K11251 histone H2A | (RefSeq) histone H2A-like	[B]	Chromatin structure and dynamics	Histone H2A {ECO:0000256|RuleBase:RU003556} OS=Nasonia vitripennis (Parasitic wasp) PE=3 SV=1	PREDICTED: histone H2A-like [Nasonia vitripennis]
EVM0018575.1	Cellular Component: nucleosome (GO:0000786);; Molecular Function: DNA binding (GO:0003677);; Cellular Component: nucleus (GO:0005634);; Biological Process: nucleosome assembly (GO:0006334);; Biological Process: defense response to bacterium (GO:0042742);; Molecular Function: protein heterodimerization activity (GO:0046982);;	K11251|2.65693e-83|nvi:100118117|K11251 histone H2A | (RefSeq) histone H2A-like	[B]	Chromatin structure and dynamics	Histone H2A {ECO:0000256|RuleBase:RU003556} OS=Nasonia vitripennis (Parasitic wasp) PE=3 SV=1	PREDICTED: histone H2A-like [Nasonia vitripennis]
EVM0019136.1	Cellular Component: nucleosome (GO:0000786);; Molecular Function: DNA binding (GO:0003677);; Cellular Component: nucleus (GO:0005634);; Biological Process: nucleosome assembly (GO:0006334);; Biological Process: defense response to bacterium (GO:0042742);; Molecular Function: protein heterodimerization activity (GO:0046982);;	K11251|2.65693e-83|nvi:100118117|K11251 histone H2A | (RefSeq) histone H2A-like	[B]	Chromatin structure and dynamics	Histone H2A {ECO:0000256|RuleBase:RU003556} OS=Nasonia vitripennis (Parasitic wasp) PE=3 SV=1	PREDICTED: histone H2A-like [Nasonia vitripennis]
EVM0000419.1	Cellular Component: nucleosome (GO:0000786);; Molecular Function: DNA binding (GO:0003677);; Cellular Component: nucleus (GO:0005634);; Biological Process: nucleosome assembly (GO:0006334);; Molecular Function: protein heterodimerization activity (GO:0046982);;	K11252|5.48753e-81|nvi:100124223|K11252 histone H2B | (RefSeq) histone H2B	[B]	Chromatin structure and dynamics	Histone H2B {ECO:0000256|RuleBase:RU000451} OS=Nasonia vitripennis (Parasitic wasp) PE=3 SV=1	PREDICTED: histone H2B [Nasonia vitripennis]
EVM0002431.1	Cellular Component: nucleosome (GO:0000786);; Molecular Function: DNA binding (GO:0003677);; Cellular Component: nucleus (GO:0005634);; Biological Process: nucleosome assembly (GO:0006334);; Molecular Function: protein heterodimerization activity (GO:0046982);;	K11252|1.70733e-80|nvi:100124223|K11252 histone H2B | (RefSeq) histone H2B	[B]	Chromatin structure and dynamics	Histone H2B {ECO:0000256|RuleBase:RU000451} OS=Nasonia vitripennis (Parasitic wasp) PE=3 SV=1	PREDICTED: histone H2B [Nasonia vitripennis]
EVM0003537.1	Cellular Component: nucleosome (GO:0000786);; Molecular Function: DNA binding (GO:0003677);; Cellular Component: nucleus (GO:0005634);; Biological Process: nucleosome assembly (GO:0006334);; Molecular Function: protein heterodimerization activity (GO:0046982);;	K11252|5.48753e-81|nvi:100124223|K11252 histone H2B | (RefSeq) histone H2B	[B]	Chromatin structure and dynamics	Histone H2B {ECO:0000256|RuleBase:RU000451} OS=Nasonia vitripennis (Parasitic wasp) PE=3 SV=1	PREDICTED: histone H2B [Nasonia vitripennis]
EVM0003887.1	Cellular Component: nucleosome (GO:0000786);; Molecular Function: DNA binding (GO:0003677);; Cellular Component: nucleus (GO:0005634);; Biological Process: nucleosome assembly (GO:0006334);; Molecular Function: protein heterodimerization activity (GO:0046982);;	K11252|5.48753e-81|nvi:100124223|K11252 histone H2B | (RefSeq) histone H2B	[B]	Chromatin structure and dynamics	Histone H2B {ECO:0000256|RuleBase:RU000451} OS=Nasonia vitripennis (Parasitic wasp) PE=3 SV=1	PREDICTED: histone H2B [Nasonia vitripennis]
EVM0003894.1	Cellular Component: nucleosome (GO:0000786);; Molecular Function: DNA binding (GO:0003677);; Cellular Component: nucleus (GO:0005634);; Biological Process: nucleosome assembly (GO:0006334);; Molecular Function: protein heterodimerization activity (GO:0046982);;	K11252|5.67111e-80|nvi:100124223|K11252 histone H2B | (RefSeq) histone H2B	[B]	Chromatin structure and dynamics	Histone H2B {ECO:0000256|RuleBase:RU000451} OS=Nasonia vitripennis (Parasitic wasp) PE=3 SV=1	PREDICTED: histone H2B [Nasonia vitripennis]
EVM0004419.1	Cellular Component: nucleosome (GO:0000786);; Molecular Function: DNA binding (GO:0003677);; Cellular Component: nucleus (GO:0005634);; Biological Process: nucleosome assembly (GO:0006334);; Molecular Function: protein heterodimerization activity (GO:0046982);;	K11252|5.48753e-81|nvi:100124223|K11252 histone H2B | (RefSeq) histone H2B	[B]	Chromatin structure and dynamics	Histone H2B {ECO:0000256|RuleBase:RU000451} OS=Nasonia vitripennis (Parasitic wasp) PE=3 SV=1	PREDICTED: histone H2B [Nasonia vitripennis]
EVM0004775.1	Cellular Component: nucleosome (GO:0000786);; Molecular Function: DNA binding (GO:0003677);; Cellular Component: nucleus (GO:0005634);; Biological Process: nucleosome assembly (GO:0006334);; Molecular Function: protein heterodimerization activity (GO:0046982);;	K11252|5.48753e-81|nvi:100124223|K11252 histone H2B | (RefSeq) histone H2B	[B]	Chromatin structure and dynamics	Histone H2B {ECO:0000256|RuleBase:RU000451} OS=Nasonia vitripennis (Parasitic wasp) PE=3 SV=1	PREDICTED: histone H2B [Nasonia vitripennis]
EVM0004860.1	Cellular Component: nucleosome (GO:0000786);; Molecular Function: DNA binding (GO:0003677);; Cellular Component: nucleus (GO:0005634);; Biological Process: nucleosome assembly (GO:0006334);; Molecular Function: protein heterodimerization activity (GO:0046982);;	K11252|5.48753e-81|nvi:100124223|K11252 histone H2B | (RefSeq) histone H2B	[B]	Chromatin structure and dynamics	Histone H2B {ECO:0000256|RuleBase:RU000451} OS=Nasonia vitripennis (Parasitic wasp) PE=3 SV=1	PREDICTED: histone H2B [Nasonia vitripennis]
EVM0005454.1	Cellular Component: nucleosome (GO:0000786);; Molecular Function: DNA binding (GO:0003677);; Cellular Component: nucleus (GO:0005634);; Biological Process: nucleosome assembly (GO:0006334);; Molecular Function: protein heterodimerization activity (GO:0046982);;	K11252|2.52897e-80|nvi:100124223|K11252 histone H2B | (RefSeq) histone H2B	[B]	Chromatin structure and dynamics	Histone H2B {ECO:0000256|RuleBase:RU000451} OS=Nasonia vitripennis (Parasitic wasp) PE=3 SV=1	PREDICTED: histone H2B [Nasonia vitripennis]
EVM0005606.1	Cellular Component: nucleosome (GO:0000786);; Molecular Function: DNA binding (GO:0003677);; Cellular Component: nucleus (GO:0005634);; Biological Process: nucleosome assembly (GO:0006334);; Molecular Function: protein heterodimerization activity (GO:0046982);;	K11252|5.48753e-81|nvi:100124223|K11252 histone H2B | (RefSeq) histone H2B	[B]	Chromatin structure and dynamics	Histone H2B {ECO:0000256|RuleBase:RU000451} OS=Nasonia vitripennis (Parasitic wasp) PE=3 SV=1	PREDICTED: histone H2B [Nasonia vitripennis]
EVM0005777.1	Cellular Component: nucleosome (GO:0000786);; Molecular Function: DNA binding (GO:0003677);; Cellular Component: nucleus (GO:0005634);; Biological Process: nucleosome assembly (GO:0006334);; Molecular Function: protein heterodimerization activity (GO:0046982);;	K11252|1.70733e-80|nvi:100124223|K11252 histone H2B | (RefSeq) histone H2B	[B]	Chromatin structure and dynamics	Histone H2B {ECO:0000256|RuleBase:RU000451} OS=Nasonia vitripennis (Parasitic wasp) PE=3 SV=1	PREDICTED: histone H2B [Nasonia vitripennis]
EVM0006318.1	Cellular Component: nucleosome (GO:0000786);; Molecular Function: DNA binding (GO:0003677);; Cellular Component: nucleus (GO:0005634);; Biological Process: nucleosome assembly (GO:0006334);; Molecular Function: protein heterodimerization activity (GO:0046982);;	K11252|1.70733e-80|nvi:100124223|K11252 histone H2B | (RefSeq) histone H2B	[B]	Chromatin structure and dynamics	Histone H2B {ECO:0000256|RuleBase:RU000451} OS=Nasonia vitripennis (Parasitic wasp) PE=3 SV=1	PREDICTED: histone H2B [Nasonia vitripennis]
EVM0007299.1	Cellular Component: nucleosome (GO:0000786);; Molecular Function: DNA binding (GO:0003677);; Cellular Component: nucleus (GO:0005634);; Biological Process: nucleosome assembly (GO:0006334);; Molecular Function: protein heterodimerization activity (GO:0046982);;	K11252|5.48753e-81|nvi:100124223|K11252 histone H2B | (RefSeq) histone H2B	[B]	Chromatin structure and dynamics	Histone H2B {ECO:0000256|RuleBase:RU000451} OS=Nasonia vitripennis (Parasitic wasp) PE=3 SV=1	PREDICTED: histone H2B [Nasonia vitripennis]
EVM0007985.1	Cellular Component: nucleosome (GO:0000786);; Molecular Function: DNA binding (GO:0003677);; Cellular Component: nucleus (GO:0005634);; Biological Process: nucleosome assembly (GO:0006334);; Molecular Function: protein heterodimerization activity (GO:0046982);;	K11252|1.03355e-79|nvi:100124223|K11252 histone H2B | (RefSeq) histone H2B	[B]	Chromatin structure and dynamics	Histone H2B {ECO:0000256|RuleBase:RU000451} OS=Nasonia vitripennis (Parasitic wasp) PE=3 SV=1	PREDICTED: histone H2B [Nasonia vitripennis]
EVM0008442.1	Cellular Component: nucleosome (GO:0000786);; Molecular Function: DNA binding (GO:0003677);; Cellular Component: nucleus (GO:0005634);; Biological Process: nucleosome assembly (GO:0006334);; Molecular Function: protein heterodimerization activity (GO:0046982);;	K11252|1.03355e-79|nvi:100124223|K11252 histone H2B | (RefSeq) histone H2B	[B]	Chromatin structure and dynamics	Histone H2B {ECO:0000256|RuleBase:RU000451} OS=Nasonia vitripennis (Parasitic wasp) PE=3 SV=1	PREDICTED: histone H2B [Nasonia vitripennis]
EVM0008600.1	Cellular Component: nucleosome (GO:0000786);; Molecular Function: DNA binding (GO:0003677);; Cellular Component: nucleus (GO:0005634);; Biological Process: nucleosome assembly (GO:0006334);; Molecular Function: protein heterodimerization activity (GO:0046982);;	K11252|1.70733e-80|nvi:100124223|K11252 histone H2B | (RefSeq) histone H2B	[B]	Chromatin structure and dynamics	Histone H2B {ECO:0000256|RuleBase:RU000451} OS=Nasonia vitripennis (Parasitic wasp) PE=3 SV=1	PREDICTED: histone H2B [Nasonia vitripennis]
EVM0009851.1	Cellular Component: nucleosome (GO:0000786);; Molecular Function: DNA binding (GO:0003677);; Cellular Component: nucleus (GO:0005634);; Biological Process: nucleosome assembly (GO:0006334);; Molecular Function: protein heterodimerization activity (GO:0046982);;	K11252|5.48753e-81|nvi:100124223|K11252 histone H2B | (RefSeq) histone H2B	[B]	Chromatin structure and dynamics	Histone H2B {ECO:0000256|RuleBase:RU000451} OS=Nasonia vitripennis (Parasitic wasp) PE=3 SV=1	PREDICTED: histone H2B [Nasonia vitripennis]
EVM0010222.1	Cellular Component: nucleosome (GO:0000786);; Molecular Function: DNA binding (GO:0003677);; Cellular Component: nucleus (GO:0005634);; Biological Process: nucleosome assembly (GO:0006334);; Molecular Function: protein heterodimerization activity (GO:0046982);;	K11252|5.48753e-81|nvi:100124223|K11252 histone H2B | (RefSeq) histone H2B	[B]	Chromatin structure and dynamics	Histone H2B {ECO:0000256|RuleBase:RU000451} OS=Nasonia vitripennis (Parasitic wasp) PE=3 SV=1	PREDICTED: histone H2B [Nasonia vitripennis]
EVM0010614.1	Cellular Component: nucleosome (GO:0000786);; Molecular Function: DNA binding (GO:0003677);; Cellular Component: nucleus (GO:0005634);; Biological Process: nucleosome assembly (GO:0006334);; Molecular Function: protein heterodimerization activity (GO:0046982);;	K11252|1.70733e-80|nvi:100124223|K11252 histone H2B | (RefSeq) histone H2B	[B]	Chromatin structure and dynamics	Histone H2B {ECO:0000256|RuleBase:RU000451} OS=Nasonia vitripennis (Parasitic wasp) PE=3 SV=1	PREDICTED: histone H2B [Nasonia vitripennis]
EVM0011803.1	Cellular Component: nucleosome (GO:0000786);; Molecular Function: DNA binding (GO:0003677);; Cellular Component: nucleus (GO:0005634);; Biological Process: nucleosome assembly (GO:0006334);; Molecular Function: protein heterodimerization activity (GO:0046982);;	K11252|2.75897e-78|nvi:100118190|K11252 histone H2B | (RefSeq) histone H2B	[B]	Chromatin structure and dynamics	Histone H2B {ECO:0000256|RuleBase:RU000451} OS=Nasonia vitripennis (Parasitic wasp) PE=3 SV=1	PREDICTED: histone H2B [Nasonia vitripennis]
EVM0014402.1	Cellular Component: nucleosome (GO:0000786);; Molecular Function: DNA binding (GO:0003677);; Cellular Component: nucleus (GO:0005634);; Biological Process: nucleosome assembly (GO:0006334);; Molecular Function: protein heterodimerization activity (GO:0046982);;	K11252|1.70733e-80|nvi:100124223|K11252 histone H2B | (RefSeq) histone H2B	[B]	Chromatin structure and dynamics	Histone H2B {ECO:0000256|RuleBase:RU000451} OS=Nasonia vitripennis (Parasitic wasp) PE=3 SV=1	PREDICTED: histone H2B [Nasonia vitripennis]
EVM0014944.1	Cellular Component: nucleosome (GO:0000786);; Molecular Function: DNA binding (GO:0003677);; Cellular Component: nucleus (GO:0005634);; Biological Process: nucleosome assembly (GO:0006334);; Molecular Function: protein heterodimerization activity (GO:0046982);;	K11252|5.48753e-81|nvi:100124223|K11252 histone H2B | (RefSeq) histone H2B	[B]	Chromatin structure and dynamics	Histone H2B {ECO:0000256|RuleBase:RU000451} OS=Nasonia vitripennis (Parasitic wasp) PE=3 SV=1	PREDICTED: histone H2B [Nasonia vitripennis]
EVM0015192.1	Cellular Component: nucleosome (GO:0000786);; Molecular Function: DNA binding (GO:0003677);; Cellular Component: nucleus (GO:0005634);; Biological Process: nucleosome assembly (GO:0006334);; Molecular Function: protein heterodimerization activity (GO:0046982);;	K11252|5.48753e-81|nvi:100124223|K11252 histone H2B | (RefSeq) histone H2B	[B]	Chromatin structure and dynamics	Histone H2B {ECO:0000256|RuleBase:RU000451} OS=Nasonia vitripennis (Parasitic wasp) PE=3 SV=1	PREDICTED: histone H2B [Nasonia vitripennis]
EVM0015286.1	Cellular Component: nucleosome (GO:0000786);; Molecular Function: DNA binding (GO:0003677);; Cellular Component: nucleus (GO:0005634);; Biological Process: nucleosome assembly (GO:0006334);; Molecular Function: protein heterodimerization activity (GO:0046982);;	K11252|5.48753e-81|nvi:100124223|K11252 histone H2B | (RefSeq) histone H2B	[B]	Chromatin structure and dynamics	Histone H2B {ECO:0000256|RuleBase:RU000451} OS=Nasonia vitripennis (Parasitic wasp) PE=3 SV=1	PREDICTED: histone H2B [Nasonia vitripennis]
EVM0015305.1	Cellular Component: nucleosome (GO:0000786);; Molecular Function: DNA binding (GO:0003677);; Cellular Component: nucleus (GO:0005634);; Biological Process: nucleosome assembly (GO:0006334);; Molecular Function: protein heterodimerization activity (GO:0046982);;	K11252|5.48753e-81|nvi:100124223|K11252 histone H2B | (RefSeq) histone H2B	[B]	Chromatin structure and dynamics	Histone H2B {ECO:0000256|RuleBase:RU000451} OS=Nasonia vitripennis (Parasitic wasp) PE=3 SV=1	PREDICTED: histone H2B [Nasonia vitripennis]
EVM0017288.1	Cellular Component: nucleosome (GO:0000786);; Molecular Function: DNA binding (GO:0003677);; Cellular Component: nucleus (GO:0005634);; Biological Process: nucleosome assembly (GO:0006334);; Molecular Function: protein heterodimerization activity (GO:0046982);;	K11252|5.48753e-81|nvi:100124223|K11252 histone H2B | (RefSeq) histone H2B	[B]	Chromatin structure and dynamics	Histone H2B {ECO:0000256|RuleBase:RU000451} OS=Nasonia vitripennis (Parasitic wasp) PE=3 SV=1	PREDICTED: histone H2B [Nasonia vitripennis]
EVM0018709.1	Cellular Component: nucleosome (GO:0000786);; Molecular Function: DNA binding (GO:0003677);; Cellular Component: nucleus (GO:0005634);; Biological Process: nucleosome assembly (GO:0006334);; Molecular Function: protein heterodimerization activity (GO:0046982);;	K11252|5.48753e-81|nvi:100124223|K11252 histone H2B | (RefSeq) histone H2B	[B]	Chromatin structure and dynamics	Histone H2B {ECO:0000256|RuleBase:RU000451} OS=Nasonia vitripennis (Parasitic wasp) PE=3 SV=1	PREDICTED: histone H2B [Nasonia vitripennis]
EVM0018758.1	Cellular Component: nucleosome (GO:0000786);; Molecular Function: DNA binding (GO:0003677);; Cellular Component: nucleus (GO:0005634);; Biological Process: nucleosome assembly (GO:0006334);; Molecular Function: protein heterodimerization activity (GO:0046982);;	K11252|1.70733e-80|nvi:100124223|K11252 histone H2B | (RefSeq) histone H2B	[B]	Chromatin structure and dynamics	Histone H2B {ECO:0000256|RuleBase:RU000451} OS=Nasonia vitripennis (Parasitic wasp) PE=3 SV=1	PREDICTED: histone H2B [Nasonia vitripennis]
EVM0001298.1	Molecular Function: oxidoreductase activity (GO:0016491);;	K15003|3.16609e-174|nvi:100113564|K15003 cytochrome P450 family 9 [EC:1.14.-.-] | (RefSeq) CYP9AG4; cytochrome P450 9AG4	[Q]	Secondary metabolites biosynthesis, transport and catabolism	Uncharacterized protein {ECO:0000313|EnsemblMetazoa:NV10613-PA} OS=Nasonia vitripennis (Parasitic wasp) PE=3 SV=1	cytochrome P450 9AG4 [Nasonia vitripennis]
EVM0001992.2	Molecular Function: binding (GO:0005488);; Molecular Function: oxidoreductase activity (GO:0016491);;	K15003|0|nvi:100122436|K15003 cytochrome P450 family 9 [EC:1.14.-.-] | (RefSeq) CYP9P5; cytochrome P450 9P5	[Q]	Secondary metabolites biosynthesis, transport and catabolism	Uncharacterized protein {ECO:0000313|EnsemblMetazoa:NV13020-PA} OS=Nasonia vitripennis (Parasitic wasp) PE=3 SV=1	cytochrome P450 9P5 [Nasonia vitripennis]
EVM0002370.1	Molecular Function: binding (GO:0005488);; Molecular Function: oxidoreductase activity (GO:0016491);;	K15003|0|nvi:100120197|K15003 cytochrome P450 family 9 [EC:1.14.-.-] | (RefSeq) CYP9AG5; cytochrome P450 9e2	[Q]	Secondary metabolites biosynthesis, transport and catabolism	Uncharacterized protein {ECO:0000313|EnsemblMetazoa:NV13927-PA} OS=Nasonia vitripennis (Parasitic wasp) PE=3 SV=1	PREDICTED: cytochrome P450 9e2 [Nasonia vitripennis]
EVM0005783.1	Molecular Function: binding (GO:0005488);; Molecular Function: oxidoreductase activity (GO:0016491);;	K15003|0|nvi:100117109|K15003 cytochrome P450 family 9 [EC:1.14.-.-] | (RefSeq) CYP9AG3; cytochrome P450 9AG3	[Q]	Secondary metabolites biosynthesis, transport and catabolism	Uncharacterized protein {ECO:0000313|EnsemblMetazoa:NV10614-PA} OS=Nasonia vitripennis (Parasitic wasp) PE=3 SV=1	cytochrome P450 9AG3 [Nasonia vitripennis]
EVM0006788.1	Molecular Function: binding (GO:0005488);; Molecular Function: oxidoreductase activity (GO:0016491);;	K15003|0|nvi:100117109|K15003 cytochrome P450 family 9 [EC:1.14.-.-] | (RefSeq) CYP9AG3; cytochrome P450 9AG3	[Q]	Secondary metabolites biosynthesis, transport and catabolism	Uncharacterized protein {ECO:0000313|EnsemblMetazoa:NV10614-PA} OS=Nasonia vitripennis (Parasitic wasp) PE=3 SV=1	cytochrome P450 9AG3 [Nasonia vitripennis]
EVM0007770.1	--	K15003|2.7106e-162|nvi:100117109|K15003 cytochrome P450 family 9 [EC:1.14.-.-] | (RefSeq) CYP9AG3; cytochrome P450 9AG3	[Q]	Secondary metabolites biosynthesis, transport and catabolism	Uncharacterized protein {ECO:0000313|EnsemblMetazoa:NV10614-PA} OS=Nasonia vitripennis (Parasitic wasp) PE=3 SV=1	cytochrome P450 9AG3 [Nasonia vitripennis]
EVM0007919.1	Molecular Function: oxidoreductase activity (GO:0016491);; Molecular Function: metal ion binding (GO:0046872);;	K15003|0|nvi:100379097|K15003 cytochrome P450 family 9 [EC:1.14.-.-] | (RefSeq) CYP9P3; cytochrome P450 9P3	[Q]	Secondary metabolites biosynthesis, transport and catabolism	Uncharacterized protein {ECO:0000313|EnsemblMetazoa:NV13020-PA} OS=Nasonia vitripennis (Parasitic wasp) PE=3 SV=1	cytochrome P450 9P3 [Nasonia vitripennis]
EVM0008506.1	Molecular Function: binding (GO:0005488);; Molecular Function: oxidoreductase activity (GO:0016491);;	K15003|0|nvi:100117109|K15003 cytochrome P450 family 9 [EC:1.14.-.-] | (RefSeq) CYP9AG3; cytochrome P450 9AG3	[Q]	Secondary metabolites biosynthesis, transport and catabolism	Uncharacterized protein {ECO:0000313|EnsemblMetazoa:NV10614-PA} OS=Nasonia vitripennis (Parasitic wasp) PE=3 SV=1	cytochrome P450 9AG3 [Nasonia vitripennis]
EVM0009334.1	Molecular Function: binding (GO:0005488);; Molecular Function: oxidoreductase activity (GO:0016491);;	K15003|0|nvi:100117109|K15003 cytochrome P450 family 9 [EC:1.14.-.-] | (RefSeq) CYP9AG3; cytochrome P450 9AG3	[Q]	Secondary metabolites biosynthesis, transport and catabolism	Uncharacterized protein {ECO:0000313|EnsemblMetazoa:NV10614-PA} OS=Nasonia vitripennis (Parasitic wasp) PE=3 SV=1	cytochrome P450 9AG3 [Nasonia vitripennis]
EVM0009354.1	Molecular Function: binding (GO:0005488);; Molecular Function: oxidoreductase activity (GO:0016491);;	K15003|0|nvi:100678179|K15003 cytochrome P450 family 9 [EC:1.14.-.-] | (RefSeq) cytochrome P450 9e2-like	[Q]	Secondary metabolites biosynthesis, transport and catabolism	Uncharacterized protein {ECO:0000313|EnsemblMetazoa:NV15333-PA} OS=Nasonia vitripennis (Parasitic wasp) PE=4 SV=1	PREDICTED: cytochrome P450 9e2-like [Nasonia vitripennis]
EVM0009484.1	Molecular Function: binding (GO:0005488);; Molecular Function: oxidoreductase activity (GO:0016491);;	K15003|0|nvi:100117109|K15003 cytochrome P450 family 9 [EC:1.14.-.-] | (RefSeq) CYP9AG3; cytochrome P450 9AG3	[Q]	Secondary metabolites biosynthesis, transport and catabolism	Uncharacterized protein {ECO:0000313|EnsemblMetazoa:NV10614-PA} OS=Nasonia vitripennis (Parasitic wasp) PE=3 SV=1	cytochrome P450 9AG3 [Nasonia vitripennis]
EVM0009595.1	Molecular Function: oxidoreductase activity (GO:0016491);; Molecular Function: metal ion binding (GO:0046872);;	K15003|0|nvi:100117109|K15003 cytochrome P450 family 9 [EC:1.14.-.-] | (RefSeq) CYP9AG3; cytochrome P450 9AG3	[Q]	Secondary metabolites biosynthesis, transport and catabolism	Uncharacterized protein {ECO:0000313|EnsemblMetazoa:NV10614-PA} OS=Nasonia vitripennis (Parasitic wasp) PE=3 SV=1	cytochrome P450 9AG3 [Nasonia vitripennis]
EVM0009842.1	Molecular Function: binding (GO:0005488);; Molecular Function: oxidoreductase activity (GO:0016491);;	K15003|0|nvi:100117109|K15003 cytochrome P450 family 9 [EC:1.14.-.-] | (RefSeq) CYP9AG3; cytochrome P450 9AG3	[Q]	Secondary metabolites biosynthesis, transport and catabolism	Uncharacterized protein {ECO:0000313|EnsemblMetazoa:NV10614-PA} OS=Nasonia vitripennis (Parasitic wasp) PE=3 SV=1	cytochrome P450 9AG3 [Nasonia vitripennis]
EVM0010095.1	Molecular Function: binding (GO:0005488);; Molecular Function: oxidoreductase activity (GO:0016491);;	K15003|0|nvi:100122423|K15003 cytochrome P450 family 9 [EC:1.14.-.-] | (RefSeq) CYP9P4; cytochrome P450 9P4	[Q]	Secondary metabolites biosynthesis, transport and catabolism	Uncharacterized protein {ECO:0000313|EnsemblMetazoa:NV13020-PA} OS=Nasonia vitripennis (Parasitic wasp) PE=3 SV=1	cytochrome P450 9P4 [Nasonia vitripennis]
EVM0010643.1	Molecular Function: binding (GO:0005488);; Molecular Function: oxidoreductase activity (GO:0016491);;	K15003|0|nvi:100121459|K15003 cytochrome P450 family 9 [EC:1.14.-.-] | (RefSeq) CYP9AH6; cytochrome P450 9AH6	[Q]	Secondary metabolites biosynthesis, transport and catabolism	Uncharacterized protein {ECO:0000313|EnsemblMetazoa:NV18050-PA} OS=Nasonia vitripennis (Parasitic wasp) PE=3 SV=1	cytochrome P450 9AH6 [Nasonia vitripennis]
EVM0011125.1	Molecular Function: binding (GO:0005488);; Molecular Function: oxidoreductase activity (GO:0016491);;	K15003|0|nvi:100122436|K15003 cytochrome P450 family 9 [EC:1.14.-.-] | (RefSeq) CYP9P5; cytochrome P450 9P5	[Q]	Secondary metabolites biosynthesis, transport and catabolism	Uncharacterized protein {ECO:0000313|EnsemblMetazoa:NV13021-PA} OS=Nasonia vitripennis (Parasitic wasp) PE=3 SV=1	cytochrome P450 9P5 [Nasonia vitripennis]
EVM0011568.1	Molecular Function: binding (GO:0005488);; Molecular Function: oxidoreductase activity (GO:0016491);;	K15003|0|nvi:100678179|K15003 cytochrome P450 family 9 [EC:1.14.-.-] | (RefSeq) cytochrome P450 9e2-like	[Q]	Secondary metabolites biosynthesis, transport and catabolism	Uncharacterized protein {ECO:0000313|EnsemblMetazoa:NV15333-PA} OS=Nasonia vitripennis (Parasitic wasp) PE=4 SV=1	PREDICTED: cytochrome P450 9e2-like [Nasonia vitripennis]
EVM0012297.1	Molecular Function: oxidoreductase activity (GO:0016491);; Molecular Function: metal ion binding (GO:0046872);;	K15003|0|nvi:100117109|K15003 cytochrome P450 family 9 [EC:1.14.-.-] | (RefSeq) CYP9AG3; cytochrome P450 9AG3	[Q]	Secondary metabolites biosynthesis, transport and catabolism	Uncharacterized protein {ECO:0000313|EnsemblMetazoa:NV10614-PA} OS=Nasonia vitripennis (Parasitic wasp) PE=3 SV=1	cytochrome P450 9AG3 [Nasonia vitripennis]
EVM0012961.1	Molecular Function: binding (GO:0005488);; Molecular Function: oxidoreductase activity (GO:0016491);;	K15003|0|nvi:100124149|K15003 cytochrome P450 family 9 [EC:1.14.-.-] | (RefSeq) CYP9AH7; cytochrome P450 9e2	[Q]	Secondary metabolites biosynthesis, transport and catabolism	Uncharacterized protein {ECO:0000313|EnsemblMetazoa:NV10997-PA} OS=Nasonia vitripennis (Parasitic wasp) PE=3 SV=1	PREDICTED: cytochrome P450 9e2 [Nasonia vitripennis]
EVM0013613.1	Molecular Function: binding (GO:0005488);; Molecular Function: oxidoreductase activity (GO:0016491);;	K15003|1.05093e-80|nvi:100117109|K15003 cytochrome P450 family 9 [EC:1.14.-.-] | (RefSeq) CYP9AG3; cytochrome P450 9AG3	[Q]	Secondary metabolites biosynthesis, transport and catabolism	Uncharacterized protein {ECO:0000313|EnsemblMetazoa:NV10614-PA} OS=Nasonia vitripennis (Parasitic wasp) PE=3 SV=1	cytochrome P450 9AG3 [Nasonia vitripennis]
EVM0013708.1	Molecular Function: binding (GO:0005488);; Molecular Function: oxidoreductase activity (GO:0016491);;	K15003|0|nvi:100121459|K15003 cytochrome P450 family 9 [EC:1.14.-.-] | (RefSeq) CYP9AH6; cytochrome P450 9AH6	[Q]	Secondary metabolites biosynthesis, transport and catabolism	Uncharacterized protein {ECO:0000313|EnsemblMetazoa:NV18050-PA} OS=Nasonia vitripennis (Parasitic wasp) PE=3 SV=1	cytochrome P450 9AH6 [Nasonia vitripennis]
EVM0015395.1	Molecular Function: oxidoreductase activity (GO:0016491);; Molecular Function: metal ion binding (GO:0046872);;	K15003|0|nvi:100117109|K15003 cytochrome P450 family 9 [EC:1.14.-.-] | (RefSeq) CYP9AG3; cytochrome P450 9AG3	[Q]	Secondary metabolites biosynthesis, transport and catabolism	Uncharacterized protein {ECO:0000313|EnsemblMetazoa:NV10614-PA} OS=Nasonia vitripennis (Parasitic wasp) PE=3 SV=1	cytochrome P450 9AG3 [Nasonia vitripennis]
EVM0015651.1	Molecular Function: binding (GO:0005488);; Molecular Function: oxidoreductase activity (GO:0016491);;	K15003|0|nvi:100117109|K15003 cytochrome P450 family 9 [EC:1.14.-.-] | (RefSeq) CYP9AG3; cytochrome P450 9AG3	[Q]	Secondary metabolites biosynthesis, transport and catabolism	Uncharacterized protein {ECO:0000313|EnsemblMetazoa:NV10614-PA} OS=Nasonia vitripennis (Parasitic wasp) PE=3 SV=1	cytochrome P450 9AG3 [Nasonia vitripennis]
EVM0016261.1	Molecular Function: binding (GO:0005488);; Molecular Function: oxidoreductase activity (GO:0016491);;	K15003|0|nvi:100117109|K15003 cytochrome P450 family 9 [EC:1.14.-.-] | (RefSeq) CYP9AG3; cytochrome P450 9AG3	[Q]	Secondary metabolites biosynthesis, transport and catabolism	Uncharacterized protein {ECO:0000313|EnsemblMetazoa:NV10614-PA} OS=Nasonia vitripennis (Parasitic wasp) PE=3 SV=1	cytochrome P450 9AG3 [Nasonia vitripennis]
EVM0017377.1	Molecular Function: binding (GO:0005488);; Molecular Function: oxidoreductase activity (GO:0016491);;	K15003|0|nvi:100117109|K15003 cytochrome P450 family 9 [EC:1.14.-.-] | (RefSeq) CYP9AG3; cytochrome P450 9AG3	[Q]	Secondary metabolites biosynthesis, transport and catabolism	Uncharacterized protein {ECO:0000313|EnsemblMetazoa:NV10614-PA} OS=Nasonia vitripennis (Parasitic wasp) PE=3 SV=1	cytochrome P450 9AG3 [Nasonia vitripennis]
EVM0018258.1	Molecular Function: binding (GO:0005488);; Molecular Function: oxidoreductase activity (GO:0016491);;	K15003|0|nvi:100117109|K15003 cytochrome P450 family 9 [EC:1.14.-.-] | (RefSeq) CYP9AG3; cytochrome P450 9AG3	[Q]	Secondary metabolites biosynthesis, transport and catabolism	Uncharacterized protein {ECO:0000313|EnsemblMetazoa:NV10614-PA} OS=Nasonia vitripennis (Parasitic wasp) PE=3 SV=1	cytochrome P450 9AG3 [Nasonia vitripennis]
EVM0018566.1	Molecular Function: oxidoreductase activity (GO:0016491);; Molecular Function: metal ion binding (GO:0046872);;	K15003|0|nvi:100117109|K15003 cytochrome P450 family 9 [EC:1.14.-.-] | (RefSeq) CYP9AG3; cytochrome P450 9AG3	[Q]	Secondary metabolites biosynthesis, transport and catabolism	Uncharacterized protein {ECO:0000313|EnsemblMetazoa:NV10614-PA} OS=Nasonia vitripennis (Parasitic wasp) PE=3 SV=1	cytochrome P450 9AG3 [Nasonia vitripennis]
EVM0018717.1	--	K15003|7.50756e-156|nvi:100113564|K15003 cytochrome P450 family 9 [EC:1.14.-.-] | (RefSeq) CYP9AG4; cytochrome P450 9AG4	[Q]	Secondary metabolites biosynthesis, transport and catabolism	Uncharacterized protein {ECO:0000313|EnsemblMetazoa:NV10613-PA} OS=Nasonia vitripennis (Parasitic wasp) PE=3 SV=1	cytochrome P450 9AG4 [Nasonia vitripennis]
EVM0019137.1	Molecular Function: oxidoreductase activity (GO:0016491);; Molecular Function: metal ion binding (GO:0046872);;	K15003|0|nvi:100117109|K15003 cytochrome P450 family 9 [EC:1.14.-.-] | (RefSeq) CYP9AG3; cytochrome P450 9AG3	[Q]	Secondary metabolites biosynthesis, transport and catabolism	Uncharacterized protein {ECO:0000313|EnsemblMetazoa:NV10614-PA} OS=Nasonia vitripennis (Parasitic wasp) PE=3 SV=1	cytochrome P450 9AG3 [Nasonia vitripennis]
EVM0000239.1	Cellular Component: nucleosome (GO:0000786);; Molecular Function: DNA binding (GO:0003677);; Cellular Component: nucleus (GO:0005634);; Cellular Component: lipid droplet (GO:0005811);; Biological Process: nucleosome assembly (GO:0006334);; Molecular Function: protein heterodimerization activity (GO:0046982);; Biological Process: centrosome duplication (GO:0051298);;	K11254|5.29661e-65|phu:Phum_PHUM004180|K11254 histone H4 | (RefSeq) histone H4	[B]	Chromatin structure and dynamics	Histone H4 {ECO:0000256|RuleBase:RU000528} (Fragment) OS=Anopheles aquasalis (Malaria mosquito) PE=2 SV=1	histone 1 [Culex quinquefasciatus]
EVM0000698.1	Cellular Component: nucleosome (GO:0000786);; Molecular Function: DNA binding (GO:0003677);; Cellular Component: nucleus (GO:0005634);; Cellular Component: lipid droplet (GO:0005811);; Biological Process: nucleosome assembly (GO:0006334);; Molecular Function: protein heterodimerization activity (GO:0046982);; Biological Process: centrosome duplication (GO:0051298);;	K11254|5.29661e-65|phu:Phum_PHUM004180|K11254 histone H4 | (RefSeq) histone H4	[B]	Chromatin structure and dynamics	Histone H4 {ECO:0000256|RuleBase:RU000528} (Fragment) OS=Anopheles aquasalis (Malaria mosquito) PE=2 SV=1	histone 1 [Culex quinquefasciatus]
EVM0001350.1	Cellular Component: nucleosome (GO:0000786);; Molecular Function: DNA binding (GO:0003677);; Cellular Component: nucleus (GO:0005634);; Cellular Component: lipid droplet (GO:0005811);; Biological Process: nucleosome assembly (GO:0006334);; Molecular Function: protein heterodimerization activity (GO:0046982);; Biological Process: centrosome duplication (GO:0051298);;	K11254|5.29661e-65|phu:Phum_PHUM004180|K11254 histone H4 | (RefSeq) histone H4	[B]	Chromatin structure and dynamics	Histone H4 {ECO:0000256|RuleBase:RU000528} (Fragment) OS=Anopheles aquasalis (Malaria mosquito) PE=2 SV=1	histone 1 [Culex quinquefasciatus]
EVM0004133.1	Cellular Component: nucleosome (GO:0000786);; Molecular Function: DNA binding (GO:0003677);; Cellular Component: nucleus (GO:0005634);; Cellular Component: lipid droplet (GO:0005811);; Biological Process: nucleosome assembly (GO:0006334);; Molecular Function: protein heterodimerization activity (GO:0046982);; Biological Process: centrosome duplication (GO:0051298);;	K11254|5.29661e-65|phu:Phum_PHUM004180|K11254 histone H4 | (RefSeq) histone H4	[B]	Chromatin structure and dynamics	Histone H4 {ECO:0000256|RuleBase:RU000528} (Fragment) OS=Anopheles aquasalis (Malaria mosquito) PE=2 SV=1	histone 1 [Culex quinquefasciatus]
EVM0005243.1	Cellular Component: nucleosome (GO:0000786);; Molecular Function: DNA binding (GO:0003677);; Cellular Component: nucleus (GO:0005634);; Cellular Component: lipid droplet (GO:0005811);; Biological Process: nucleosome assembly (GO:0006334);; Molecular Function: protein heterodimerization activity (GO:0046982);; Biological Process: centrosome duplication (GO:0051298);;	K11254|5.29661e-65|phu:Phum_PHUM004180|K11254 histone H4 | (RefSeq) histone H4	[B]	Chromatin structure and dynamics	Histone H4 {ECO:0000256|RuleBase:RU000528} (Fragment) OS=Anopheles aquasalis (Malaria mosquito) PE=2 SV=1	histone 1 [Culex quinquefasciatus]
EVM0005315.1	Cellular Component: nucleosome (GO:0000786);; Molecular Function: DNA binding (GO:0003677);; Cellular Component: nucleus (GO:0005634);; Cellular Component: lipid droplet (GO:0005811);; Biological Process: nucleosome assembly (GO:0006334);; Molecular Function: protein heterodimerization activity (GO:0046982);; Biological Process: centrosome duplication (GO:0051298);;	K11254|5.29661e-65|phu:Phum_PHUM004180|K11254 histone H4 | (RefSeq) histone H4	[B]	Chromatin structure and dynamics	Histone H4 {ECO:0000256|RuleBase:RU000528} (Fragment) OS=Anopheles aquasalis (Malaria mosquito) PE=2 SV=1	histone 1 [Culex quinquefasciatus]
EVM0005358.1	Cellular Component: nucleosome (GO:0000786);; Molecular Function: DNA binding (GO:0003677);; Cellular Component: nucleus (GO:0005634);; Cellular Component: lipid droplet (GO:0005811);; Biological Process: nucleosome assembly (GO:0006334);; Molecular Function: protein heterodimerization activity (GO:0046982);; Biological Process: centrosome duplication (GO:0051298);;	K11254|5.29661e-65|phu:Phum_PHUM004180|K11254 histone H4 | (RefSeq) histone H4	[B]	Chromatin structure and dynamics	Histone H4 {ECO:0000256|RuleBase:RU000528} (Fragment) OS=Anopheles aquasalis (Malaria mosquito) PE=2 SV=1	histone 1 [Culex quinquefasciatus]
EVM0006811.1	Cellular Component: nucleosome (GO:0000786);; Molecular Function: DNA binding (GO:0003677);; Cellular Component: nucleus (GO:0005634);; Cellular Component: lipid droplet (GO:0005811);; Biological Process: nucleosome assembly (GO:0006334);; Molecular Function: protein heterodimerization activity (GO:0046982);; Biological Process: centrosome duplication (GO:0051298);;	K11254|5.29661e-65|phu:Phum_PHUM004180|K11254 histone H4 | (RefSeq) histone H4	[B]	Chromatin structure and dynamics	Histone H4 {ECO:0000256|RuleBase:RU000528} (Fragment) OS=Anopheles aquasalis (Malaria mosquito) PE=2 SV=1	histone 1 [Culex quinquefasciatus]
EVM0007047.1	Cellular Component: nucleosome (GO:0000786);; Molecular Function: DNA binding (GO:0003677);; Cellular Component: nucleus (GO:0005634);; Cellular Component: lipid droplet (GO:0005811);; Biological Process: nucleosome assembly (GO:0006334);; Molecular Function: protein heterodimerization activity (GO:0046982);; Biological Process: centrosome duplication (GO:0051298);;	K11254|5.29661e-65|phu:Phum_PHUM004180|K11254 histone H4 | (RefSeq) histone H4	[B]	Chromatin structure and dynamics	Histone H4 {ECO:0000256|RuleBase:RU000528} (Fragment) OS=Anopheles aquasalis (Malaria mosquito) PE=2 SV=1	histone 1 [Culex quinquefasciatus]
EVM0007913.1	Cellular Component: nucleosome (GO:0000786);; Molecular Function: DNA binding (GO:0003677);; Cellular Component: nucleus (GO:0005634);; Cellular Component: lipid droplet (GO:0005811);; Biological Process: nucleosome assembly (GO:0006334);; Molecular Function: protein heterodimerization activity (GO:0046982);; Biological Process: centrosome duplication (GO:0051298);;	K11254|7.76218e-66|cqu:CpipJ_CPIJ015008|K11254 histone H4 | (RefSeq) histone 4	[B]	Chromatin structure and dynamics	Histone H4 {ECO:0000256|RuleBase:RU000528} OS=Culex quinquefasciatus (Southern house mosquito) PE=3 SV=1	histone 4 [Culex quinquefasciatus]
EVM0009576.1	Cellular Component: nucleosome (GO:0000786);; Molecular Function: DNA binding (GO:0003677);; Cellular Component: nucleus (GO:0005634);; Cellular Component: lipid droplet (GO:0005811);; Biological Process: nucleosome assembly (GO:0006334);; Molecular Function: protein heterodimerization activity (GO:0046982);; Biological Process: centrosome duplication (GO:0051298);;	K11254|5.29661e-65|phu:Phum_PHUM004180|K11254 histone H4 | (RefSeq) histone H4	[B]	Chromatin structure and dynamics	Histone H4 {ECO:0000256|RuleBase:RU000528} (Fragment) OS=Anopheles aquasalis (Malaria mosquito) PE=2 SV=1	histone 1 [Culex quinquefasciatus]
EVM0011781.1	Cellular Component: nucleosome (GO:0000786);; Molecular Function: DNA binding (GO:0003677);; Cellular Component: nucleus (GO:0005634);; Cellular Component: lipid droplet (GO:0005811);; Biological Process: nucleosome assembly (GO:0006334);; Molecular Function: protein heterodimerization activity (GO:0046982);; Biological Process: centrosome duplication (GO:0051298);;	K11254|5.29661e-65|phu:Phum_PHUM004180|K11254 histone H4 | (RefSeq) histone H4	[B]	Chromatin structure and dynamics	Histone H4 {ECO:0000256|RuleBase:RU000528} (Fragment) OS=Anopheles aquasalis (Malaria mosquito) PE=2 SV=1	histone 1 [Culex quinquefasciatus]
EVM0012575.1	Cellular Component: nucleosome (GO:0000786);; Molecular Function: DNA binding (GO:0003677);; Cellular Component: nucleus (GO:0005634);; Cellular Component: lipid droplet (GO:0005811);; Biological Process: nucleosome assembly (GO:0006334);; Molecular Function: protein heterodimerization activity (GO:0046982);; Biological Process: centrosome duplication (GO:0051298);;	K11254|5.29661e-65|phu:Phum_PHUM004180|K11254 histone H4 | (RefSeq) histone H4	[B]	Chromatin structure and dynamics	Histone H4 {ECO:0000256|RuleBase:RU000528} (Fragment) OS=Anopheles aquasalis (Malaria mosquito) PE=2 SV=1	histone 1 [Culex quinquefasciatus]
EVM0012725.1	Cellular Component: nucleosome (GO:0000786);; Molecular Function: DNA binding (GO:0003677);; Cellular Component: nucleus (GO:0005634);; Cellular Component: lipid droplet (GO:0005811);; Biological Process: nucleosome assembly (GO:0006334);; Molecular Function: protein heterodimerization activity (GO:0046982);; Biological Process: centrosome duplication (GO:0051298);;	K11254|5.29661e-65|phu:Phum_PHUM004180|K11254 histone H4 | (RefSeq) histone H4	[B]	Chromatin structure and dynamics	Histone H4 {ECO:0000256|RuleBase:RU000528} (Fragment) OS=Anopheles aquasalis (Malaria mosquito) PE=2 SV=1	histone 1 [Culex quinquefasciatus]
EVM0013232.1	Cellular Component: nucleosome (GO:0000786);; Molecular Function: DNA binding (GO:0003677);; Cellular Component: nucleus (GO:0005634);; Cellular Component: lipid droplet (GO:0005811);; Biological Process: nucleosome assembly (GO:0006334);; Molecular Function: protein heterodimerization activity (GO:0046982);; Biological Process: centrosome duplication (GO:0051298);;	K11254|5.29661e-65|phu:Phum_PHUM004180|K11254 histone H4 | (RefSeq) histone H4	[B]	Chromatin structure and dynamics	Histone H4 {ECO:0000256|RuleBase:RU000528} (Fragment) OS=Anopheles aquasalis (Malaria mosquito) PE=2 SV=1	histone 1 [Culex quinquefasciatus]
EVM0014337.1	Cellular Component: nucleosome (GO:0000786);; Molecular Function: DNA binding (GO:0003677);; Cellular Component: nucleus (GO:0005634);; Cellular Component: lipid droplet (GO:0005811);; Biological Process: nucleosome assembly (GO:0006334);; Molecular Function: protein heterodimerization activity (GO:0046982);; Biological Process: centrosome duplication (GO:0051298);;	K11254|5.29661e-65|phu:Phum_PHUM004180|K11254 histone H4 | (RefSeq) histone H4	[B]	Chromatin structure and dynamics	Histone H4 {ECO:0000256|RuleBase:RU000528} (Fragment) OS=Anopheles aquasalis (Malaria mosquito) PE=2 SV=1	histone 1 [Culex quinquefasciatus]
EVM0015469.1	Cellular Component: nucleosome (GO:0000786);; Molecular Function: DNA binding (GO:0003677);; Cellular Component: nucleus (GO:0005634);; Cellular Component: lipid droplet (GO:0005811);; Biological Process: nucleosome assembly (GO:0006334);; Molecular Function: protein heterodimerization activity (GO:0046982);; Biological Process: centrosome duplication (GO:0051298);;	K11254|5.29661e-65|phu:Phum_PHUM004180|K11254 histone H4 | (RefSeq) histone H4	[B]	Chromatin structure and dynamics	Histone H4 {ECO:0000256|RuleBase:RU000528} (Fragment) OS=Anopheles aquasalis (Malaria mosquito) PE=2 SV=1	histone 1 [Culex quinquefasciatus]
EVM0015636.1	Cellular Component: nucleosome (GO:0000786);; Molecular Function: DNA binding (GO:0003677);; Cellular Component: nucleus (GO:0005634);; Cellular Component: lipid droplet (GO:0005811);; Biological Process: nucleosome assembly (GO:0006334);; Molecular Function: protein heterodimerization activity (GO:0046982);; Biological Process: centrosome duplication (GO:0051298);;	K11254|5.29661e-65|phu:Phum_PHUM004180|K11254 histone H4 | (RefSeq) histone H4	[B]	Chromatin structure and dynamics	Histone H4 {ECO:0000256|RuleBase:RU000528} (Fragment) OS=Anopheles aquasalis (Malaria mosquito) PE=2 SV=1	histone 1 [Culex quinquefasciatus]
EVM0016022.1	Cellular Component: nucleosome (GO:0000786);; Molecular Function: DNA binding (GO:0003677);; Cellular Component: nucleus (GO:0005634);; Cellular Component: lipid droplet (GO:0005811);; Biological Process: nucleosome assembly (GO:0006334);; Molecular Function: protein heterodimerization activity (GO:0046982);; Biological Process: centrosome duplication (GO:0051298);;	K11254|5.53172e-68|phu:Phum_PHUM003550|K11254 histone H4 | (RefSeq) histone H4, putative	[B]	Chromatin structure and dynamics	Histone H4 {ECO:0000256|RuleBase:RU000528} OS=Pediculus humanus subsp. corporis (Body louse) PE=3 SV=1	histone H4, putative [Pediculus humanus corporis]
EVM0016153.1	Cellular Component: nucleosome (GO:0000786);; Molecular Function: DNA binding (GO:0003677);; Cellular Component: nucleus (GO:0005634);; Cellular Component: lipid droplet (GO:0005811);; Biological Process: nucleosome assembly (GO:0006334);; Molecular Function: protein heterodimerization activity (GO:0046982);; Biological Process: centrosome duplication (GO:0051298);;	K11254|5.29661e-65|phu:Phum_PHUM004180|K11254 histone H4 | (RefSeq) histone H4	[B]	Chromatin structure and dynamics	Histone H4 {ECO:0000256|RuleBase:RU000528} (Fragment) OS=Anopheles aquasalis (Malaria mosquito) PE=2 SV=1	histone 1 [Culex quinquefasciatus]
EVM0016994.1	Cellular Component: nucleosome (GO:0000786);; Molecular Function: DNA binding (GO:0003677);; Cellular Component: nucleus (GO:0005634);; Cellular Component: lipid droplet (GO:0005811);; Biological Process: nucleosome assembly (GO:0006334);; Molecular Function: protein heterodimerization activity (GO:0046982);; Biological Process: centrosome duplication (GO:0051298);;	K11254|5.29661e-65|phu:Phum_PHUM004180|K11254 histone H4 | (RefSeq) histone H4	[B]	Chromatin structure and dynamics	Histone H4 {ECO:0000256|RuleBase:RU000528} (Fragment) OS=Anopheles aquasalis (Malaria mosquito) PE=2 SV=1	histone 1 [Culex quinquefasciatus]
EVM0018409.1	Cellular Component: nucleosome (GO:0000786);; Molecular Function: DNA binding (GO:0003677);; Cellular Component: nucleus (GO:0005634);; Cellular Component: lipid droplet (GO:0005811);; Biological Process: nucleosome assembly (GO:0006334);; Molecular Function: protein heterodimerization activity (GO:0046982);; Biological Process: centrosome duplication (GO:0051298);;	K11254|5.29661e-65|phu:Phum_PHUM004180|K11254 histone H4 | (RefSeq) histone H4	[B]	Chromatin structure and dynamics	Histone H4 {ECO:0000256|RuleBase:RU000528} (Fragment) OS=Anopheles aquasalis (Malaria mosquito) PE=2 SV=1	histone 1 [Culex quinquefasciatus]
EVM0018740.1	Cellular Component: nucleosome (GO:0000786);; Molecular Function: DNA binding (GO:0003677);; Cellular Component: nucleus (GO:0005634);; Cellular Component: lipid droplet (GO:0005811);; Biological Process: nucleosome assembly (GO:0006334);; Molecular Function: protein heterodimerization activity (GO:0046982);; Biological Process: centrosome duplication (GO:0051298);;	K11254|5.29661e-65|phu:Phum_PHUM004180|K11254 histone H4 | (RefSeq) histone H4	[B]	Chromatin structure and dynamics	Histone H4 {ECO:0000256|RuleBase:RU000528} (Fragment) OS=Anopheles aquasalis (Malaria mosquito) PE=2 SV=1	histone 1 [Culex quinquefasciatus]
EVM0001144.1	Molecular Function: catalytic activity (GO:0003824);;	--	[E]	Amino acid transport and metabolism	Uncharacterized protein {ECO:0000313|EnsemblMetazoa:NV14021-PA} OS=Nasonia vitripennis (Parasitic wasp) PE=3 SV=1	serine protease 133 precursor [Nasonia vitripennis]
EVM0001588.1	Molecular Function: hydrolase activity (GO:0016787);;	--	[E]	Amino acid transport and metabolism	Uncharacterized protein {ECO:0000313|EnsemblMetazoa:NV14053-PA} OS=Nasonia vitripennis (Parasitic wasp) PE=3 SV=1	PREDICTED: chymotrypsin-1 [Nasonia vitripennis]
EVM0001796.1	Molecular Function: catalytic activity (GO:0003824);;	--	[E]	Amino acid transport and metabolism	Uncharacterized protein {ECO:0000313|EnsemblMetazoa:NV14053-PA} OS=Nasonia vitripennis (Parasitic wasp) PE=3 SV=1	PREDICTED: chymotrypsin-1 [Nasonia vitripennis]
EVM0003715.1	Molecular Function: hydrolase activity (GO:0016787);;	--	[E]	Amino acid transport and metabolism	Uncharacterized protein {ECO:0000313|EnsemblMetazoa:NV14021-PA} OS=Nasonia vitripennis (Parasitic wasp) PE=3 SV=1	serine protease 133 precursor [Nasonia vitripennis]
EVM0003790.1	Molecular Function: hydrolase activity (GO:0016787);;	--	[E]	Amino acid transport and metabolism	Uncharacterized protein {ECO:0000313|EnsemblMetazoa:NV14058-PA} OS=Nasonia vitripennis (Parasitic wasp) PE=3 SV=1	serine protease 135 precursor [Nasonia vitripennis]
EVM0006310.1	Molecular Function: hydrolase activity (GO:0016787);;	--	[E]	Amino acid transport and metabolism	Uncharacterized protein {ECO:0000313|EnsemblMetazoa:NV17538-PA} OS=Nasonia vitripennis (Parasitic wasp) PE=3 SV=1	PREDICTED: chymotrypsin-2 [Nasonia vitripennis]
EVM0006513.1	Molecular Function: hydrolase activity (GO:0016787);;	--	[E]	Amino acid transport and metabolism	Uncharacterized protein {ECO:0000313|EnsemblMetazoa:NV17538-PA} OS=Nasonia vitripennis (Parasitic wasp) PE=3 SV=1	PREDICTED: chymotrypsin-2 [Nasonia vitripennis]
EVM0008498.1	Molecular Function: hydrolase activity (GO:0016787);;	--	[E]	Amino acid transport and metabolism	Uncharacterized protein {ECO:0000313|EnsemblMetazoa:NV14021-PA} OS=Nasonia vitripennis (Parasitic wasp) PE=3 SV=1	serine protease 133 precursor [Nasonia vitripennis]
EVM0009631.1	Molecular Function: hydrolase activity (GO:0016787);;	--	[E]	Amino acid transport and metabolism	Uncharacterized protein {ECO:0000313|EnsemblMetazoa:NV14021-PA} OS=Nasonia vitripennis (Parasitic wasp) PE=3 SV=1	serine protease 133 precursor [Nasonia vitripennis]
EVM0010809.1	Molecular Function: hydrolase activity (GO:0016787);;	--	[E]	Amino acid transport and metabolism	Uncharacterized protein {ECO:0000313|EnsemblMetazoa:NV14021-PA} OS=Nasonia vitripennis (Parasitic wasp) PE=3 SV=1	serine protease 133 precursor [Nasonia vitripennis]
EVM0011296.1	Molecular Function: hydrolase activity (GO:0016787);;	--	[E]	Amino acid transport and metabolism	Uncharacterized protein {ECO:0000313|EnsemblMetazoa:NV17538-PA} OS=Nasonia vitripennis (Parasitic wasp) PE=3 SV=1	PREDICTED: chymotrypsin-2 [Nasonia vitripennis]
EVM0011389.1	Molecular Function: hydrolase activity (GO:0016787);;	--	[E]	Amino acid transport and metabolism	Uncharacterized protein {ECO:0000313|EnsemblMetazoa:NV14021-PA} OS=Nasonia vitripennis (Parasitic wasp) PE=3 SV=1	serine protease 133 precursor [Nasonia vitripennis]
EVM0013202.1	Molecular Function: hydrolase activity (GO:0016787);;	--	[E]	Amino acid transport and metabolism	Uncharacterized protein {ECO:0000313|EnsemblMetazoa:NV14021-PA} OS=Nasonia vitripennis (Parasitic wasp) PE=3 SV=1	serine protease 133 precursor [Nasonia vitripennis]
EVM0016334.1	Molecular Function: catalytic activity (GO:0003824);;	--	[E]	Amino acid transport and metabolism	Uncharacterized protein {ECO:0000313|EnsemblMetazoa:NV14021-PA} OS=Nasonia vitripennis (Parasitic wasp) PE=3 SV=1	serine protease 133 precursor [Nasonia vitripennis]
EVM0016919.1	Molecular Function: catalytic activity (GO:0003824);;	--	[E]	Amino acid transport and metabolism	Uncharacterized protein {ECO:0000313|EnsemblMetazoa:NV14058-PA} OS=Nasonia vitripennis (Parasitic wasp) PE=3 SV=1	serine protease 135 precursor [Nasonia vitripennis]
EVM0017966.1	Molecular Function: catalytic activity (GO:0003824);;	--	[E]	Amino acid transport and metabolism	Uncharacterized protein {ECO:0000313|EnsemblMetazoa:NV14058-PA} OS=Nasonia vitripennis (Parasitic wasp) PE=3 SV=1	serine protease 135 precursor [Nasonia vitripennis]
EVM0018233.1	Molecular Function: hydrolase activity (GO:0016787);;	--	[E]	Amino acid transport and metabolism	Uncharacterized protein {ECO:0000313|EnsemblMetazoa:NV14053-PA} OS=Nasonia vitripennis (Parasitic wasp) PE=3 SV=1	PREDICTED: chymotrypsin-1 [Nasonia vitripennis]
EVM0018255.1	Molecular Function: hydrolase activity (GO:0016787);;	--	[E]	Amino acid transport and metabolism	Uncharacterized protein {ECO:0000313|EnsemblMetazoa:NV14021-PA} OS=Nasonia vitripennis (Parasitic wasp) PE=3 SV=1	serine protease 133 precursor [Nasonia vitripennis]
EVM0018951.1	Molecular Function: hydrolase activity (GO:0016787);;	--	[E]	Amino acid transport and metabolism	Uncharacterized protein {ECO:0000313|EnsemblMetazoa:NV17538-PA} OS=Nasonia vitripennis (Parasitic wasp) PE=3 SV=1	PREDICTED: chymotrypsin-2 [Nasonia vitripennis]
EVM0000516.1	--	K14999|0|nvi:100118922|K14999 cytochrome P450 family 6 [EC:1.14.-.-] | (RefSeq) CYP6CK12; probable cytochrome P450 6a14	[Q]	Secondary metabolites biosynthesis, transport and catabolism	Uncharacterized protein {ECO:0000313|EnsemblMetazoa:NV16750-PA} OS=Nasonia vitripennis (Parasitic wasp) PE=3 SV=1	PREDICTED: probable cytochrome P450 6a14 [Nasonia vitripennis]
EVM0001401.1	--	K14999|0|nvi:100122639|K14999 cytochrome P450 family 6 [EC:1.14.-.-] | (RefSeq) CYP6CK8; cytochrome P450 6CK8	[Q]	Secondary metabolites biosynthesis, transport and catabolism	Uncharacterized protein {ECO:0000313|EnsemblMetazoa:NV14482-PA} OS=Nasonia vitripennis (Parasitic wasp) PE=3 SV=1	cytochrome P450 6CK8 [Nasonia vitripennis]
EVM0005063.1	--	K14999|0|nvi:100118410|K14999 cytochrome P450 family 6 [EC:1.14.-.-] | (RefSeq) CYP6CK6; cytochrome P450 6CK6	[Q]	Secondary metabolites biosynthesis, transport and catabolism	Uncharacterized protein {ECO:0000313|EnsemblMetazoa:NV17139-PA} OS=Nasonia vitripennis (Parasitic wasp) PE=3 SV=1	cytochrome P450 6CK6 [Nasonia vitripennis]
EVM0005637.1	--	K14999|7.7247e-179|nvi:100119357|K14999 cytochrome P450 family 6 [EC:1.14.-.-] | (RefSeq) CYP6CK7; cytochrome P450 6CK7	[Q]	Secondary metabolites biosynthesis, transport and catabolism	Uncharacterized protein {ECO:0000313|EnsemblMetazoa:NV17183-PA} OS=Nasonia vitripennis (Parasitic wasp) PE=4 SV=1	cytochrome P450 6CK7 [Nasonia vitripennis]
EVM0006635.1	Molecular Function: binding (GO:0005488);; Molecular Function: oxidoreductase activity (GO:0016491);;	K14999|0|nvi:100118410|K14999 cytochrome P450 family 6 [EC:1.14.-.-] | (RefSeq) CYP6CK6; cytochrome P450 6CK6	[Q]	Secondary metabolites biosynthesis, transport and catabolism	Uncharacterized protein {ECO:0000313|EnsemblMetazoa:NV17139-PA} OS=Nasonia vitripennis (Parasitic wasp) PE=3 SV=1	cytochrome P450 6CK6 [Nasonia vitripennis]
EVM0007236.1	Molecular Function: binding (GO:0005488);; Molecular Function: oxidoreductase activity (GO:0016491);;	K14999|0|nvi:100118922|K14999 cytochrome P450 family 6 [EC:1.14.-.-] | (RefSeq) CYP6CK12; probable cytochrome P450 6a14	[Q]	Secondary metabolites biosynthesis, transport and catabolism	Uncharacterized protein {ECO:0000313|EnsemblMetazoa:NV16750-PA} OS=Nasonia vitripennis (Parasitic wasp) PE=3 SV=1	PREDICTED: probable cytochrome P450 6a14 [Nasonia vitripennis]
EVM0008674.1	Molecular Function: binding (GO:0005488);; Molecular Function: oxidoreductase activity (GO:0016491);;	K14999|0|nvi:100118922|K14999 cytochrome P450 family 6 [EC:1.14.-.-] | (RefSeq) CYP6CK12; probable cytochrome P450 6a14	[Q]	Secondary metabolites biosynthesis, transport and catabolism	Uncharacterized protein {ECO:0000313|EnsemblMetazoa:NV16750-PA} OS=Nasonia vitripennis (Parasitic wasp) PE=3 SV=1	PREDICTED: probable cytochrome P450 6a14 [Nasonia vitripennis]
EVM0008967.1	--	K14999|0|nvi:100118922|K14999 cytochrome P450 family 6 [EC:1.14.-.-] | (RefSeq) CYP6CK12; probable cytochrome P450 6a14	[Q]	Secondary metabolites biosynthesis, transport and catabolism	Uncharacterized protein {ECO:0000313|EnsemblMetazoa:NV16750-PA} OS=Nasonia vitripennis (Parasitic wasp) PE=3 SV=1	PREDICTED: probable cytochrome P450 6a14 [Nasonia vitripennis]
EVM0009743.1	Molecular Function: binding (GO:0005488);; Molecular Function: oxidoreductase activity (GO:0016491);;	K14999|0|nvi:100118410|K14999 cytochrome P450 family 6 [EC:1.14.-.-] | (RefSeq) CYP6CK6; cytochrome P450 6CK6	[Q]	Secondary metabolites biosynthesis, transport and catabolism	Uncharacterized protein {ECO:0000313|EnsemblMetazoa:NV16750-PA} OS=Nasonia vitripennis (Parasitic wasp) PE=3 SV=1	cytochrome P450 6CK6 [Nasonia vitripennis]
EVM0010687.1	--	K14999|2.32417e-23|nvi:100123081|K14999 cytochrome P450 family 6 [EC:1.14.-.-] | (RefSeq) CYP6CK5; probable cytochrome P450 6a13	[Q]	Secondary metabolites biosynthesis, transport and catabolism	Uncharacterized protein {ECO:0000313|EnsemblMetazoa:NV14481-PA} OS=Nasonia vitripennis (Parasitic wasp) PE=3 SV=1	PREDICTED: probable cytochrome P450 6a13 [Nasonia vitripennis]
EVM0011957.1	--	K14999|0|nvi:100118922|K14999 cytochrome P450 family 6 [EC:1.14.-.-] | (RefSeq) CYP6CK12; probable cytochrome P450 6a14	[Q]	Secondary metabolites biosynthesis, transport and catabolism	Uncharacterized protein {ECO:0000313|EnsemblMetazoa:NV16750-PA} OS=Nasonia vitripennis (Parasitic wasp) PE=3 SV=1	PREDICTED: probable cytochrome P450 6a14 [Nasonia vitripennis]
EVM0012015.1	--	K14999|0|nvi:100123402|K14999 cytochrome P450 family 6 [EC:1.14.-.-] | (RefSeq) CYP6CK4; cytochrome P450 6a2	[Q]	Secondary metabolites biosynthesis, transport and catabolism	Uncharacterized protein {ECO:0000313|EnsemblMetazoa:NV12335-PA} OS=Nasonia vitripennis (Parasitic wasp) PE=3 SV=1	PREDICTED: cytochrome P450 6a2 [Nasonia vitripennis]
EVM0013440.1	--	K14999|0|nvi:100118410|K14999 cytochrome P450 family 6 [EC:1.14.-.-] | (RefSeq) CYP6CK6; cytochrome P450 6CK6	[Q]	Secondary metabolites biosynthesis, transport and catabolism	Uncharacterized protein {ECO:0000313|EnsemblMetazoa:NV17139-PA} OS=Nasonia vitripennis (Parasitic wasp) PE=3 SV=1	cytochrome P450 6CK6 [Nasonia vitripennis]
EVM0014026.1	Molecular Function: oxidoreductase activity (GO:0016491);; Cellular Component: membrane-bounded organelle (GO:0043227);;	K14999|1.10179e-89|nvi:100118410|K14999 cytochrome P450 family 6 [EC:1.14.-.-] | (RefSeq) CYP6CK6; cytochrome P450 6CK6	[Q]	Secondary metabolites biosynthesis, transport and catabolism	Uncharacterized protein {ECO:0000313|EnsemblMetazoa:NV17139-PA} OS=Nasonia vitripennis (Parasitic wasp) PE=3 SV=1	cytochrome P450 6CK6 [Nasonia vitripennis]
EVM0015289.1	--	--	[Q]	Secondary metabolites biosynthesis, transport and catabolism	Uncharacterized protein {ECO:0000313|EnsemblMetazoa:NV16750-PA} OS=Nasonia vitripennis (Parasitic wasp) PE=3 SV=1	PREDICTED: probable cytochrome P450 6a14 [Nasonia vitripennis]
EVM0017789.1	Molecular Function: binding (GO:0005488);; Molecular Function: oxidoreductase activity (GO:0016491);;	K14999|0|nvi:100118922|K14999 cytochrome P450 family 6 [EC:1.14.-.-] | (RefSeq) CYP6CK12; probable cytochrome P450 6a14	[Q]	Secondary metabolites biosynthesis, transport and catabolism	Uncharacterized protein {ECO:0000313|EnsemblMetazoa:NV16750-PA} OS=Nasonia vitripennis (Parasitic wasp) PE=3 SV=1	PREDICTED: probable cytochrome P450 6a14 [Nasonia vitripennis]
EVM0018639.1	Molecular Function: binding (GO:0005488);; Molecular Function: oxidoreductase activity (GO:0016491);;	K14999|0|nvi:100118922|K14999 cytochrome P450 family 6 [EC:1.14.-.-] | (RefSeq) CYP6CK12; probable cytochrome P450 6a14	[Q]	Secondary metabolites biosynthesis, transport and catabolism	Uncharacterized protein {ECO:0000313|EnsemblMetazoa:NV16750-PA} OS=Nasonia vitripennis (Parasitic wasp) PE=3 SV=1	PREDICTED: probable cytochrome P450 6a14 [Nasonia vitripennis]
EVM0000195.1	--	--	--	--	Uncharacterized protein {ECO:0000313|EnsemblMetazoa:NV23793-PA} OS=Nasonia vitripennis (Parasitic wasp) PE=4 SV=1	odorant receptor 147 [Nasonia vitripennis]
EVM0000329.1	--	--	--	--	Odorant receptor {ECO:0000256|RuleBase:RU351113} OS=Nasonia vitripennis (Parasitic wasp) PE=3 SV=1	odorant receptor 147 [Nasonia vitripennis]
EVM0000568.1	--	--	--	--	Odorant receptor {ECO:0000256|RuleBase:RU351113} OS=Nasonia vitripennis (Parasitic wasp) PE=3 SV=1	odorant receptor 140 [Nasonia vitripennis]
EVM0001764.1	--	--	--	--	Odorant receptor {ECO:0000256|RuleBase:RU351113} OS=Nasonia vitripennis (Parasitic wasp) PE=3 SV=1	odorant receptor 151 [Nasonia vitripennis]
EVM0001798.1	--	K08471|2.15941e-141|nvi:100328554|K08471 gustatory receptor | (RefSeq) Or141, NvOr141; odorant receptor 141	--	--	Odorant receptor {ECO:0000256|RuleBase:RU351113} OS=Nasonia vitripennis (Parasitic wasp) PE=3 SV=1	odorant receptor 141 [Nasonia vitripennis]
EVM0001997.1	--	--	--	--	Odorant receptor {ECO:0000256|RuleBase:RU351113} OS=Nasonia vitripennis (Parasitic wasp) PE=3 SV=1	odorant receptor 147 [Nasonia vitripennis]
EVM0003402.1	--	--	--	--	Odorant receptor {ECO:0000256|RuleBase:RU351113} OS=Nasonia vitripennis (Parasitic wasp) PE=3 SV=1	odorant receptor 146 [Nasonia vitripennis]
EVM0003742.1	--	--	--	--	Odorant receptor {ECO:0000256|RuleBase:RU351113} OS=Nasonia vitripennis (Parasitic wasp) PE=3 SV=1	odorant receptor 147 [Nasonia vitripennis]
EVM0004057.1	--	--	--	--	Odorant receptor {ECO:0000256|RuleBase:RU351113} OS=Nasonia vitripennis (Parasitic wasp) PE=3 SV=1	odorant receptor 168 [Nasonia vitripennis]
EVM0004377.1	--	--	--	--	Odorant receptor {ECO:0000256|RuleBase:RU351113} OS=Nasonia vitripennis (Parasitic wasp) PE=3 SV=1	odorant receptor 146 [Nasonia vitripennis]
EVM0004413.1	--	--	--	--	Uncharacterized protein {ECO:0000313|EnsemblMetazoa:NV23793-PA} OS=Nasonia vitripennis (Parasitic wasp) PE=4 SV=1	odorant receptor 151 [Nasonia vitripennis]
EVM0004427.1	--	--	--	--	Odorant receptor {ECO:0000256|RuleBase:RU351113} OS=Nasonia vitripennis (Parasitic wasp) PE=3 SV=1	odorant receptor 147 [Nasonia vitripennis]
EVM0004687.1	--	--	--	--	Odorant receptor {ECO:0000256|RuleBase:RU351113} OS=Nasonia vitripennis (Parasitic wasp) PE=3 SV=1	odorant receptor 147 [Nasonia vitripennis]
EVM0005493.1	--	--	--	--	Odorant receptor {ECO:0000256|RuleBase:RU351113} OS=Nasonia vitripennis (Parasitic wasp) PE=3 SV=1	odorant receptor 151 [Nasonia vitripennis]
EVM0006359.1	--	--	--	--	Uncharacterized protein {ECO:0000313|EnsemblMetazoa:NV30500-PA} OS=Nasonia vitripennis (Parasitic wasp) PE=4 SV=1	odorant receptor 168 [Nasonia vitripennis]
EVM0006373.1	--	--	--	--	Odorant receptor {ECO:0000256|RuleBase:RU351113} OS=Nasonia vitripennis (Parasitic wasp) PE=3 SV=1	odorant receptor 154 [Nasonia vitripennis]
EVM0006660.1	--	--	--	--	Uncharacterized protein {ECO:0000313|EnsemblMetazoa:NV23793-PA} OS=Nasonia vitripennis (Parasitic wasp) PE=4 SV=1	odorant receptor 147 [Nasonia vitripennis]
EVM0007100.1	--	--	--	--	Odorant receptor {ECO:0000256|RuleBase:RU351113} OS=Nasonia vitripennis (Parasitic wasp) PE=3 SV=1	odorant receptor 147 [Nasonia vitripennis]
EVM0007304.1	--	--	--	--	Odorant receptor {ECO:0000256|RuleBase:RU351113} OS=Nasonia vitripennis (Parasitic wasp) PE=3 SV=1	odorant receptor 153 [Nasonia vitripennis]
EVM0007452.1	--	--	--	--	Odorant receptor {ECO:0000256|RuleBase:RU351113} OS=Nasonia vitripennis (Parasitic wasp) PE=3 SV=1	odorant receptor 153 [Nasonia vitripennis]
EVM0007889.1	--	--	--	--	Odorant receptor {ECO:0000256|RuleBase:RU351113} OS=Nasonia vitripennis (Parasitic wasp) PE=3 SV=1	odorant receptor 147 [Nasonia vitripennis]
EVM0008028.1	--	--	--	--	Odorant receptor {ECO:0000256|RuleBase:RU351113} OS=Nasonia vitripennis (Parasitic wasp) PE=3 SV=1	odorant receptor 147 [Nasonia vitripennis]
EVM0008123.1	--	--	--	--	Uncharacterized protein {ECO:0000313|EnsemblMetazoa:NV23793-PA} OS=Nasonia vitripennis (Parasitic wasp) PE=4 SV=1	odorant receptor 153 [Nasonia vitripennis]
EVM0009185.1	--	--	--	--	Odorant receptor {ECO:0000256|RuleBase:RU351113} OS=Nasonia vitripennis (Parasitic wasp) PE=3 SV=1	odorant receptor 147 [Nasonia vitripennis]
EVM0009722.1	--	--	--	--	Odorant receptor {ECO:0000256|RuleBase:RU351113} OS=Nasonia vitripennis (Parasitic wasp) PE=3 SV=1	PREDICTED: odorant receptor 145 isoform X2 [Nasonia vitripennis]
EVM0009965.1	--	--	--	--	Odorant receptor {ECO:0000256|RuleBase:RU351113} OS=Nasonia vitripennis (Parasitic wasp) PE=3 SV=1	odorant receptor 147 [Nasonia vitripennis]
EVM0010443.1	--	--	--	--	Odorant receptor {ECO:0000256|RuleBase:RU351113} OS=Nasonia vitripennis (Parasitic wasp) PE=3 SV=1	odorant receptor 147 [Nasonia vitripennis]
EVM0012660.1	--	--	--	--	Odorant receptor {ECO:0000256|RuleBase:RU351113} OS=Nasonia vitripennis (Parasitic wasp) PE=3 SV=1	odorant receptor 151 [Nasonia vitripennis]
EVM0012661.1	--	--	--	--	Odorant receptor {ECO:0000256|RuleBase:RU351113} OS=Nasonia vitripennis (Parasitic wasp) PE=3 SV=1	odorant receptor 147 [Nasonia vitripennis]
EVM0012734.1	--	--	--	--	Odorant receptor {ECO:0000256|RuleBase:RU351113} OS=Nasonia vitripennis (Parasitic wasp) PE=3 SV=1	odorant receptor 146 [Nasonia vitripennis]
EVM0013134.1	--	--	--	--	Uncharacterized protein {ECO:0000313|EnsemblMetazoa:NV23793-PA} OS=Nasonia vitripennis (Parasitic wasp) PE=4 SV=1	odorant receptor 147 [Nasonia vitripennis]
EVM0013834.1	--	--	--	--	Uncharacterized protein {ECO:0000313|EnsemblMetazoa:NV30500-PA} OS=Nasonia vitripennis (Parasitic wasp) PE=4 SV=1	odorant receptor 166 [Nasonia vitripennis]
EVM0014010.1	--	--	--	--	Odorant receptor {ECO:0000256|RuleBase:RU351113} OS=Nasonia vitripennis (Parasitic wasp) PE=3 SV=1	odorant receptor 137 [Nasonia vitripennis]
EVM0015227.1	--	K08471|2.91814e-138|nvi:100328554|K08471 gustatory receptor | (RefSeq) Or141, NvOr141; odorant receptor 141	--	--	Odorant receptor {ECO:0000256|RuleBase:RU351113} OS=Nasonia vitripennis (Parasitic wasp) PE=3 SV=1	odorant receptor 141 [Nasonia vitripennis]
EVM0015258.1	--	--	--	--	Odorant receptor {ECO:0000256|RuleBase:RU351113} OS=Nasonia vitripennis (Parasitic wasp) PE=3 SV=1	odorant receptor 147 [Nasonia vitripennis]
EVM0015944.1	--	--	--	--	Odorant receptor {ECO:0000256|RuleBase:RU351113} OS=Nasonia vitripennis (Parasitic wasp) PE=3 SV=1	odorant receptor 147 [Nasonia vitripennis]
EVM0016155.1	--	--	--	--	Uncharacterized protein {ECO:0000313|EnsemblMetazoa:NV23793-PA} OS=Nasonia vitripennis (Parasitic wasp) PE=4 SV=1	odorant receptor 151 [Nasonia vitripennis]
EVM0016561.1	--	--	--	--	Odorant receptor {ECO:0000256|RuleBase:RU351113} OS=Nasonia vitripennis (Parasitic wasp) PE=3 SV=1	odorant receptor 140 [Nasonia vitripennis]
EVM0016597.1	--	--	--	--	Odorant receptor {ECO:0000256|RuleBase:RU351113} OS=Nasonia vitripennis (Parasitic wasp) PE=3 SV=1	odorant receptor 146 [Nasonia vitripennis]
EVM0016782.1	--	--	--	--	Odorant receptor {ECO:0000256|RuleBase:RU351113} OS=Nasonia vitripennis (Parasitic wasp) PE=3 SV=1	odorant receptor 146 [Nasonia vitripennis]
EVM0017587.1	--	--	--	--	Uncharacterized protein {ECO:0000313|EnsemblMetazoa:NV23793-PA} OS=Nasonia vitripennis (Parasitic wasp) PE=4 SV=1	odorant receptor 153 [Nasonia vitripennis]
EVM0018170.1	--	--	--	--	Odorant receptor {ECO:0000256|RuleBase:RU351113} OS=Nasonia vitripennis (Parasitic wasp) PE=3 SV=1	odorant receptor 147 [Nasonia vitripennis]
EVM0018800.1	--	K08471|4.99837e-167|nvi:100463111|K08471 gustatory receptor | (RefSeq) Or142, NvOr142; odorant receptor 142	--	--	Uncharacterized protein {ECO:0000313|EnsemblMetazoa:NV20135-PA} OS=Nasonia vitripennis (Parasitic wasp) PE=4 SV=1	odorant receptor 142 [Nasonia vitripennis]
EVM0000326.1	--	K15001|0|nvi:100123945|K15001 cytochrome P450 family 4 [EC:1.14.-.-] | (RefSeq) CYP4AB23; cytochrome P450 4AB23	[QI]	--	Uncharacterized protein {ECO:0000313|EnsemblMetazoa:NV10333-PA} OS=Nasonia vitripennis (Parasitic wasp) PE=3 SV=1	cytochrome P450 4AB23 [Nasonia vitripennis]
EVM0001967.1	--	K15001|0|nvi:100120031|K15001 cytochrome P450 family 4 [EC:1.14.-.-] | (RefSeq) CYP4AB13; cytochrome P450 4C1	[QI]	--	Uncharacterized protein {ECO:0000313|EnsemblMetazoa:NV11889-PA} OS=Nasonia vitripennis (Parasitic wasp) PE=3 SV=1	PREDICTED: cytochrome P450 4C1 isoform X1 [Nasonia vitripennis]
EVM0003171.1	--	K15001|0|nvi:100123945|K15001 cytochrome P450 family 4 [EC:1.14.-.-] | (RefSeq) CYP4AB23; cytochrome P450 4AB23	[QI]	--	Uncharacterized protein {ECO:0000313|EnsemblMetazoa:NV10333-PA} OS=Nasonia vitripennis (Parasitic wasp) PE=3 SV=1	cytochrome P450 4AB23 [Nasonia vitripennis]
EVM0005059.1	--	K15001|1.65226e-126|nvi:100123945|K15001 cytochrome P450 family 4 [EC:1.14.-.-] | (RefSeq) CYP4AB23; cytochrome P450 4AB23	[QI]	--	Uncharacterized protein {ECO:0000313|EnsemblMetazoa:NV10333-PA} OS=Nasonia vitripennis (Parasitic wasp) PE=3 SV=1	cytochrome P450 4AB23 [Nasonia vitripennis]
EVM0005425.1	--	K15001|0|nvi:100678933|K15001 cytochrome P450 family 4 [EC:1.14.-.-] | (RefSeq) cytochrome P450 4c3-like	[QI]	--	Uncharacterized protein {ECO:0000313|EnsemblMetazoa:NV15756-PA} OS=Nasonia vitripennis (Parasitic wasp) PE=3 SV=1	PREDICTED: cytochrome P450 4c3-like isoform X3 [Nasonia vitripennis]
EVM0005559.1	--	K15001|0|nvi:100123049|K15001 cytochrome P450 family 4 [EC:1.14.-.-] | (RefSeq) CYP4AB17; cytochrome P450 4AB17	[QI]	--	Uncharacterized protein {ECO:0000313|EnsemblMetazoa:NV12574-PA} OS=Nasonia vitripennis (Parasitic wasp) PE=4 SV=1	cytochrome P450 4AB17 [Nasonia vitripennis]
EVM0006407.1	--	K15001|0|nvi:100123945|K15001 cytochrome P450 family 4 [EC:1.14.-.-] | (RefSeq) CYP4AB23; cytochrome P450 4AB23	[QI]	--	Uncharacterized protein {ECO:0000313|EnsemblMetazoa:NV15591-PA} OS=Nasonia vitripennis (Parasitic wasp) PE=3 SV=1	cytochrome P450 4AB23 [Nasonia vitripennis]
EVM0007812.1	--	K15001|0|nvi:100120930|K15001 cytochrome P450 family 4 [EC:1.14.-.-] | (RefSeq) CYP4AB8; cytochrome P450 4AB8	[QI]	--	Uncharacterized protein {ECO:0000313|EnsemblMetazoa:NV15591-PA} OS=Nasonia vitripennis (Parasitic wasp) PE=3 SV=1	cytochrome P450 4AB8 [Nasonia vitripennis]
EVM0007834.1	--	K15001|0|nvi:100120721|K15001 cytochrome P450 family 4 [EC:1.14.-.-] | (RefSeq) CYP4AB22; cytochrome P450 4AB22	[QI]	--	Uncharacterized protein {ECO:0000313|EnsemblMetazoa:NV16410-PA} OS=Nasonia vitripennis (Parasitic wasp) PE=3 SV=1	cytochrome P450 4AB22 precursor [Nasonia vitripennis]
EVM0010210.1	--	K15001|0|nvi:100123945|K15001 cytochrome P450 family 4 [EC:1.14.-.-] | (RefSeq) CYP4AB23; cytochrome P450 4AB23	[QI]	--	Uncharacterized protein {ECO:0000313|EnsemblMetazoa:NV10333-PA} OS=Nasonia vitripennis (Parasitic wasp) PE=3 SV=1	cytochrome P450 4AB23 [Nasonia vitripennis]
EVM0011462.1	--	K15001|3.8492e-174|nvi:100120930|K15001 cytochrome P450 family 4 [EC:1.14.-.-] | (RefSeq) CYP4AB8; cytochrome P450 4AB8	[QI]	--	Uncharacterized protein {ECO:0000313|EnsemblMetazoa:NV15591-PA} OS=Nasonia vitripennis (Parasitic wasp) PE=3 SV=1	cytochrome P450 4AB8 [Nasonia vitripennis]
EVM0012844.1	--	K15001|0|nvi:100123049|K15001 cytochrome P450 family 4 [EC:1.14.-.-] | (RefSeq) CYP4AB17; cytochrome P450 4AB17	[QI]	--	Uncharacterized protein {ECO:0000313|EnsemblMetazoa:NV12574-PA} OS=Nasonia vitripennis (Parasitic wasp) PE=4 SV=1	cytochrome P450 4AB17 [Nasonia vitripennis]
EVM0015775.1	--	K15001|0|nvi:100123945|K15001 cytochrome P450 family 4 [EC:1.14.-.-] | (RefSeq) CYP4AB23; cytochrome P450 4AB23	[QI]	--	Uncharacterized protein {ECO:0000313|EnsemblMetazoa:NV10333-PA} OS=Nasonia vitripennis (Parasitic wasp) PE=3 SV=1	cytochrome P450 4AB23 [Nasonia vitripennis]
EVM0017108.1	Molecular Function: binding (GO:0005488);; Molecular Function: oxidoreductase activity (GO:0016491);;	K15001|0|nvi:100122656|K15001 cytochrome P450 family 4 [EC:1.14.-.-] | (RefSeq) CYP4AB4; cytochrome P450 4AB4	[QI]	--	Uncharacterized protein {ECO:0000313|EnsemblMetazoa:NV11501-PA} OS=Nasonia vitripennis (Parasitic wasp) PE=3 SV=1	cytochrome P450 4AB4 precursor [Nasonia vitripennis]
EVM0017466.1	--	K15001|0|nvi:100123945|K15001 cytochrome P450 family 4 [EC:1.14.-.-] | (RefSeq) CYP4AB23; cytochrome P450 4AB23	[QI]	--	Uncharacterized protein {ECO:0000313|EnsemblMetazoa:NV10333-PA} OS=Nasonia vitripennis (Parasitic wasp) PE=3 SV=1	cytochrome P450 4AB23 [Nasonia vitripennis]
EVM0017765.1	--	K15001|0|nvi:100114838|K15001 cytochrome P450 family 4 [EC:1.14.-.-] | (RefSeq) CYP4AB20; cytochrome P450 4C1	[QI]	--	Uncharacterized protein {ECO:0000313|EnsemblMetazoa:NV17742-PA} OS=Nasonia vitripennis (Parasitic wasp) PE=3 SV=1	PREDICTED: cytochrome P450 4C1 isoform X1 [Nasonia vitripennis]
EVM0019044.1	--	K15001|0|nvi:100123945|K15001 cytochrome P450 family 4 [EC:1.14.-.-] | (RefSeq) CYP4AB23; cytochrome P450 4AB23	[QI]	--	Uncharacterized protein {ECO:0000313|EnsemblMetazoa:NV10333-PA} OS=Nasonia vitripennis (Parasitic wasp) PE=3 SV=1	cytochrome P450 4AB23 [Nasonia vitripennis]
EVM0000704.2	--	--	[R]	General function prediction only	Uncharacterized protein {ECO:0000313|EnsemblMetazoa:NV17140-PA} OS=Nasonia vitripennis (Parasitic wasp) PE=3 SV=1	carboxylesterase clade A, member 9 [Nasonia vitripennis]
EVM0000708.1	--	--	[R]	General function prediction only	Uncharacterized protein {ECO:0000313|EnsemblMetazoa:NV13289-PA} OS=Nasonia vitripennis (Parasitic wasp) PE=3 SV=1	PREDICTED: esterase FE4 isoform X2 [Nasonia vitripennis]
EVM0001022.1	--	--	[R]	General function prediction only	Uncharacterized protein {ECO:0000313|EnsemblMetazoa:NV17138-PA} OS=Nasonia vitripennis (Parasitic wasp) PE=3 SV=1	carboxylesterase clade A, member 4 [Nasonia vitripennis]
EVM0001433.1	--	--	[R]	General function prediction only	Uncharacterized protein {ECO:0000313|EnsemblMetazoa:NV17137-PA} OS=Nasonia vitripennis (Parasitic wasp) PE=3 SV=1	PREDICTED: LOW QUALITY PROTEIN: esterase B1-like [Nasonia vitripennis]
EVM0002286.1	--	--	[R]	General function prediction only	Uncharacterized protein {ECO:0000313|EnsemblMetazoa:NV17137-PA} OS=Nasonia vitripennis (Parasitic wasp) PE=3 SV=1	PREDICTED: esterase FE4 [Nasonia vitripennis]
EVM0005156.1	--	--	[R]	General function prediction only	Uncharacterized protein {ECO:0000313|EnsemblMetazoa:NV17137-PA} OS=Nasonia vitripennis (Parasitic wasp) PE=3 SV=1	PREDICTED: esterase FE4 [Nasonia vitripennis]
EVM0005685.1	--	--	[R]	General function prediction only	Carboxylesterase {ECO:0000313|EMBL:AAC36245.1} OS=Anisopteromalus calandrae PE=2 SV=1	carboxylesterase clade A, member 8 [Nasonia vitripennis]
EVM0006855.1	--	--	[R]	General function prediction only	Uncharacterized protein {ECO:0000313|EnsemblMetazoa:NV17140-PA} OS=Nasonia vitripennis (Parasitic wasp) PE=3 SV=1	carboxylesterase clade A, member 9 [Nasonia vitripennis]
EVM0007881.1	--	--	[R]	General function prediction only	Uncharacterized protein {ECO:0000313|EnsemblMetazoa:NV17138-PA} OS=Nasonia vitripennis (Parasitic wasp) PE=3 SV=1	carboxylesterase clade A, member 4 [Nasonia vitripennis]
EVM0008993.1	--	--	[R]	General function prediction only	Uncharacterized protein {ECO:0000313|EnsemblMetazoa:NV17137-PA} OS=Nasonia vitripennis (Parasitic wasp) PE=3 SV=1	PREDICTED: esterase FE4 [Nasonia vitripennis]
EVM0011187.1	--	--	[R]	General function prediction only	Uncharacterized protein {ECO:0000313|EnsemblMetazoa:NV10469-PA} OS=Nasonia vitripennis (Parasitic wasp) PE=3 SV=1	carboxylesterase clade A, member 5 [Nasonia vitripennis]
EVM0012321.1	--	--	[R]	General function prediction only	Uncharacterized protein {ECO:0000313|EnsemblMetazoa:NV17137-PA} OS=Nasonia vitripennis (Parasitic wasp) PE=3 SV=1	PREDICTED: esterase FE4 [Nasonia vitripennis]
EVM0012547.3	--	--	[R]	General function prediction only	Uncharacterized protein {ECO:0000313|EnsemblMetazoa:NV10470-PA} OS=Nasonia vitripennis (Parasitic wasp) PE=3 SV=1	carboxylesterase clade A, member 6 [Nasonia vitripennis]
EVM0012862.1	--	--	[R]	General function prediction only	Uncharacterized protein {ECO:0000313|EnsemblMetazoa:NV17138-PA} OS=Nasonia vitripennis (Parasitic wasp) PE=3 SV=1	carboxylesterase clade A, member 4 [Nasonia vitripennis]
EVM0014114.1	--	--	[R]	General function prediction only	Uncharacterized protein {ECO:0000313|EnsemblMetazoa:NV17137-PA} OS=Nasonia vitripennis (Parasitic wasp) PE=3 SV=1	PREDICTED: esterase FE4 [Nasonia vitripennis]
EVM0014476.1	--	--	[R]	General function prediction only	Uncharacterized protein {ECO:0000313|EnsemblMetazoa:NV23147-PA} OS=Nasonia vitripennis (Parasitic wasp) PE=3 SV=1	PREDICTED: LOW QUALITY PROTEIN: esterase B1-like [Nasonia vitripennis]
EVM0015084.1	--	--	[R]	General function prediction only	Uncharacterized protein {ECO:0000313|EnsemblMetazoa:NV10469-PA} OS=Nasonia vitripennis (Parasitic wasp) PE=3 SV=1	carboxylesterase clade A, member 5 [Nasonia vitripennis]
EVM0016403.1	--	--	[R]	General function prediction only	Uncharacterized protein {ECO:0000313|EnsemblMetazoa:NV17140-PA} OS=Nasonia vitripennis (Parasitic wasp) PE=3 SV=1	carboxylesterase clade A, member 9 [Nasonia vitripennis]
EVM0017832.1	--	--	[R]	General function prediction only	Uncharacterized protein {ECO:0000313|EnsemblMetazoa:NV14441-PA} OS=Nasonia vitripennis (Parasitic wasp) PE=3 SV=1	carboxylesterase clade A, member 3 [Nasonia vitripennis]
EVM0018602.1	--	--	[R]	General function prediction only	Uncharacterized protein {ECO:0000313|EnsemblMetazoa:NV17140-PA} OS=Nasonia vitripennis (Parasitic wasp) PE=3 SV=1	carboxylesterase clade A, member 9 [Nasonia vitripennis]
EVM0000454.1	--	--	--	--	Peptidoglycan-recognition protein {ECO:0000256|PIRNR:PIRNR037945} OS=Nasonia vitripennis (Parasitic wasp) PE=3 SV=1	peptidoglycan-recognition protein S2-like protein precursor [Nasonia vitripennis]
EVM0002217.1	--	K01446|6.30819e-64|nvi:100119736|K01446 peptidoglycan recognition protein | (RefSeq) peptidoglycan-recognition protein S2-like protein	--	--	Uncharacterized protein {ECO:0000313|EnsemblMetazoa:NV21641-PA} OS=Nasonia vitripennis (Parasitic wasp) PE=4 SV=1	peptidoglycan-recognition protein S2-like protein [Nasonia vitripennis]
EVM0002842.1	--	--	--	--	Peptidoglycan-recognition protein {ECO:0000256|PIRNR:PIRNR037945} OS=Nasonia vitripennis (Parasitic wasp) PE=3 SV=1	peptidoglycan-recognition protein S2-like protein precursor [Nasonia vitripennis]
EVM0003865.1	--	K01446|7.49462e-86|nvi:100121609|K01446 peptidoglycan recognition protein | (RefSeq) peptidoglycan-recognition protein SC2-like	--	--	Peptidoglycan-recognition protein {ECO:0000256|PIRNR:PIRNR037945} OS=Nasonia vitripennis (Parasitic wasp) PE=3 SV=1	PREDICTED: peptidoglycan-recognition protein SC2-like [Nasonia vitripennis]
EVM0004971.1	--	K01446|3.95589e-65|ame:412484|K01446 peptidoglycan recognition protein | (RefSeq) Pgrp-s2, GB19301; peptidoglycan recognition protein S2	--	--	Peptidoglycan-recognition protein {ECO:0000256|PIRNR:PIRNR037945} OS=Bombus ignitus (Bumblebee) PE=2 SV=1	PREDICTED: peptidoglycan-recognition protein SC2-like [Bombus impatiens]
EVM0007370.1	--	K01446|2.06747e-83|nvi:100119736|K01446 peptidoglycan recognition protein | (RefSeq) peptidoglycan-recognition protein S2-like protein	--	--	Peptidoglycan-recognition protein {ECO:0000256|PIRNR:PIRNR037945} OS=Nasonia vitripennis (Parasitic wasp) PE=3 SV=1	peptidoglycan-recognition protein S2-like protein [Nasonia vitripennis]
EVM0008058.1	--	K01446|3.59102e-55|nvi:100119736|K01446 peptidoglycan recognition protein | (RefSeq) peptidoglycan-recognition protein S2-like protein	--	--	Peptidoglycan-recognition protein {ECO:0000256|PIRNR:PIRNR037945} OS=Nasonia vitripennis (Parasitic wasp) PE=3 SV=1	peptidoglycan-recognition protein S2-like protein [Nasonia vitripennis]
EVM0008104.1	--	K01446|3.52805e-54|nvi:100119797|K01446 peptidoglycan recognition protein | (RefSeq) peptidoglycan recognition protein	--	--	Peptidoglycan-recognition protein {ECO:0000256|PIRNR:PIRNR037945} OS=Nasonia vitripennis (Parasitic wasp) PE=3 SV=1	peptidoglycan recognition protein [Nasonia vitripennis]
EVM0008867.1	--	K01446|3.1915e-95|nvi:100117008|K01446 peptidoglycan recognition protein | (RefSeq) peptidoglycan recognition protein	--	--	Peptidoglycan-recognition protein {ECO:0000256|PIRNR:PIRNR037945} OS=Nasonia vitripennis (Parasitic wasp) PE=3 SV=1	PREDICTED: peptidoglycan recognition protein [Nasonia vitripennis]
EVM0012198.1	--	--	--	--	Peptidoglycan-recognition protein {ECO:0000256|PIRNR:PIRNR037945} OS=Nasonia vitripennis (Parasitic wasp) PE=3 SV=1	peptidoglycan-recognition protein S2-like protein precursor [Nasonia vitripennis]
EVM0015779.1	--	--	--	--	Peptidoglycan-recognition protein {ECO:0000256|PIRNR:PIRNR037945} OS=Nasonia vitripennis (Parasitic wasp) PE=3 SV=1	PREDICTED: peptidoglycan-recognition protein SC2-like [Nasonia vitripennis]
EVM0016639.1	--	K01446|7.41711e-98|nvi:100119638|K01446 peptidoglycan recognition protein | (RefSeq) peptidoglycan-recognition protein LC-like	--	--	Uncharacterized protein {ECO:0000313|EnsemblMetazoa:GB42500-PA} OS=Apis mellifera (Honeybee) PE=4 SV=1	PREDICTED: peptidoglycan-recognition protein LC-like isoform X3 [Nasonia vitripennis]
EVM0000630.1	--	--	--	--	Uncharacterized protein {ECO:0000313|EnsemblMetazoa:NV18097-PA} OS=Nasonia vitripennis (Parasitic wasp) PE=4 SV=1	PREDICTED: uncharacterized protein LOC103318044 [Nasonia vitripennis]
EVM0000959.1	--	--	--	--	Uncharacterized protein {ECO:0000313|EnsemblMetazoa:NV18097-PA} OS=Nasonia vitripennis (Parasitic wasp) PE=4 SV=1	PREDICTED: uncharacterized protein LOC103316462 [Nasonia vitripennis]
EVM0001724.1	--	--	--	--	Uncharacterized protein {ECO:0000313|EnsemblMetazoa:NV18097-PA} OS=Nasonia vitripennis (Parasitic wasp) PE=4 SV=1	PREDICTED: uncharacterized protein LOC103318060 [Nasonia vitripennis]
EVM0002803.1	--	--	--	--	Uncharacterized protein {ECO:0000313|EnsemblMetazoa:NV18097-PA} OS=Nasonia vitripennis (Parasitic wasp) PE=4 SV=1	PREDICTED: uncharacterized protein LOC103318044 [Nasonia vitripennis]
EVM0003331.1	--	--	--	--	Uncharacterized protein {ECO:0000313|EnsemblMetazoa:NV18097-PA} OS=Nasonia vitripennis (Parasitic wasp) PE=4 SV=1	PREDICTED: uncharacterized protein LOC103318060 [Nasonia vitripennis]
EVM0004434.1	--	--	--	--	Uncharacterized protein {ECO:0000313|EnsemblMetazoa:NV18097-PA} OS=Nasonia vitripennis (Parasitic wasp) PE=4 SV=1	PREDICTED: uncharacterized protein LOC103316462 [Nasonia vitripennis]
EVM0005142.1	--	--	--	--	Uncharacterized protein {ECO:0000313|EnsemblMetazoa:NV18097-PA} OS=Nasonia vitripennis (Parasitic wasp) PE=4 SV=1	PREDICTED: uncharacterized protein LOC103318060 [Nasonia vitripennis]
EVM0005720.1	--	--	--	--	Uncharacterized protein {ECO:0000313|EnsemblMetazoa:NV18097-PA} OS=Nasonia vitripennis (Parasitic wasp) PE=4 SV=1	PREDICTED: uncharacterized protein LOC103318060 [Nasonia vitripennis]
EVM0005979.1	--	--	--	--	Uncharacterized protein {ECO:0000313|EnsemblMetazoa:NV18097-PA} OS=Nasonia vitripennis (Parasitic wasp) PE=4 SV=1	PREDICTED: uncharacterized protein LOC103318060 [Nasonia vitripennis]
EVM0006152.1	--	--	--	--	Uncharacterized protein {ECO:0000313|EnsemblMetazoa:NV18097-PA} OS=Nasonia vitripennis (Parasitic wasp) PE=4 SV=1	PREDICTED: uncharacterized protein LOC103318060 [Nasonia vitripennis]
EVM0006435.1	--	--	--	--	Uncharacterized protein {ECO:0000313|EnsemblMetazoa:NV16950-PA} OS=Nasonia vitripennis (Parasitic wasp) PE=4 SV=1	PREDICTED: uncharacterized protein LOC103317008 [Nasonia vitripennis]
EVM0006488.1	--	--	--	--	Uncharacterized protein {ECO:0000313|EnsemblMetazoa:NV18097-PA} OS=Nasonia vitripennis (Parasitic wasp) PE=4 SV=1	PREDICTED: uncharacterized protein LOC103318060 [Nasonia vitripennis]
EVM0006545.1	--	--	--	--	Uncharacterized protein {ECO:0000313|EnsemblMetazoa:NV18097-PA} OS=Nasonia vitripennis (Parasitic wasp) PE=4 SV=1	PREDICTED: uncharacterized protein LOC103316462 [Nasonia vitripennis]
EVM0008268.1	--	--	--	--	Uncharacterized protein {ECO:0000313|EnsemblMetazoa:NV18097-PA} OS=Nasonia vitripennis (Parasitic wasp) PE=4 SV=1	PREDICTED: uncharacterized protein LOC103316462 [Nasonia vitripennis]
EVM0008462.1	--	--	--	--	Uncharacterized protein {ECO:0000313|EnsemblMetazoa:NV18097-PA} OS=Nasonia vitripennis (Parasitic wasp) PE=4 SV=1	PREDICTED: uncharacterized protein LOC103318060 [Nasonia vitripennis]
EVM0008862.1	--	--	--	--	Uncharacterized protein {ECO:0000313|EnsemblMetazoa:NV18097-PA} OS=Nasonia vitripennis (Parasitic wasp) PE=4 SV=1	PREDICTED: uncharacterized protein LOC103318060 [Nasonia vitripennis]
EVM0010088.1	--	--	--	--	Uncharacterized protein {ECO:0000313|EnsemblMetazoa:NV18097-PA} OS=Nasonia vitripennis (Parasitic wasp) PE=4 SV=1	PREDICTED: uncharacterized protein LOC103318060 [Nasonia vitripennis]
EVM0010310.1	--	--	--	--	Uncharacterized protein {ECO:0000313|EnsemblMetazoa:NV18097-PA} OS=Nasonia vitripennis (Parasitic wasp) PE=4 SV=1	PREDICTED: uncharacterized protein LOC103318060 [Nasonia vitripennis]
EVM0011306.1	--	--	--	--	Uncharacterized protein {ECO:0000313|EnsemblMetazoa:NV18097-PA} OS=Nasonia vitripennis (Parasitic wasp) PE=4 SV=1	PREDICTED: uncharacterized protein LOC103318044 [Nasonia vitripennis]
EVM0012527.1	--	--	--	--	Uncharacterized protein {ECO:0000313|EnsemblMetazoa:NV18097-PA} OS=Nasonia vitripennis (Parasitic wasp) PE=4 SV=1	PREDICTED: uncharacterized protein LOC103318060 [Nasonia vitripennis]
EVM0013107.1	--	--	--	--	Uncharacterized protein {ECO:0000313|EnsemblMetazoa:NV18097-PA} OS=Nasonia vitripennis (Parasitic wasp) PE=4 SV=1	PREDICTED: uncharacterized protein LOC103318060 [Nasonia vitripennis]
EVM0013252.1	--	--	--	--	Uncharacterized protein {ECO:0000313|EnsemblMetazoa:NV18097-PA} OS=Nasonia vitripennis (Parasitic wasp) PE=4 SV=1	PREDICTED: uncharacterized protein LOC103318060 [Nasonia vitripennis]
EVM0013450.1	--	--	--	--	Uncharacterized protein {ECO:0000313|EnsemblMetazoa:NV18097-PA} OS=Nasonia vitripennis (Parasitic wasp) PE=4 SV=1	PREDICTED: uncharacterized protein LOC103316462 [Nasonia vitripennis]
EVM0014291.1	--	--	--	--	Uncharacterized protein {ECO:0000313|EnsemblMetazoa:NV18097-PA} OS=Nasonia vitripennis (Parasitic wasp) PE=4 SV=1	PREDICTED: uncharacterized protein LOC103316462 [Nasonia vitripennis]
EVM0014761.1	--	--	--	--	Uncharacterized protein {ECO:0000313|EnsemblMetazoa:NV18097-PA} OS=Nasonia vitripennis (Parasitic wasp) PE=4 SV=1	PREDICTED: uncharacterized protein LOC103318060 [Nasonia vitripennis]
EVM0016062.1	--	--	--	--	Uncharacterized protein {ECO:0000313|EnsemblMetazoa:NV18097-PA} OS=Nasonia vitripennis (Parasitic wasp) PE=4 SV=1	PREDICTED: uncharacterized protein LOC103318060 [Nasonia vitripennis]
EVM0016987.1	--	--	--	--	Uncharacterized protein {ECO:0000313|EnsemblMetazoa:NV18097-PA} OS=Nasonia vitripennis (Parasitic wasp) PE=4 SV=1	PREDICTED: uncharacterized protein LOC103318060 [Nasonia vitripennis]
EVM0017120.1	--	--	--	--	Uncharacterized protein {ECO:0000313|EnsemblMetazoa:NV18097-PA} OS=Nasonia vitripennis (Parasitic wasp) PE=4 SV=1	PREDICTED: uncharacterized protein LOC103318060 [Nasonia vitripennis]
EVM0017271.1	--	--	--	--	Uncharacterized protein {ECO:0000313|EnsemblMetazoa:NV18097-PA} OS=Nasonia vitripennis (Parasitic wasp) PE=4 SV=1	PREDICTED: uncharacterized protein LOC103318060 [Nasonia vitripennis]
EVM0017980.1	--	--	--	--	Uncharacterized protein {ECO:0000313|EnsemblMetazoa:NV18097-PA} OS=Nasonia vitripennis (Parasitic wasp) PE=4 SV=1	PREDICTED: uncharacterized protein LOC103316462 [Nasonia vitripennis]
EVM0018066.1	--	--	--	--	Uncharacterized protein {ECO:0000313|EnsemblMetazoa:NV22223-PA} OS=Nasonia vitripennis (Parasitic wasp) PE=4 SV=1	PREDICTED: uncharacterized protein LOC103318156, partial [Nasonia vitripennis]
EVM0018102.1	--	--	--	--	Uncharacterized protein {ECO:0000313|EnsemblMetazoa:NV18097-PA} OS=Nasonia vitripennis (Parasitic wasp) PE=4 SV=1	PREDICTED: uncharacterized protein LOC103318044 [Nasonia vitripennis]
EVM0018181.1	--	--	--	--	Uncharacterized protein {ECO:0000313|EnsemblMetazoa:NV16950-PA} OS=Nasonia vitripennis (Parasitic wasp) PE=4 SV=1	PREDICTED: uncharacterized protein LOC103317008 [Nasonia vitripennis]
EVM0018637.1	--	--	--	--	Uncharacterized protein {ECO:0000313|EnsemblMetazoa:NV18097-PA} OS=Nasonia vitripennis (Parasitic wasp) PE=4 SV=1	PREDICTED: uncharacterized protein LOC103318060 [Nasonia vitripennis]
EVM0018883.1	--	--	--	--	Uncharacterized protein {ECO:0000313|EnsemblMetazoa:NV18097-PA} OS=Nasonia vitripennis (Parasitic wasp) PE=4 SV=1	PREDICTED: uncharacterized protein LOC103318060 [Nasonia vitripennis]
EVM0000839.1	Molecular Function: binding (GO:0005488);;	--	--	--	Uncharacterized protein {ECO:0000313|EnsemblMetazoa:NV18153-PA} OS=Nasonia vitripennis (Parasitic wasp) PE=4 SV=1	PREDICTED: uncharacterized protein LOC100117886 [Nasonia vitripennis]
EVM0000917.1	--	--	--	--	Uncharacterized protein {ECO:0000313|EnsemblMetazoa:NV18153-PA} OS=Nasonia vitripennis (Parasitic wasp) PE=4 SV=1	PREDICTED: uncharacterized protein LOC100117886 [Nasonia vitripennis]
EVM0001318.1	Molecular Function: binding (GO:0005488);;	--	--	--	Uncharacterized protein {ECO:0000313|EnsemblMetazoa:NV17652-PA} OS=Nasonia vitripennis (Parasitic wasp) PE=4 SV=1	DNA Pol B2 domain-containing protein [Glyptapanteles flavicoxis]
EVM0001525.1	Molecular Function: binding (GO:0005488);;	--	--	--	Uncharacterized protein {ECO:0000313|EnsemblMetazoa:NV18153-PA} OS=Nasonia vitripennis (Parasitic wasp) PE=4 SV=1	PREDICTED: uncharacterized protein LOC100117886 [Nasonia vitripennis]
EVM0002224.1	--	--	--	--	Uncharacterized protein {ECO:0000313|EnsemblMetazoa:NV19060-PA} OS=Nasonia vitripennis (Parasitic wasp) PE=4 SV=1	PREDICTED: uncharacterized protein LOC100113970 [Nasonia vitripennis]
EVM0002680.1	--	--	--	--	Uncharacterized protein {ECO:0000313|EnsemblMetazoa:NV18153-PA} OS=Nasonia vitripennis (Parasitic wasp) PE=4 SV=1	PREDICTED: uncharacterized protein LOC100117886 [Nasonia vitripennis]
EVM0002906.1	--	--	--	--	Uncharacterized protein {ECO:0000313|EnsemblMetazoa:NV18153-PA} OS=Nasonia vitripennis (Parasitic wasp) PE=4 SV=1	PREDICTED: uncharacterized protein LOC100117886 [Nasonia vitripennis]
EVM0003167.1	Molecular Function: binding (GO:0005488);;	--	--	--	Uncharacterized protein {ECO:0000313|EnsemblMetazoa:NV18153-PA} OS=Nasonia vitripennis (Parasitic wasp) PE=4 SV=1	PREDICTED: uncharacterized protein LOC100117886 [Nasonia vitripennis]
EVM0003640.1	Molecular Function: binding (GO:0005488);;	--	--	--	Uncharacterized protein {ECO:0000313|EnsemblMetazoa:NV18153-PA} OS=Nasonia vitripennis (Parasitic wasp) PE=4 SV=1	PREDICTED: uncharacterized protein LOC100117886 [Nasonia vitripennis]
EVM0006274.1	--	--	--	--	Uncharacterized protein {ECO:0000313|EnsemblMetazoa:NV18153-PA} OS=Nasonia vitripennis (Parasitic wasp) PE=4 SV=1	PREDICTED: uncharacterized protein LOC100117886 [Nasonia vitripennis]
EVM0007621.1	Molecular Function: binding (GO:0005488);;	--	--	--	Uncharacterized protein {ECO:0000313|EnsemblMetazoa:NV18153-PA} OS=Nasonia vitripennis (Parasitic wasp) PE=4 SV=1	PREDICTED: uncharacterized protein LOC100117886 [Nasonia vitripennis]
EVM0007872.1	--	--	--	--	Uncharacterized protein {ECO:0000313|EnsemblMetazoa:NV18153-PA} OS=Nasonia vitripennis (Parasitic wasp) PE=4 SV=1	PREDICTED: uncharacterized protein LOC100117886 [Nasonia vitripennis]
EVM0008041.1	--	--	--	--	Uncharacterized protein {ECO:0000313|EnsemblMetazoa:NV18153-PA} OS=Nasonia vitripennis (Parasitic wasp) PE=4 SV=1	PREDICTED: uncharacterized protein LOC100117886 [Nasonia vitripennis]
EVM0008558.1	Molecular Function: binding (GO:0005488);;	--	--	--	Uncharacterized protein {ECO:0000313|EnsemblMetazoa:NV18153-PA} OS=Nasonia vitripennis (Parasitic wasp) PE=4 SV=1	PREDICTED: uncharacterized protein LOC100117886 [Nasonia vitripennis]
EVM0008633.1	Molecular Function: binding (GO:0005488);;	--	--	--	Uncharacterized protein {ECO:0000313|EnsemblMetazoa:NV18646-PA} OS=Nasonia vitripennis (Parasitic wasp) PE=4 SV=1	PREDICTED: uncharacterized protein LOC100117886 [Nasonia vitripennis]
EVM0009192.1	--	--	--	--	Uncharacterized protein {ECO:0000313|EnsemblMetazoa:NV18153-PA} OS=Nasonia vitripennis (Parasitic wasp) PE=4 SV=1	PREDICTED: uncharacterized protein LOC100117886 [Nasonia vitripennis]
EVM0009391.1	--	--	--	--	Uncharacterized protein {ECO:0000313|EnsemblMetazoa:NV18153-PA} OS=Nasonia vitripennis (Parasitic wasp) PE=4 SV=1	PREDICTED: uncharacterized protein LOC100117886 [Nasonia vitripennis]
EVM0009414.1	--	--	--	--	Uncharacterized protein {ECO:0000313|EnsemblMetazoa:NV19060-PA} OS=Nasonia vitripennis (Parasitic wasp) PE=4 SV=1	PREDICTED: uncharacterized protein LOC100113970 [Nasonia vitripennis]
EVM0011046.1	--	--	--	--	Uncharacterized protein {ECO:0000313|EnsemblMetazoa:NV18153-PA} OS=Nasonia vitripennis (Parasitic wasp) PE=4 SV=1	PREDICTED: uncharacterized protein LOC100117886 [Nasonia vitripennis]
EVM0011777.1	--	--	--	--	Uncharacterized protein {ECO:0000313|EnsemblMetazoa:NV19060-PA} OS=Nasonia vitripennis (Parasitic wasp) PE=4 SV=1	PREDICTED: uncharacterized protein LOC100113970 [Nasonia vitripennis]
EVM0011992.1	--	--	--	--	Uncharacterized protein {ECO:0000313|EnsemblMetazoa:NV18153-PA} OS=Nasonia vitripennis (Parasitic wasp) PE=4 SV=1	PREDICTED: uncharacterized protein LOC100117886 [Nasonia vitripennis]
EVM0012328.1	--	--	--	--	Uncharacterized protein {ECO:0000313|EnsemblMetazoa:NV18153-PA} OS=Nasonia vitripennis (Parasitic wasp) PE=4 SV=1	PREDICTED: uncharacterized protein LOC100117886 [Nasonia vitripennis]
EVM0012940.1	--	--	--	--	Uncharacterized protein {ECO:0000313|EnsemblMetazoa:NV18153-PA} OS=Nasonia vitripennis (Parasitic wasp) PE=4 SV=1	PREDICTED: uncharacterized protein LOC100117886 [Nasonia vitripennis]
EVM0014410.1	--	--	--	--	Uncharacterized protein {ECO:0000313|EnsemblMetazoa:NV18153-PA} OS=Nasonia vitripennis (Parasitic wasp) PE=4 SV=1	PREDICTED: uncharacterized protein LOC100117886 [Nasonia vitripennis]
EVM0016645.1	--	--	--	--	Uncharacterized protein {ECO:0000313|EnsemblMetazoa:NV18153-PA} OS=Nasonia vitripennis (Parasitic wasp) PE=4 SV=1	PREDICTED: uncharacterized protein LOC100117886 [Nasonia vitripennis]
EVM0017100.1	--	--	--	--	Uncharacterized protein {ECO:0000313|EnsemblMetazoa:NV18153-PA} OS=Nasonia vitripennis (Parasitic wasp) PE=4 SV=1	PREDICTED: uncharacterized protein LOC100117886 [Nasonia vitripennis]
EVM0017831.1	Molecular Function: binding (GO:0005488);;	--	--	--	Uncharacterized protein {ECO:0000313|EnsemblMetazoa:NV18846-PA} OS=Nasonia vitripennis (Parasitic wasp) PE=4 SV=1	PREDICTED: uncharacterized protein LOC100117040 [Nasonia vitripennis]
EVM0019109.1	--	--	--	--	Uncharacterized protein {ECO:0000313|EnsemblMetazoa:NV18153-PA} OS=Nasonia vitripennis (Parasitic wasp) PE=4 SV=1	PREDICTED: uncharacterized protein LOC100117886 [Nasonia vitripennis]
EVM0000397.1	Cellular Component: intracellular organelle (GO:0043229);;	K11275|4.13248e-54|nvi:100117697|K11275 histone H1/5 | (RefSeq) histone H1C-like	[B]	Chromatin structure and dynamics	Uncharacterized protein {ECO:0000313|EnsemblMetazoa:NV18880-PA} OS=Nasonia vitripennis (Parasitic wasp) PE=3 SV=1	PREDICTED: histone H1C-like [Nasonia vitripennis]
EVM0001715.1	Cellular Component: intracellular organelle (GO:0043229);;	K11275|6.31503e-48|nvi:100117697|K11275 histone H1/5 | (RefSeq) histone H1C-like	[B]	Chromatin structure and dynamics	Uncharacterized protein {ECO:0000313|EnsemblMetazoa:NV18880-PA} OS=Nasonia vitripennis (Parasitic wasp) PE=3 SV=1	PREDICTED: histone H1C-like [Nasonia vitripennis]
EVM0001989.1	Cellular Component: intracellular organelle (GO:0043229);;	K11275|1.22306e-43|nvi:100117697|K11275 histone H1/5 | (RefSeq) histone H1C-like	[B]	Chromatin structure and dynamics	Uncharacterized protein {ECO:0000313|EnsemblMetazoa:NV18880-PA} OS=Nasonia vitripennis (Parasitic wasp) PE=3 SV=1	PREDICTED: histone H1C-like [Nasonia vitripennis]
EVM0005180.1	Cellular Component: chromosome (GO:0005694);;	K11275|3.63487e-38|nvi:100118153|K11275 histone H1/5 | (RefSeq) histone H1-like	[B]	Chromatin structure and dynamics	Uncharacterized protein {ECO:0000313|EnsemblMetazoa:NV19243-PA} OS=Nasonia vitripennis (Parasitic wasp) PE=3 SV=1	PREDICTED: histone H1-like [Nasonia vitripennis]
EVM0005446.1	Cellular Component: intracellular organelle (GO:0043229);;	K11275|7.25475e-44|nvi:100117697|K11275 histone H1/5 | (RefSeq) histone H1C-like	[B]	Chromatin structure and dynamics	Uncharacterized protein {ECO:0000313|EnsemblMetazoa:NV18880-PA} OS=Nasonia vitripennis (Parasitic wasp) PE=3 SV=1	PREDICTED: histone H1C-like [Nasonia vitripennis]
EVM0009896.1	Cellular Component: chromosome (GO:0005694);;	K11275|4.51543e-47|nvi:100120772|K11275 histone H1/5 | (RefSeq) histone H1-II-like	[B]	Chromatin structure and dynamics	Uncharacterized protein {ECO:0000313|EnsemblMetazoa:NV12448-PA} OS=Nasonia vitripennis (Parasitic wasp) PE=3 SV=1	PREDICTED: histone H1-II-like [Nasonia vitripennis]
EVM0015905.1	Cellular Component: intracellular organelle (GO:0043229);;	K11275|8.97985e-54|nvi:100117697|K11275 histone H1/5 | (RefSeq) histone H1C-like	[B]	Chromatin structure and dynamics	Uncharacterized protein {ECO:0000313|EnsemblMetazoa:NV18880-PA} OS=Nasonia vitripennis (Parasitic wasp) PE=3 SV=1	PREDICTED: histone H1C-like [Nasonia vitripennis]
EVM0016428.1	Cellular Component: intracellular organelle (GO:0043229);;	K11275|3.50351e-42|nvi:100117697|K11275 histone H1/5 | (RefSeq) histone H1C-like	[B]	Chromatin structure and dynamics	Uncharacterized protein {ECO:0000313|EnsemblMetazoa:NV18880-PA} OS=Nasonia vitripennis (Parasitic wasp) PE=3 SV=1	PREDICTED: histone H1C-like [Nasonia vitripennis]
EVM0004441.1	--	--	[E]	Amino acid transport and metabolism	Uncharacterized protein {ECO:0000313|EnsemblMetazoa:NV14768-PA} OS=Nasonia vitripennis (Parasitic wasp) PE=3 SV=1	PREDICTED: trypsin-1-like [Nasonia vitripennis]
EVM0007904.1	Molecular Function: hydrolase activity (GO:0016787);;	--	[E]	Amino acid transport and metabolism	Uncharacterized protein {ECO:0000313|EnsemblMetazoa:NV15393-PA} OS=Nasonia vitripennis (Parasitic wasp) PE=3 SV=1	serine protease 43 precursor [Nasonia vitripennis]
EVM0007955.1	--	--	[E]	Amino acid transport and metabolism	Uncharacterized protein {ECO:0000313|EnsemblMetazoa:NV14768-PA} OS=Nasonia vitripennis (Parasitic wasp) PE=3 SV=1	serine protease 4 precursor [Nasonia vitripennis]
EVM0008094.1	--	--	[E]	Amino acid transport and metabolism	Uncharacterized protein {ECO:0000313|EnsemblMetazoa:NV14770-PA} OS=Nasonia vitripennis (Parasitic wasp) PE=3 SV=1	PREDICTED: trypsin-7 [Nasonia vitripennis]
EVM0009949.1	Molecular Function: catalytic activity (GO:0003824);;	--	[E]	Amino acid transport and metabolism	Uncharacterized protein {ECO:0000313|EnsemblMetazoa:NV23799-PA} OS=Nasonia vitripennis (Parasitic wasp) PE=3 SV=1	PREDICTED: chymotrypsin-2-like [Nasonia vitripennis]
EVM0010645.1	Molecular Function: catalytic activity (GO:0003824);;	--	[E]	Amino acid transport and metabolism	Uncharacterized protein {ECO:0000313|EnsemblMetazoa:NV20642-PA} OS=Nasonia vitripennis (Parasitic wasp) PE=3 SV=1	PREDICTED: trypsin-1-like [Nasonia vitripennis]
EVM0012488.1	Molecular Function: hydrolase activity (GO:0016787);;	--	[E]	Amino acid transport and metabolism	Uncharacterized protein {ECO:0000313|EnsemblMetazoa:NV23800-PA} OS=Nasonia vitripennis (Parasitic wasp) PE=3 SV=1	PREDICTED: mite allergen Der f 3-like [Nasonia vitripennis]
EVM0012743.1	--	--	[E]	Amino acid transport and metabolism	Uncharacterized protein {ECO:0000313|EnsemblMetazoa:NV14768-PA} OS=Nasonia vitripennis (Parasitic wasp) PE=3 SV=1	serine protease 4 precursor [Nasonia vitripennis]
EVM0013195.1	Molecular Function: catalytic activity (GO:0003824);;	--	[E]	Amino acid transport and metabolism	Uncharacterized protein {ECO:0000313|EnsemblMetazoa:NV23800-PA} OS=Nasonia vitripennis (Parasitic wasp) PE=3 SV=1	serine protease 43 precursor [Nasonia vitripennis]
EVM0016503.1	--	--	[E]	Amino acid transport and metabolism	Uncharacterized protein {ECO:0000313|EnsemblMetazoa:NV14777-PA} OS=Nasonia vitripennis (Parasitic wasp) PE=3 SV=1	serine protease 11 precursor [Nasonia vitripennis]
EVM0000022.1	Molecular Function: peptidase activity (GO:0008233);;	--	[E]	Amino acid transport and metabolism	Uncharacterized protein {ECO:0000313|EnsemblMetazoa:NV10369-PA} OS=Nasonia vitripennis (Parasitic wasp) PE=3 SV=1	serine protease 137 precursor [Nasonia vitripennis]
EVM0000281.1	Molecular Function: peptidase activity (GO:0008233);;	--	[E]	Amino acid transport and metabolism	Uncharacterized protein {ECO:0000313|EnsemblMetazoa:NV10371-PA} OS=Nasonia vitripennis (Parasitic wasp) PE=3 SV=1	PREDICTED: chymotrypsin-2 isoform X2 [Nasonia vitripennis]
EVM0001309.1	Molecular Function: peptidase activity (GO:0008233);;	--	[E]	Amino acid transport and metabolism	Uncharacterized protein {ECO:0000313|EnsemblMetazoa:NV10369-PA} OS=Nasonia vitripennis (Parasitic wasp) PE=3 SV=1	serine protease 137 precursor [Nasonia vitripennis]
EVM0001392.1	Cellular Component: extracellular region (GO:0005576);; Molecular Function: serine-type peptidase activity (GO:0008236);;	--	[E]	Amino acid transport and metabolism	Uncharacterized protein {ECO:0000313|EnsemblMetazoa:NV10369-PA} OS=Nasonia vitripennis (Parasitic wasp) PE=3 SV=1	serine protease 137 precursor [Nasonia vitripennis]
EVM0001653.1	Molecular Function: peptidase activity (GO:0008233);;	--	[E]	Amino acid transport and metabolism	Uncharacterized protein {ECO:0000313|EnsemblMetazoa:NV10369-PA} OS=Nasonia vitripennis (Parasitic wasp) PE=3 SV=1	serine protease 137 precursor [Nasonia vitripennis]
EVM0003825.1	Molecular Function: hydrolase activity (GO:0016787);;	--	[E]	Amino acid transport and metabolism	Uncharacterized protein {ECO:0000313|EnsemblMetazoa:NV10369-PA} OS=Nasonia vitripennis (Parasitic wasp) PE=3 SV=1	serine protease 137 precursor [Nasonia vitripennis]
EVM0003888.1	Molecular Function: hydrolase activity (GO:0016787);;	--	[E]	Amino acid transport and metabolism	Uncharacterized protein {ECO:0000313|EnsemblMetazoa:NV10369-PA} OS=Nasonia vitripennis (Parasitic wasp) PE=3 SV=1	serine protease 137 precursor [Nasonia vitripennis]
EVM0004495.1	Molecular Function: hydrolase activity (GO:0016787);;	--	[E]	Amino acid transport and metabolism	Uncharacterized protein {ECO:0000313|EnsemblMetazoa:NV10369-PA} OS=Nasonia vitripennis (Parasitic wasp) PE=3 SV=1	serine protease 137 precursor [Nasonia vitripennis]
EVM0005892.1	Molecular Function: peptidase activity (GO:0008233);;	--	[E]	Amino acid transport and metabolism	Uncharacterized protein {ECO:0000313|EnsemblMetazoa:NV10371-PA} OS=Nasonia vitripennis (Parasitic wasp) PE=3 SV=1	PREDICTED: chymotrypsin-2 [Nasonia vitripennis]
EVM0006324.1	Molecular Function: peptidase activity (GO:0008233);;	--	[E]	Amino acid transport and metabolism	Uncharacterized protein {ECO:0000313|EnsemblMetazoa:NV10369-PA} OS=Nasonia vitripennis (Parasitic wasp) PE=3 SV=1	serine protease 137 precursor [Nasonia vitripennis]
EVM0007254.1	Molecular Function: hydrolase activity (GO:0016787);;	--	[E]	Amino acid transport and metabolism	Uncharacterized protein {ECO:0000313|EnsemblMetazoa:NV10371-PA} OS=Nasonia vitripennis (Parasitic wasp) PE=3 SV=1	PREDICTED: chymotrypsin-2 [Nasonia vitripennis]
EVM0007678.1	Molecular Function: peptidase activity (GO:0008233);;	--	[E]	Amino acid transport and metabolism	Uncharacterized protein {ECO:0000313|EnsemblMetazoa:NV10371-PA} OS=Nasonia vitripennis (Parasitic wasp) PE=3 SV=1	PREDICTED: chymotrypsin-2 [Nasonia vitripennis]
EVM0007795.1	Molecular Function: hydrolase activity (GO:0016787);;	--	[E]	Amino acid transport and metabolism	Uncharacterized protein {ECO:0000313|EnsemblMetazoa:NV10369-PA} OS=Nasonia vitripennis (Parasitic wasp) PE=3 SV=1	PREDICTED: chymotrypsin-2 [Nasonia vitripennis]
EVM0007972.1	Molecular Function: peptidase activity (GO:0008233);;	--	[E]	Amino acid transport and metabolism	Uncharacterized protein {ECO:0000313|EnsemblMetazoa:NV10369-PA} OS=Nasonia vitripennis (Parasitic wasp) PE=3 SV=1	serine protease 137 precursor [Nasonia vitripennis]
EVM0008071.1	Molecular Function: peptidase activity (GO:0008233);;	--	[E]	Amino acid transport and metabolism	Uncharacterized protein {ECO:0000313|EnsemblMetazoa:NV10369-PA} OS=Nasonia vitripennis (Parasitic wasp) PE=3 SV=1	serine protease 137 precursor [Nasonia vitripennis]
EVM0009802.1	Molecular Function: hydrolase activity (GO:0016787);;	--	[E]	Amino acid transport and metabolism	Uncharacterized protein {ECO:0000313|EnsemblMetazoa:NV10369-PA} OS=Nasonia vitripennis (Parasitic wasp) PE=3 SV=1	serine protease 137 precursor [Nasonia vitripennis]
EVM0010224.1	Molecular Function: hydrolase activity (GO:0016787);;	--	[E]	Amino acid transport and metabolism	Uncharacterized protein {ECO:0000313|EnsemblMetazoa:GB40926-PA} OS=Apis mellifera (Honeybee) PE=3 SV=1	PREDICTED: chymotrypsin-1-like [Microplitis demolitor]
EVM0010945.1	Molecular Function: hydrolase activity (GO:0016787);;	--	[E]	Amino acid transport and metabolism	Uncharacterized protein {ECO:0000313|EnsemblMetazoa:NV10369-PA} OS=Nasonia vitripennis (Parasitic wasp) PE=3 SV=1	serine protease 137 precursor [Nasonia vitripennis]
EVM0011841.1	Molecular Function: peptidase activity (GO:0008233);;	--	[E]	Amino acid transport and metabolism	Uncharacterized protein {ECO:0000313|EnsemblMetazoa:NV10369-PA} OS=Nasonia vitripennis (Parasitic wasp) PE=3 SV=1	serine protease 137 precursor [Nasonia vitripennis]
EVM0012406.1	Molecular Function: hydrolase activity (GO:0016787);;	--	[E]	Amino acid transport and metabolism	Uncharacterized protein {ECO:0000313|EnsemblMetazoa:NV10369-PA} OS=Nasonia vitripennis (Parasitic wasp) PE=3 SV=1	serine protease 137 precursor [Nasonia vitripennis]
EVM0012532.1	Molecular Function: hydrolase activity (GO:0016787);;	--	[E]	Amino acid transport and metabolism	Uncharacterized protein {ECO:0000313|EnsemblMetazoa:NV10369-PA} OS=Nasonia vitripennis (Parasitic wasp) PE=3 SV=1	serine protease 137 precursor [Nasonia vitripennis]
EVM0013783.1	Molecular Function: hydrolase activity (GO:0016787);;	--	[E]	Amino acid transport and metabolism	Uncharacterized protein {ECO:0000313|EnsemblMetazoa:NV10369-PA} OS=Nasonia vitripennis (Parasitic wasp) PE=3 SV=1	serine protease 137 precursor [Nasonia vitripennis]
EVM0014239.1	Molecular Function: peptidase activity (GO:0008233);;	--	[E]	Amino acid transport and metabolism	Uncharacterized protein {ECO:0000313|EnsemblMetazoa:NV11724-PA} OS=Nasonia vitripennis (Parasitic wasp) PE=3 SV=1	PREDICTED: serine protease 120 isoform X1 [Nasonia vitripennis]
EVM0015042.1	Molecular Function: hydrolase activity (GO:0016787);;	--	[E]	Amino acid transport and metabolism	Uncharacterized protein {ECO:0000313|EnsemblMetazoa:NV10369-PA} OS=Nasonia vitripennis (Parasitic wasp) PE=3 SV=1	serine protease 137 precursor [Nasonia vitripennis]
EVM0016624.1	Molecular Function: peptidase activity (GO:0008233);;	--	[E]	Amino acid transport and metabolism	Uncharacterized protein {ECO:0000313|EnsemblMetazoa:NV10369-PA} OS=Nasonia vitripennis (Parasitic wasp) PE=3 SV=1	serine protease 137 precursor [Nasonia vitripennis]
EVM0017687.1	Molecular Function: peptidase activity (GO:0008233);;	--	[E]	Amino acid transport and metabolism	Uncharacterized protein {ECO:0000313|EnsemblMetazoa:NV10369-PA} OS=Nasonia vitripennis (Parasitic wasp) PE=3 SV=1	serine protease 137 precursor [Nasonia vitripennis]
EVM0018391.1	Molecular Function: peptidase activity (GO:0008233);;	--	[E]	Amino acid transport and metabolism	Uncharacterized protein {ECO:0000313|EnsemblMetazoa:NV10369-PA} OS=Nasonia vitripennis (Parasitic wasp) PE=3 SV=1	serine protease 137 precursor [Nasonia vitripennis]
EVM0018507.1	Molecular Function: peptidase activity (GO:0008233);;	--	[E]	Amino acid transport and metabolism	Uncharacterized protein {ECO:0000313|EnsemblMetazoa:NV10371-PA} OS=Nasonia vitripennis (Parasitic wasp) PE=3 SV=1	PREDICTED: chymotrypsin-2 [Nasonia vitripennis]
EVM0018728.1	Molecular Function: hydrolase activity (GO:0016787);;	--	[E]	Amino acid transport and metabolism	Uncharacterized protein {ECO:0000313|EnsemblMetazoa:NV10369-PA} OS=Nasonia vitripennis (Parasitic wasp) PE=3 SV=1	serine protease 137 precursor [Nasonia vitripennis]
EVM0018871.1	Molecular Function: peptidase activity (GO:0008233);;	--	[E]	Amino acid transport and metabolism	Uncharacterized protein {ECO:0000313|EnsemblMetazoa:NV10369-PA} OS=Nasonia vitripennis (Parasitic wasp) PE=3 SV=1	serine protease 137 precursor [Nasonia vitripennis]
EVM0018963.1	Molecular Function: hydrolase activity (GO:0016787);;	--	[E]	Amino acid transport and metabolism	Uncharacterized protein {ECO:0000313|EnsemblMetazoa:NV10371-PA} OS=Nasonia vitripennis (Parasitic wasp) PE=3 SV=1	PREDICTED: chymotrypsin-2 [Nasonia vitripennis]
EVM0000300.1	--	K00069|2.14239e-137|nvi:100120013|K00069 15-hydroxyprostaglandin dehydrogenase (NAD) [EC:1.1.1.141] | (RefSeq) 15-hydroxyprostaglandin dehydrogenase [NAD(+)]-like	[IR]	--	Uncharacterized protein {ECO:0000313|EnsemblMetazoa:NV14579-PA} OS=Nasonia vitripennis (Parasitic wasp) PE=3 SV=1	PREDICTED: 15-hydroxyprostaglandin dehydrogenase [NAD(+)]-like [Nasonia vitripennis]
EVM0000373.1	Molecular Function: oxidoreductase activity (GO:0016491);; Biological Process: oxidation-reduction process (GO:0055114);;	--	[IR]	--	Uncharacterized protein {ECO:0000313|EnsemblMetazoa:NV12996-PA} OS=Nasonia vitripennis (Parasitic wasp) PE=3 SV=1	PREDICTED: 15-hydroxyprostaglandin dehydrogenase [NAD(+)]-like [Nasonia vitripennis]
EVM0003866.1	--	--	[IR]	--	Uncharacterized protein {ECO:0000313|EnsemblMetazoa:NV11749-PA} OS=Nasonia vitripennis (Parasitic wasp) PE=3 SV=1	PREDICTED: 15-hydroxyprostaglandin dehydrogenase [NAD(+)]-like [Nasonia vitripennis]
EVM0005346.1	--	--	[IR]	--	Uncharacterized protein {ECO:0000313|EnsemblMetazoa:NV14562-PA} OS=Nasonia vitripennis (Parasitic wasp) PE=3 SV=1	PREDICTED: alcohol dehydrogenase-like [Nasonia vitripennis]
EVM0005436.1	--	--	[IR]	--	Uncharacterized protein {ECO:0000313|EnsemblMetazoa:NV10120-PA} OS=Nasonia vitripennis (Parasitic wasp) PE=3 SV=1	PREDICTED: 15-hydroxyprostaglandin dehydrogenase [NAD(+)]-like isoform X2 [Nasonia vitripennis]
EVM0006335.1	--	--	[IR]	--	Uncharacterized protein {ECO:0000313|EnsemblMetazoa:NV14562-PA} OS=Nasonia vitripennis (Parasitic wasp) PE=3 SV=1	PREDICTED: alcohol dehydrogenase-like [Nasonia vitripennis]
EVM0006673.1	--	--	[IR]	--	Uncharacterized protein {ECO:0000313|EnsemblMetazoa:NV10125-PA} OS=Nasonia vitripennis (Parasitic wasp) PE=3 SV=1	PREDICTED: alcohol dehydrogenase 1-like [Nasonia vitripennis]
EVM0007831.1	--	--	[IR]	--	Uncharacterized protein {ECO:0000313|EnsemblMetazoa:NV10125-PA} OS=Nasonia vitripennis (Parasitic wasp) PE=3 SV=1	PREDICTED: alcohol dehydrogenase 1-like [Nasonia vitripennis]
EVM0009299.1	--	--	[IR]	--	Uncharacterized protein {ECO:0000313|EnsemblMetazoa:NV10125-PA} OS=Nasonia vitripennis (Parasitic wasp) PE=3 SV=1	PREDICTED: alcohol dehydrogenase 1-like [Nasonia vitripennis]
EVM0011405.1	--	--	[IR]	--	Uncharacterized protein {ECO:0000313|EnsemblMetazoa:NV10125-PA} OS=Nasonia vitripennis (Parasitic wasp) PE=3 SV=1	PREDICTED: alcohol dehydrogenase 1-like [Nasonia vitripennis]
EVM0011512.1	Biological Process: metabolic process (GO:0008152);;	--	[IR]	--	Uncharacterized protein {ECO:0000313|EnsemblMetazoa:NV10120-PA} OS=Nasonia vitripennis (Parasitic wasp) PE=3 SV=1	PREDICTED: 15-hydroxyprostaglandin dehydrogenase [NAD(+)]-like isoform X2 [Nasonia vitripennis]
EVM0012067.1	--	--	[IR]	--	Uncharacterized protein {ECO:0000313|EnsemblMetazoa:NV14562-PA} OS=Nasonia vitripennis (Parasitic wasp) PE=3 SV=1	PREDICTED: alcohol dehydrogenase-like [Nasonia vitripennis]
EVM0016380.1	--	--	[IR]	--	Uncharacterized protein {ECO:0000313|EnsemblMetazoa:NV10125-PA} OS=Nasonia vitripennis (Parasitic wasp) PE=3 SV=1	PREDICTED: alcohol dehydrogenase 1-like [Nasonia vitripennis]
EVM0017524.1	--	--	[IR]	--	Uncharacterized protein {ECO:0000313|EnsemblMetazoa:NV10125-PA} OS=Nasonia vitripennis (Parasitic wasp) PE=3 SV=1	PREDICTED: alcohol dehydrogenase 1-like [Nasonia vitripennis]
EVM0018479.1	Molecular Function: oxidoreductase activity (GO:0016491);; Biological Process: oxidation-reduction process (GO:0055114);;	K00069|5.87798e-173|nvi:100122548|K00069 15-hydroxyprostaglandin dehydrogenase (NAD) [EC:1.1.1.141] | (RefSeq) 15-hydroxyprostaglandin dehydrogenase [NAD(+)]-like	[IR]	--	Uncharacterized protein {ECO:0000313|EnsemblMetazoa:NV10165-PA} OS=Nasonia vitripennis (Parasitic wasp) PE=3 SV=1	PREDICTED: 15-hydroxyprostaglandin dehydrogenase [NAD(+)]-like [Nasonia vitripennis]
EVM0018530.1	--	--	[IR]	--	Uncharacterized protein {ECO:0000313|EnsemblMetazoa:NV10125-PA} OS=Nasonia vitripennis (Parasitic wasp) PE=3 SV=1	PREDICTED: alcohol dehydrogenase 1-like [Nasonia vitripennis]
EVM0018834.1	--	--	[IR]	--	Uncharacterized protein {ECO:0000313|EnsemblMetazoa:NV14562-PA} OS=Nasonia vitripennis (Parasitic wasp) PE=3 SV=1	PREDICTED: alcohol dehydrogenase-like [Nasonia vitripennis]
EVM0000942.1	--	--	[I]	Lipid transport and metabolism	Uncharacterized protein {ECO:0000313|EnsemblMetazoa:NV22271-PA} OS=Nasonia vitripennis (Parasitic wasp) PE=4 SV=1	PREDICTED: 4-coumarate--CoA ligase 1-like [Nasonia vitripennis]
EVM0003417.1	--	--	[I]	Lipid transport and metabolism	Uncharacterized protein {ECO:0000313|EnsemblMetazoa:NV11855-PA} OS=Nasonia vitripennis (Parasitic wasp) PE=4 SV=1	PREDICTED: 4-coumarate--CoA ligase 1-like [Nasonia vitripennis]
EVM0003940.1	--	--	[I]	Lipid transport and metabolism	Uncharacterized protein {ECO:0000313|EnsemblMetazoa:NV22271-PA} OS=Nasonia vitripennis (Parasitic wasp) PE=4 SV=1	PREDICTED: 4-coumarate--CoA ligase 1-like [Nasonia vitripennis]
EVM0005096.1	--	--	[I]	Lipid transport and metabolism	Uncharacterized protein {ECO:0000313|EnsemblMetazoa:NV10449-PA} OS=Nasonia vitripennis (Parasitic wasp) PE=4 SV=1	PREDICTED: luciferase-like isoform X1 [Nasonia vitripennis]
EVM0006082.1	--	--	[I]	Lipid transport and metabolism	Uncharacterized protein {ECO:0000313|EnsemblMetazoa:NV11855-PA} OS=Nasonia vitripennis (Parasitic wasp) PE=4 SV=1	PREDICTED: 4-coumarate--CoA ligase 1-like [Nasonia vitripennis]
EVM0006919.1	--	--	[I]	Lipid transport and metabolism	Uncharacterized protein {ECO:0000313|EnsemblMetazoa:NV22271-PA} OS=Nasonia vitripennis (Parasitic wasp) PE=4 SV=1	PREDICTED: 4-coumarate--CoA ligase 1-like [Nasonia vitripennis]
EVM0007546.3	--	--	[I]	Lipid transport and metabolism	Uncharacterized protein {ECO:0000313|EnsemblMetazoa:NV22271-PA} OS=Nasonia vitripennis (Parasitic wasp) PE=4 SV=1	PREDICTED: 4-coumarate--CoA ligase 1-like [Nasonia vitripennis]
EVM0009331.1	--	--	[I]	Lipid transport and metabolism	Uncharacterized protein {ECO:0000313|EnsemblMetazoa:NV22271-PA} OS=Nasonia vitripennis (Parasitic wasp) PE=4 SV=1	PREDICTED: 4-coumarate--CoA ligase 1-like [Nasonia vitripennis]
EVM0009845.1	--	--	[I]	Lipid transport and metabolism	Uncharacterized protein {ECO:0000313|EnsemblMetazoa:NV11855-PA} OS=Nasonia vitripennis (Parasitic wasp) PE=4 SV=1	PREDICTED: 4-coumarate--CoA ligase 1-like [Nasonia vitripennis]
EVM0011789.1	--	--	[I]	Lipid transport and metabolism	Uncharacterized protein {ECO:0000313|EnsemblMetazoa:NV22271-PA} OS=Nasonia vitripennis (Parasitic wasp) PE=4 SV=1	PREDICTED: luciferin 4-monooxygenase-like isoform X2 [Nasonia vitripennis]
EVM0012144.1	--	--	[I]	Lipid transport and metabolism	Uncharacterized protein {ECO:0000313|EnsemblMetazoa:NV22271-PA} OS=Nasonia vitripennis (Parasitic wasp) PE=4 SV=1	PREDICTED: 4-coumarate--CoA ligase 1-like [Nasonia vitripennis]
EVM0012220.1	--	--	[I]	Lipid transport and metabolism	Uncharacterized protein {ECO:0000313|EnsemblMetazoa:NV11855-PA} OS=Nasonia vitripennis (Parasitic wasp) PE=4 SV=1	PREDICTED: 4-coumarate--CoA ligase 1-like [Nasonia vitripennis]
EVM0013300.1	--	--	[I]	Lipid transport and metabolism	Uncharacterized protein {ECO:0000313|EnsemblMetazoa:ACEP15346-PA} OS=Atta cephalotes (Leafcutter ant) PE=4 SV=1	Luciferin 4-monooxygenase, partial [Cerapachys biroi]
EVM0014520.1	--	--	[I]	Lipid transport and metabolism	Uncharacterized protein {ECO:0000313|EnsemblMetazoa:NV11855-PA} OS=Nasonia vitripennis (Parasitic wasp) PE=4 SV=1	PREDICTED: luciferase-like isoform X1 [Nasonia vitripennis]
EVM0016356.1	--	--	[I]	Lipid transport and metabolism	Luciferin 4-monooxygenase {ECO:0000313|EMBL:EGI64552.1} OS=Acromyrmex echinatior (Panamanian leafcutter ant) PE=4 SV=1	PREDICTED: luciferin 4-monooxygenase-like isoform X2 [Apis dorsata]
EVM0000880.1	--	--	--	--	Uncharacterized protein {ECO:0000313|EnsemblMetazoa:NV17467-PA} OS=Nasonia vitripennis (Parasitic wasp) PE=4 SV=1	PREDICTED: uncharacterized protein LOC103317564 [Nasonia vitripennis]
EVM0001057.1	--	--	--	--	Uncharacterized protein {ECO:0000313|EnsemblMetazoa:NV17467-PA} OS=Nasonia vitripennis (Parasitic wasp) PE=4 SV=1	PREDICTED: uncharacterized protein LOC105203341, partial [Solenopsis invicta]
EVM0001592.1	--	--	--	--	Uncharacterized protein {ECO:0000313|EnsemblMetazoa:NV18933-PA} OS=Nasonia vitripennis (Parasitic wasp) PE=4 SV=1	PREDICTED: uncharacterized protein LOC103317348 [Nasonia vitripennis]
EVM0001817.1	--	--	--	--	Uncharacterized protein {ECO:0000313|EnsemblMetazoa:NV17467-PA} OS=Nasonia vitripennis (Parasitic wasp) PE=4 SV=1	PREDICTED: uncharacterized protein LOC103317564 [Nasonia vitripennis]
EVM0002320.1	--	--	--	--	Uncharacterized protein {ECO:0000313|EnsemblMetazoa:NV18933-PA} OS=Nasonia vitripennis (Parasitic wasp) PE=4 SV=1	PREDICTED: uncharacterized protein LOC103317348 [Nasonia vitripennis]
EVM0003396.1	--	--	--	--	Uncharacterized protein {ECO:0000313|EnsemblMetazoa:NV18933-PA} OS=Nasonia vitripennis (Parasitic wasp) PE=4 SV=1	PREDICTED: uncharacterized protein LOC103317348 [Nasonia vitripennis]
EVM0005061.1	--	--	--	--	Uncharacterized protein {ECO:0000313|EnsemblMetazoa:NV18933-PA} OS=Nasonia vitripennis (Parasitic wasp) PE=4 SV=1	PREDICTED: uncharacterized protein LOC103317348 [Nasonia vitripennis]
EVM0006239.1	--	--	--	--	Uncharacterized protein {ECO:0000313|EnsemblMetazoa:NV18933-PA} OS=Nasonia vitripennis (Parasitic wasp) PE=4 SV=1	PREDICTED: uncharacterized protein LOC103317347 [Nasonia vitripennis]
EVM0007710.1	--	--	[R]	General function prediction only	Uncharacterized protein {ECO:0000313|EnsemblMetazoa:NV18933-PA} OS=Nasonia vitripennis (Parasitic wasp) PE=4 SV=1	PREDICTED: uncharacterized protein LOC103317348 [Nasonia vitripennis]
EVM0007714.1	--	--	[R]	General function prediction only	Uncharacterized protein {ECO:0000313|EnsemblMetazoa:NV18933-PA} OS=Nasonia vitripennis (Parasitic wasp) PE=4 SV=1	PREDICTED: uncharacterized protein LOC103317348 [Nasonia vitripennis]
EVM0008604.1	--	--	--	--	Uncharacterized protein {ECO:0000313|EnsemblMetazoa:NV18933-PA} OS=Nasonia vitripennis (Parasitic wasp) PE=4 SV=1	PREDICTED: uncharacterized protein LOC103317346 [Nasonia vitripennis]
EVM0008921.1	--	--	[R]	General function prediction only	Uncharacterized protein {ECO:0000313|EnsemblMetazoa:NV18933-PA} OS=Nasonia vitripennis (Parasitic wasp) PE=4 SV=1	PREDICTED: uncharacterized protein LOC103317348 [Nasonia vitripennis]
EVM0011279.1	--	--	--	--	Uncharacterized protein {ECO:0000313|EnsemblMetazoa:NV18933-PA} OS=Nasonia vitripennis (Parasitic wasp) PE=4 SV=1	PREDICTED: uncharacterized protein LOC103317348 [Nasonia vitripennis]
EVM0011786.1	--	--	[R]	General function prediction only	Uncharacterized protein {ECO:0000313|EnsemblMetazoa:NV18933-PA} OS=Nasonia vitripennis (Parasitic wasp) PE=4 SV=1	PREDICTED: uncharacterized protein LOC103317348 [Nasonia vitripennis]
EVM0012281.1	--	--	--	--	Uncharacterized protein {ECO:0000313|EnsemblMetazoa:NV17467-PA} OS=Nasonia vitripennis (Parasitic wasp) PE=4 SV=1	PREDICTED: uncharacterized protein LOC103317564 [Nasonia vitripennis]
EVM0012929.1	--	--	[R]	General function prediction only	Uncharacterized protein {ECO:0000313|EnsemblMetazoa:NV18933-PA} OS=Nasonia vitripennis (Parasitic wasp) PE=4 SV=1	PREDICTED: uncharacterized protein LOC103317348 [Nasonia vitripennis]
EVM0015085.1	--	--	--	--	Uncharacterized protein {ECO:0000313|EnsemblMetazoa:NV18933-PA} OS=Nasonia vitripennis (Parasitic wasp) PE=4 SV=1	PREDICTED: uncharacterized protein LOC103317346 [Nasonia vitripennis]
EVM0015691.1	--	--	--	--	Uncharacterized protein {ECO:0000313|EnsemblMetazoa:NV17467-PA} OS=Nasonia vitripennis (Parasitic wasp) PE=4 SV=1	PREDICTED: uncharacterized protein LOC105203341, partial [Solenopsis invicta]
EVM0016048.1	--	--	[R]	General function prediction only	Uncharacterized protein {ECO:0000313|EnsemblMetazoa:NV18933-PA} OS=Nasonia vitripennis (Parasitic wasp) PE=4 SV=1	PREDICTED: uncharacterized protein LOC103317348 [Nasonia vitripennis]
EVM0017087.1	--	--	--	--	Uncharacterized protein {ECO:0000313|EnsemblMetazoa:NV18933-PA} OS=Nasonia vitripennis (Parasitic wasp) PE=4 SV=1	PREDICTED: uncharacterized protein LOC103317346 [Nasonia vitripennis]
EVM0017494.1	--	--	--	--	Uncharacterized protein {ECO:0000313|EnsemblMetazoa:NV18933-PA} OS=Nasonia vitripennis (Parasitic wasp) PE=4 SV=1	PREDICTED: uncharacterized protein LOC103317348 [Nasonia vitripennis]
EVM0017853.1	--	--	[R]	General function prediction only	Uncharacterized protein {ECO:0000313|EnsemblMetazoa:NV18933-PA} OS=Nasonia vitripennis (Parasitic wasp) PE=4 SV=1	PREDICTED: uncharacterized protein LOC103317348 [Nasonia vitripennis]
EVM0018896.1	--	--	[R]	General function prediction only	Uncharacterized protein {ECO:0000313|EnsemblMetazoa:NV17467-PA} OS=Nasonia vitripennis (Parasitic wasp) PE=4 SV=1	PREDICTED: uncharacterized protein LOC103572488 [Microplitis demolitor]
EVM0003581.1	--	--	[R]	General function prediction only	Uncharacterized protein {ECO:0000313|EnsemblMetazoa:NV17522-PA} OS=Nasonia vitripennis (Parasitic wasp) PE=3 SV=1	PREDICTED: venom carboxylesterase-6 [Nasonia vitripennis]
EVM0004158.1	--	--	[R]	General function prediction only	Uncharacterized protein {ECO:0000313|EnsemblMetazoa:NV13146-PA} OS=Nasonia vitripennis (Parasitic wasp) PE=3 SV=1	carboxylesterase clade E, member 10 precursor [Nasonia vitripennis]
EVM0005160.1	--	--	[R]	General function prediction only	Uncharacterized protein {ECO:0000313|EnsemblMetazoa:NV17436-PA} OS=Nasonia vitripennis (Parasitic wasp) PE=3 SV=1	PREDICTED: venom carboxylesterase-6 [Nasonia vitripennis]
EVM0007665.1	--	--	[R]	General function prediction only	Uncharacterized protein {ECO:0000313|EnsemblMetazoa:NV17522-PA} OS=Nasonia vitripennis (Parasitic wasp) PE=3 SV=1	PREDICTED: venom carboxylesterase-6 [Nasonia vitripennis]
EVM0009118.1	--	--	[R]	General function prediction only	Uncharacterized protein {ECO:0000313|EnsemblMetazoa:NV17435-PA} OS=Nasonia vitripennis (Parasitic wasp) PE=3 SV=1	PREDICTED: venom carboxylesterase-6 [Nasonia vitripennis]
EVM0010911.1	--	--	[R]	General function prediction only	Uncharacterized protein {ECO:0000313|EnsemblMetazoa:NV13147-PA} OS=Nasonia vitripennis (Parasitic wasp) PE=3 SV=1	carboxylesterase clade E, member 11 precursor [Nasonia vitripennis]
EVM0010981.1	--	--	[R]	General function prediction only	Uncharacterized protein {ECO:0000313|EnsemblMetazoa:NV17436-PA} OS=Nasonia vitripennis (Parasitic wasp) PE=3 SV=1	PREDICTED: venom carboxylesterase-6 [Nasonia vitripennis]
EVM0011314.1	--	--	[R]	General function prediction only	Uncharacterized protein {ECO:0000313|EnsemblMetazoa:NV17435-PA} OS=Nasonia vitripennis (Parasitic wasp) PE=3 SV=1	PREDICTED: venom carboxylesterase-6 [Nasonia vitripennis]
EVM0011929.1	--	--	[R]	General function prediction only	Uncharacterized protein {ECO:0000313|EnsemblMetazoa:NV17394-PA} OS=Nasonia vitripennis (Parasitic wasp) PE=4 SV=1	PREDICTED: venom carboxylesterase-6 [Nasonia vitripennis]
EVM0013788.1	Molecular Function: carboxylic ester hydrolase activity (GO:0052689);;	--	[R]	General function prediction only	Uncharacterized protein {ECO:0000313|EnsemblMetazoa:NV17394-PA} OS=Nasonia vitripennis (Parasitic wasp) PE=4 SV=1	PREDICTED: venom carboxylesterase-6 [Nasonia vitripennis]
EVM0014964.1	--	--	[R]	General function prediction only	Uncharacterized protein {ECO:0000313|EnsemblMetazoa:NV17522-PA} OS=Nasonia vitripennis (Parasitic wasp) PE=3 SV=1	PREDICTED: venom carboxylesterase-6 [Nasonia vitripennis]
EVM0016288.1	Molecular Function: hydrolase activity (GO:0016787);;	--	[R]	General function prediction only	Uncharacterized protein {ECO:0000313|EnsemblMetazoa:NV13147-PA} OS=Nasonia vitripennis (Parasitic wasp) PE=3 SV=1	carboxylesterase clade E, member 11 precursor [Nasonia vitripennis]
EVM0017878.1	--	--	[R]	General function prediction only	Uncharacterized protein {ECO:0000313|EnsemblMetazoa:NV17522-PA} OS=Nasonia vitripennis (Parasitic wasp) PE=3 SV=1	PREDICTED: venom carboxylesterase-6 [Nasonia vitripennis]
EVM0000124.1	--	--	[S]	Function unknown	Uncharacterized protein {ECO:0000313|EnsemblMetazoa:NV12664-PA} OS=Nasonia vitripennis (Parasitic wasp) PE=4 SV=1	PREDICTED: venom allergen 5-like [Nasonia vitripennis]
EVM0000667.1	--	--	[S]	Function unknown	Uncharacterized protein {ECO:0000313|EnsemblMetazoa:NV12665-PA} OS=Nasonia vitripennis (Parasitic wasp) PE=4 SV=1	antigen 5-like protein 1 precursor [Nasonia vitripennis]
EVM0001818.1	--	K19919|3.09951e-140|nvi:100121987|K19919 cysteine-rich secretory protein | (RefSeq) venom allergen 5.01-like	[S]	Function unknown	Uncharacterized protein {ECO:0000313|EnsemblMetazoa:NV12499-PA} OS=Nasonia vitripennis (Parasitic wasp) PE=4 SV=1	PREDICTED: venom allergen 5.01-like [Nasonia vitripennis]
EVM0002797.1	--	--	[S]	Function unknown	Uncharacterized protein {ECO:0000313|EnsemblMetazoa:NV12665-PA} OS=Nasonia vitripennis (Parasitic wasp) PE=4 SV=1	antigen 5-like protein 1 precursor [Nasonia vitripennis]
EVM0003073.1	--	--	[S]	Function unknown	Uncharacterized protein {ECO:0000313|EnsemblMetazoa:NV25694-PA} OS=Nasonia vitripennis (Parasitic wasp) PE=4 SV=1	PREDICTED: venom allergen 5-like [Nasonia vitripennis]
EVM0004477.1	--	K19919|1.40277e-92|nvi:100680164|K19919 cysteine-rich secretory protein | (RefSeq) uncharacterized LOC100680164	[S]	Function unknown	Uncharacterized protein {ECO:0000313|EnsemblMetazoa:NV25694-PA} OS=Nasonia vitripennis (Parasitic wasp) PE=4 SV=1	PREDICTED: uncharacterized protein LOC100680164 [Nasonia vitripennis]
EVM0004695.1	--	--	[S]	Function unknown	Uncharacterized protein {ECO:0000313|EnsemblMetazoa:NV12665-PA} OS=Nasonia vitripennis (Parasitic wasp) PE=4 SV=1	antigen 5-like protein 1 precursor [Nasonia vitripennis]
EVM0007322.1	--	--	[S]	Function unknown	Uncharacterized protein {ECO:0000313|EnsemblMetazoa:NV12664-PA} OS=Nasonia vitripennis (Parasitic wasp) PE=4 SV=1	PREDICTED: venom allergen 5-like [Nasonia vitripennis]
EVM0009162.1	--	--	[S]	Function unknown	Uncharacterized protein {ECO:0000313|EnsemblMetazoa:NV12664-PA} OS=Nasonia vitripennis (Parasitic wasp) PE=4 SV=1	PREDICTED: venom allergen 5-like [Nasonia vitripennis]
EVM0013574.1	--	--	[S]	Function unknown	Uncharacterized protein {ECO:0000313|EnsemblMetazoa:NV25694-PA} OS=Nasonia vitripennis (Parasitic wasp) PE=4 SV=1	Venom allergen [Cerapachys biroi]
EVM0016570.1	--	--	[S]	Function unknown	Venom allergen {ECO:0000313|EMBL:EZA55693.1} OS=Cerapachys biroi (Ant) PE=4 SV=1	Venom allergen [Cerapachys biroi]
EVM0016851.1	--	--	[S]	Function unknown	Uncharacterized protein {ECO:0000313|EnsemblMetazoa:NV25694-PA} OS=Nasonia vitripennis (Parasitic wasp) PE=4 SV=1	PREDICTED: venom allergen 5-like [Nasonia vitripennis]
EVM0017826.1	--	--	[S]	Function unknown	Uncharacterized protein {ECO:0000313|EnsemblMetazoa:NV25694-PA} OS=Nasonia vitripennis (Parasitic wasp) PE=4 SV=1	PREDICTED: venom allergen 5-like [Nasonia vitripennis]
EVM0002189.1	--	--	[L]	Replication, recombination and repair	Putative uncharacterized protein {ECO:0000313|EMBL:EFZ19802.1} (Fragment) OS=Solenopsis invicta (Red imported fire ant) PE=4 SV=1	PREDICTED: uncharacterized protein LOC105147086 isoform X2 [Acromyrmex echinatior]
EVM0002391.1	--	--	[L]	Replication, recombination and repair	Uncharacterized protein {ECO:0000313|EnsemblMetazoa:NV23585-PA} OS=Nasonia vitripennis (Parasitic wasp) PE=4 SV=1	PREDICTED: uncharacterized protein LOC100678932 isoform X1 [Nasonia vitripennis]
EVM0002826.1	--	--	[L]	Replication, recombination and repair	Uncharacterized protein {ECO:0000313|EnsemblMetazoa:NV18817-PA} OS=Nasonia vitripennis (Parasitic wasp) PE=4 SV=1	PREDICTED: uncharacterized protein LOC101863235 [Aplysia californica]
EVM0004338.1	--	--	[L]	Replication, recombination and repair	Uncharacterized protein {ECO:0000313|EnsemblMetazoa:ACEP16352-PA} OS=Atta cephalotes (Leafcutter ant) PE=4 SV=1	PREDICTED: uncharacterized protein LOC105205430 [Solenopsis invicta]
EVM0004685.1	--	--	--	--	Putative uncharacterized protein {ECO:0000313|EMBL:EFN74598.1} (Fragment) OS=Camponotus floridanus (Florida carpenter ant) PE=4 SV=1	PREDICTED: uncharacterized protein LOC105204431 [Solenopsis invicta]
EVM0006102.1	--	--	[L]	Replication, recombination and repair	Uncharacterized protein {ECO:0000313|EnsemblMetazoa:NV23585-PA} OS=Nasonia vitripennis (Parasitic wasp) PE=4 SV=1	PREDICTED: uncharacterized protein LOC100119837 isoform X1 [Nasonia vitripennis]
EVM0007868.1	--	--	[L]	Replication, recombination and repair	Uncharacterized protein {ECO:0000313|EnsemblMetazoa:ACEP16352-PA} OS=Atta cephalotes (Leafcutter ant) PE=4 SV=1	PREDICTED: uncharacterized protein LOC105147086 isoform X2 [Acromyrmex echinatior]
EVM0009222.1	--	--	[L]	Replication, recombination and repair	Uncharacterized protein {ECO:0000313|EnsemblMetazoa:NV23945-PA} OS=Nasonia vitripennis (Parasitic wasp) PE=4 SV=1	PREDICTED: uncharacterized protein LOC100119837 isoform X1 [Nasonia vitripennis]
EVM0010324.1	--	--	[L]	Replication, recombination and repair	Uncharacterized protein {ECO:0000313|EnsemblMetazoa:NV18817-PA} OS=Nasonia vitripennis (Parasitic wasp) PE=4 SV=1	PREDICTED: uncharacterized protein LOC103316797 [Nasonia vitripennis]
EVM0011712.1	--	--	--	--	Putative uncharacterized protein {ECO:0000313|EMBL:EFN74598.1} (Fragment) OS=Camponotus floridanus (Florida carpenter ant) PE=4 SV=1	PREDICTED: uncharacterized protein LOC105204431 [Solenopsis invicta]
EVM0012462.1	--	--	[L]	Replication, recombination and repair	Uncharacterized protein {ECO:0000313|EnsemblMetazoa:ACYPI32246-PA} OS=Acyrthosiphon pisum (Pea aphid) PE=4 SV=2	PREDICTED: uncharacterized protein LOC105205430 [Solenopsis invicta]
EVM0012784.1	--	--	[L]	Replication, recombination and repair	Putative nuclease HARBI1 {ECO:0000313|EMBL:JAC56726.1} OS=Bactrocera dorsalis (Oriental fruit fly) PE=4 SV=1	PREDICTED: uncharacterized protein LOC105205430 [Solenopsis invicta]
EVM0014603.1	--	--	[L]	Replication, recombination and repair	Uncharacterized protein {ECO:0000313|EnsemblMetazoa:NV18817-PA} OS=Nasonia vitripennis (Parasitic wasp) PE=4 SV=1	PREDICTED: uncharacterized protein LOC103316797 [Nasonia vitripennis]
EVM0015065.1	--	--	[L]	Replication, recombination and repair	Uncharacterized protein {ECO:0000313|EnsemblMetazoa:NV18817-PA} OS=Nasonia vitripennis (Parasitic wasp) PE=4 SV=1	PREDICTED: uncharacterized protein LOC103316797 [Nasonia vitripennis]
EVM0015987.1	--	--	[L]	Replication, recombination and repair	Uncharacterized protein {ECO:0000313|EnsemblMetazoa:NV18318-PA} OS=Nasonia vitripennis (Parasitic wasp) PE=4 SV=1	PREDICTED: uncharacterized protein LOC103316797 [Nasonia vitripennis]
EVM0016487.1	--	--	[L]	Replication, recombination and repair	Uncharacterized protein {ECO:0000313|EnsemblMetazoa:ACEP16352-PA} OS=Atta cephalotes (Leafcutter ant) PE=4 SV=1	PREDICTED: uncharacterized protein LOC105147086 isoform X2 [Acromyrmex echinatior]
EVM0016659.1	--	--	[L]	Replication, recombination and repair	Uncharacterized protein {ECO:0000313|EnsemblMetazoa:NV21828-PA} OS=Nasonia vitripennis (Parasitic wasp) PE=4 SV=1	PREDICTED: uncharacterized protein LOC100678796 [Nasonia vitripennis]
EVM0017897.1	--	--	[L]	Replication, recombination and repair	Uncharacterized protein {ECO:0000313|EnsemblMetazoa:NV23585-PA} OS=Nasonia vitripennis (Parasitic wasp) PE=4 SV=1	PREDICTED: uncharacterized protein LOC103317169 [Nasonia vitripennis]
EVM0003373.1	--	--	--	--	Uncharacterized protein {ECO:0000313|EnsemblMetazoa:NV13161-PA} OS=Nasonia vitripennis (Parasitic wasp) PE=4 SV=1	PREDICTED: endocuticle structural glycoprotein ABD-5 [Nasonia vitripennis]
EVM0003604.1	--	--	--	--	Uncharacterized protein {ECO:0000313|EnsemblMetazoa:NV13163-PA} OS=Nasonia vitripennis (Parasitic wasp) PE=4 SV=1	PREDICTED: larval cuticle protein 8 [Nasonia vitripennis]
EVM0005169.1	--	--	--	--	Uncharacterized protein {ECO:0000313|EnsemblMetazoa:NV13163-PA} OS=Nasonia vitripennis (Parasitic wasp) PE=4 SV=1	PREDICTED: larval cuticle protein 8 [Nasonia vitripennis]
EVM0005384.1	--	--	--	--	Uncharacterized protein {ECO:0000313|EnsemblMetazoa:NV13163-PA} OS=Nasonia vitripennis (Parasitic wasp) PE=4 SV=1	PREDICTED: larval cuticle protein 8 [Nasonia vitripennis]
EVM0005980.1	--	--	--	--	Uncharacterized protein {ECO:0000313|EnsemblMetazoa:NV13163-PA} OS=Nasonia vitripennis (Parasitic wasp) PE=4 SV=1	PREDICTED: larval cuticle protein 8 [Nasonia vitripennis]
EVM0006300.1	--	--	--	--	Uncharacterized protein {ECO:0000313|EnsemblMetazoa:NV13163-PA} OS=Nasonia vitripennis (Parasitic wasp) PE=4 SV=1	PREDICTED: larval cuticle protein 8 [Nasonia vitripennis]
EVM0007056.1	--	--	--	--	Uncharacterized protein {ECO:0000313|EnsemblMetazoa:NV13163-PA} OS=Nasonia vitripennis (Parasitic wasp) PE=4 SV=1	PREDICTED: larval cuticle protein 8 [Nasonia vitripennis]
EVM0007666.1	--	--	--	--	Uncharacterized protein {ECO:0000313|EnsemblMetazoa:NV13161-PA} OS=Nasonia vitripennis (Parasitic wasp) PE=4 SV=1	PREDICTED: endocuticle structural glycoprotein ABD-5 [Nasonia vitripennis]
EVM0010986.1	--	--	--	--	Uncharacterized protein {ECO:0000313|EnsemblMetazoa:NV13159-PA} OS=Nasonia vitripennis (Parasitic wasp) PE=4 SV=1	PREDICTED: endocuticle structural glycoprotein ABD-5 [Nasonia vitripennis]
EVM0013280.1	--	--	--	--	Uncharacterized protein {ECO:0000313|EnsemblMetazoa:NV13161-PA} OS=Nasonia vitripennis (Parasitic wasp) PE=4 SV=1	PREDICTED: endocuticle structural glycoprotein ABD-5 [Nasonia vitripennis]
EVM0013491.1	--	--	--	--	Uncharacterized protein {ECO:0000313|EnsemblMetazoa:NV13163-PA} OS=Nasonia vitripennis (Parasitic wasp) PE=4 SV=1	PREDICTED: larval cuticle protein 8 [Nasonia vitripennis]
EVM0017147.1	--	--	--	--	Uncharacterized protein {ECO:0000313|EnsemblMetazoa:NV13161-PA} OS=Nasonia vitripennis (Parasitic wasp) PE=4 SV=1	PREDICTED: larval cuticle protein 8 [Nasonia vitripennis]
EVM0000629.1	Molecular Function: serine-type peptidase activity (GO:0008236);;	--	[E]	Amino acid transport and metabolism	Uncharacterized protein {ECO:0000313|EnsemblMetazoa:NV12911-PA} OS=Nasonia vitripennis (Parasitic wasp) PE=3 SV=1	PREDICTED: trypsin-1-like [Apis florea]
EVM0002435.1	Molecular Function: peptidase activity (GO:0008233);;	--	[E]	Amino acid transport and metabolism	Uncharacterized protein {ECO:0000313|EnsemblMetazoa:NV12911-PA} OS=Nasonia vitripennis (Parasitic wasp) PE=3 SV=1	serine protease 52 precursor [Nasonia vitripennis]
EVM0002601.1	Molecular Function: hydrolase activity (GO:0016787);;	--	[E]	Amino acid transport and metabolism	Uncharacterized protein {ECO:0000313|EnsemblMetazoa:NV12910-PA} OS=Nasonia vitripennis (Parasitic wasp) PE=3 SV=1	serine protease 49 precursor [Nasonia vitripennis]
EVM0003246.1	Molecular Function: catalytic activity (GO:0003824);;	--	[E]	Amino acid transport and metabolism	Putative uncharacterized protein {ECO:0000313|EMBL:EFZ19174.1} (Fragment) OS=Solenopsis invicta (Red imported fire ant) PE=3 SV=1	PREDICTED: transmembrane protease serine 9-like [Harpegnathos saltator]
EVM0004909.1	Molecular Function: hydrolase activity (GO:0016787);;	--	[E]	Amino acid transport and metabolism	Uncharacterized protein {ECO:0000313|EnsemblMetazoa:NV12910-PA} OS=Nasonia vitripennis (Parasitic wasp) PE=3 SV=1	serine protease 49 precursor [Nasonia vitripennis]
EVM0006343.1	Molecular Function: peptidase activity (GO:0008233);;	--	[E]	Amino acid transport and metabolism	Uncharacterized protein {ECO:0000313|EnsemblMetazoa:NV12911-PA} OS=Nasonia vitripennis (Parasitic wasp) PE=3 SV=1	serine protease 52 precursor [Nasonia vitripennis]
EVM0006765.1	Molecular Function: hydrolase activity (GO:0016787);;	--	[E]	Amino acid transport and metabolism	Trypsin-1 {ECO:0000313|EMBL:EFN75264.1} OS=Harpegnathos saltator (Jerdon's jumping ant) PE=3 SV=1	Trypsin-1 [Harpegnathos saltator]
EVM0006860.1	Molecular Function: peptidase activity (GO:0008233);;	--	[E]	Amino acid transport and metabolism	Uncharacterized protein {ECO:0000313|EnsemblMetazoa:NV12911-PA} OS=Nasonia vitripennis (Parasitic wasp) PE=3 SV=1	serine protease 52 precursor [Nasonia vitripennis]
EVM0006971.1	Molecular Function: peptidase activity (GO:0008233);;	--	[E]	Amino acid transport and metabolism	Uncharacterized protein {ECO:0000313|EnsemblMetazoa:NV15334-PA} OS=Nasonia vitripennis (Parasitic wasp) PE=3 SV=1	PREDICTED: serine protease 102 isoform X1 [Nasonia vitripennis]
EVM0007165.1	Molecular Function: peptidase activity (GO:0008233);;	--	[E]	Amino acid transport and metabolism	Uncharacterized protein {ECO:0000313|EnsemblMetazoa:NV12910-PA} OS=Nasonia vitripennis (Parasitic wasp) PE=3 SV=1	serine protease 49 precursor [Nasonia vitripennis]
EVM0009587.1	Molecular Function: hydrolase activity (GO:0016787);;	--	[E]	Amino acid transport and metabolism	Uncharacterized protein {ECO:0000313|EnsemblMetazoa:NV12909-PA} OS=Nasonia vitripennis (Parasitic wasp) PE=3 SV=1	serine protease 48 precursor [Nasonia vitripennis]
EVM0010475.1	Molecular Function: serine-type endopeptidase activity (GO:0004252);; Biological Process: proteolysis (GO:0006508);;	--	[E]	Amino acid transport and metabolism	Uncharacterized protein {ECO:0000313|EnsemblMetazoa:NV12907-PA} OS=Nasonia vitripennis (Parasitic wasp) PE=3 SV=1	PREDICTED: kallikrein 1-related peptidase b21-like [Nasonia vitripennis]
EVM0015478.1	Molecular Function: peptidase activity (GO:0008233);;	--	[E]	Amino acid transport and metabolism	Uncharacterized protein {ECO:0000313|EnsemblMetazoa:NV15334-PA} OS=Nasonia vitripennis (Parasitic wasp) PE=3 SV=1	PREDICTED: serine protease 102 isoform X1 [Nasonia vitripennis]
EVM0015763.1	Molecular Function: peptidase activity (GO:0008233);;	--	[E]	Amino acid transport and metabolism	Uncharacterized protein {ECO:0000313|EnsemblMetazoa:NV15334-PA} OS=Nasonia vitripennis (Parasitic wasp) PE=3 SV=1	PREDICTED: serine protease 102 isoform X1 [Nasonia vitripennis]
EVM0016652.1	Molecular Function: hydrolase activity (GO:0016787);;	--	[E]	Amino acid transport and metabolism	Uncharacterized protein {ECO:0000313|EnsemblMetazoa:NV12910-PA} OS=Nasonia vitripennis (Parasitic wasp) PE=3 SV=1	serine protease 49 precursor [Nasonia vitripennis]
EVM0001533.1	Molecular Function: binding (GO:0005488);;	--	[R]	General function prediction only	Uncharacterized protein {ECO:0000313|EnsemblMetazoa:NV24182-PA} OS=Nasonia vitripennis (Parasitic wasp) PE=4 SV=1	PREDICTED: uncharacterized protein LOC103318185 [Nasonia vitripennis]
EVM0005261.1	--	--	[R]	General function prediction only	Uncharacterized protein {ECO:0000313|EnsemblMetazoa:NV24182-PA} OS=Nasonia vitripennis (Parasitic wasp) PE=4 SV=1	PREDICTED: uncharacterized protein LOC103317288 [Nasonia vitripennis]
EVM0011281.1	--	--	[R]	General function prediction only	Uncharacterized protein {ECO:0000313|EnsemblMetazoa:NV24182-PA} OS=Nasonia vitripennis (Parasitic wasp) PE=4 SV=1	PREDICTED: uncharacterized protein LOC103318185 [Nasonia vitripennis]
EVM0011387.1	--	--	[R]	General function prediction only	Uncharacterized protein {ECO:0000313|EnsemblMetazoa:NV24182-PA} OS=Nasonia vitripennis (Parasitic wasp) PE=4 SV=1	PREDICTED: uncharacterized protein LOC103318185 [Nasonia vitripennis]
EVM0011697.1	--	--	[R]	General function prediction only	Putative uncharacterized protein {ECO:0000313|EMBL:EFN64015.1} (Fragment) OS=Camponotus floridanus (Florida carpenter ant) PE=4 SV=1	PREDICTED: uncharacterized protein LOC105201384 [Solenopsis invicta]
EVM0011733.1	--	--	[R]	General function prediction only	Uncharacterized protein {ECO:0000313|EnsemblMetazoa:NV30214-PA} OS=Nasonia vitripennis (Parasitic wasp) PE=4 SV=1	PREDICTED: uncharacterized protein LOC103318084 [Nasonia vitripennis]
EVM0013844.1	--	--	[R]	General function prediction only	Putative uncharacterized protein {ECO:0000313|EMBL:EFN65188.1} (Fragment) OS=Camponotus floridanus (Florida carpenter ant) PE=4 SV=1	PREDICTED: uncharacterized protein LOC105196225, partial [Solenopsis invicta]
EVM0014012.1	--	--	--	--	Putative uncharacterized protein {ECO:0000313|EMBL:EFN64015.1} (Fragment) OS=Camponotus floridanus (Florida carpenter ant) PE=4 SV=1	hypothetical protein EAG_00896 [Camponotus floridanus]
EVM0018264.1	--	--	[R]	General function prediction only	Uncharacterized protein {ECO:0000313|EnsemblMetazoa:NV24182-PA} OS=Nasonia vitripennis (Parasitic wasp) PE=4 SV=1	PREDICTED: uncharacterized protein LOC103318185 [Nasonia vitripennis]
EVM0018502.1	Molecular Function: binding (GO:0005488);;	--	[R]	General function prediction only	Uncharacterized protein {ECO:0000313|EnsemblMetazoa:NV24182-PA} OS=Nasonia vitripennis (Parasitic wasp) PE=4 SV=1	PREDICTED: uncharacterized protein LOC103318185 [Nasonia vitripennis]
EVM0001199.1	--	--	[I]	Lipid transport and metabolism	Uncharacterized protein {ECO:0000313|EnsemblMetazoa:NV24323-PA} OS=Nasonia vitripennis (Parasitic wasp) PE=4 SV=1	PREDICTED: venom acid phosphatase Acph-1-like isoform X2 [Nasonia vitripennis]
EVM0002355.1	--	--	[I]	Lipid transport and metabolism	Uncharacterized protein {ECO:0000313|EnsemblMetazoa:NV24323-PA} OS=Nasonia vitripennis (Parasitic wasp) PE=4 SV=1	PREDICTED: venom acid phosphatase Acph-1-like isoform X2 [Nasonia vitripennis]
EVM0005252.1	--	--	[I]	Lipid transport and metabolism	Uncharacterized protein {ECO:0000313|EnsemblMetazoa:NV24323-PA} OS=Nasonia vitripennis (Parasitic wasp) PE=4 SV=1	PREDICTED: venom acid phosphatase Acph-1-like [Nasonia vitripennis]
EVM0007350.1	--	--	[I]	Lipid transport and metabolism	Uncharacterized protein {ECO:0000313|EnsemblMetazoa:NV24323-PA} OS=Nasonia vitripennis (Parasitic wasp) PE=4 SV=1	PREDICTED: venom acid phosphatase Acph-1-like isoform X2 [Nasonia vitripennis]
EVM0008035.1	--	--	[I]	Lipid transport and metabolism	Uncharacterized protein {ECO:0000313|EnsemblMetazoa:NV11195-PA} OS=Nasonia vitripennis (Parasitic wasp) PE=4 SV=1	PREDICTED: venom acid phosphatase Acph-1-like [Nasonia vitripennis]
EVM0008339.1	--	--	[I]	Lipid transport and metabolism	Uncharacterized protein {ECO:0000313|EnsemblMetazoa:NV24323-PA} OS=Nasonia vitripennis (Parasitic wasp) PE=4 SV=1	PREDICTED: venom acid phosphatase Acph-1-like [Nasonia vitripennis]
EVM0010049.1	--	--	[I]	Lipid transport and metabolism	Uncharacterized protein {ECO:0000313|EnsemblMetazoa:NV18069-PA} OS=Nasonia vitripennis (Parasitic wasp) PE=4 SV=1	PREDICTED: venom acid phosphatase Acph-1-like [Nasonia vitripennis]
EVM0010723.1	--	K19283|0|nvi:100121843|K19283 prostatic aicd phosphatase [EC:3.1.3.2 3.1.3.5] | (RefSeq) venom acid phosphatase Acph-1-like	[I]	Lipid transport and metabolism	Uncharacterized protein {ECO:0000313|EnsemblMetazoa:NV14634-PA} OS=Nasonia vitripennis (Parasitic wasp) PE=4 SV=1	PREDICTED: venom acid phosphatase Acph-1-like [Nasonia vitripennis]
EVM0012849.1	--	--	[I]	Lipid transport and metabolism	Uncharacterized protein {ECO:0000313|EnsemblMetazoa:NV24323-PA} OS=Nasonia vitripennis (Parasitic wasp) PE=4 SV=1	PREDICTED: venom acid phosphatase Acph-1-like isoform X2 [Nasonia vitripennis]
EVM0015373.1	--	--	[I]	Lipid transport and metabolism	Uncharacterized protein {ECO:0000313|EnsemblMetazoa:NV24323-PA} OS=Nasonia vitripennis (Parasitic wasp) PE=4 SV=1	PREDICTED: venom acid phosphatase Acph-1-like isoform X2 [Nasonia vitripennis]
EVM0015533.1	--	--	[I]	Lipid transport and metabolism	Uncharacterized protein {ECO:0000313|EnsemblMetazoa:NV14635-PA} OS=Nasonia vitripennis (Parasitic wasp) PE=4 SV=1	venom acid phosphatase-like precursor [Nasonia vitripennis]
EVM0018891.1	--	--	[I]	Lipid transport and metabolism	Uncharacterized protein {ECO:0000313|EnsemblMetazoa:NV24323-PA} OS=Nasonia vitripennis (Parasitic wasp) PE=4 SV=1	PREDICTED: venom acid phosphatase Acph-1-like isoform X2 [Nasonia vitripennis]
EVM0006044.1	--	--	--	--	Uncharacterized protein {ECO:0000313|EnsemblMetazoa:NV14590-PA} OS=Nasonia vitripennis (Parasitic wasp) PE=4 SV=1	PREDICTED: probable salivary secreted peptide [Nasonia vitripennis]
EVM0006083.1	--	--	--	--	Uncharacterized protein {ECO:0000313|EnsemblMetazoa:NV13803-PA} OS=Nasonia vitripennis (Parasitic wasp) PE=4 SV=1	PREDICTED: probable salivary secreted peptide [Nasonia vitripennis]
EVM0006767.1	--	--	--	--	Uncharacterized protein {ECO:0000313|EnsemblMetazoa:NV21359-PA} OS=Nasonia vitripennis (Parasitic wasp) PE=4 SV=1	PREDICTED: probable salivary secreted peptide [Nasonia vitripennis]
EVM0006946.1	--	--	--	--	Uncharacterized protein {ECO:0000313|EnsemblMetazoa:NV11890-PA} OS=Nasonia vitripennis (Parasitic wasp) PE=4 SV=1	venom protein R precursor [Nasonia vitripennis]
EVM0007228.1	--	--	--	--	Uncharacterized protein {ECO:0000313|EnsemblMetazoa:NV10848-PA} OS=Nasonia vitripennis (Parasitic wasp) PE=4 SV=1	PREDICTED: probable salivary secreted peptide [Nasonia vitripennis]
EVM0008804.1	--	--	--	--	Uncharacterized protein {ECO:0000313|EnsemblMetazoa:NV17134-PA} OS=Nasonia vitripennis (Parasitic wasp) PE=4 SV=1	PREDICTED: probable salivary secreted peptide [Nasonia vitripennis]
EVM0011058.1	--	--	--	--	Uncharacterized protein {ECO:0000313|EnsemblMetazoa:NV17134-PA} OS=Nasonia vitripennis (Parasitic wasp) PE=4 SV=1	PREDICTED: probable salivary secreted peptide [Nasonia vitripennis]
EVM0011190.1	--	--	--	--	Uncharacterized protein {ECO:0000313|EnsemblMetazoa:NV14590-PA} OS=Nasonia vitripennis (Parasitic wasp) PE=4 SV=1	PREDICTED: probable salivary secreted peptide [Nasonia vitripennis]
EVM0011828.1	--	--	--	--	Putative uncharacterized protein {ECO:0000313|EMBL:EFN76403.1} OS=Harpegnathos saltator (Jerdon's jumping ant) PE=4 SV=1	PREDICTED: probable salivary secreted peptide [Nasonia vitripennis]
EVM0011960.1	--	--	--	--	Uncharacterized protein {ECO:0000313|EnsemblMetazoa:NV10848-PA} OS=Nasonia vitripennis (Parasitic wasp) PE=4 SV=1	PREDICTED: probable salivary secreted peptide [Nasonia vitripennis]
EVM0012298.1	--	--	--	--	Uncharacterized protein {ECO:0000313|EnsemblMetazoa:NV14590-PA} OS=Nasonia vitripennis (Parasitic wasp) PE=4 SV=1	PREDICTED: probable salivary secreted peptide [Nasonia vitripennis]
EVM0015384.1	--	--	--	--	Uncharacterized protein {ECO:0000313|EnsemblMetazoa:NV14590-PA} OS=Nasonia vitripennis (Parasitic wasp) PE=4 SV=1	PREDICTED: probable salivary secreted peptide [Nasonia vitripennis]
EVM0015485.1	--	--	--	--	Uncharacterized protein {ECO:0000313|EnsemblMetazoa:NV10848-PA} OS=Nasonia vitripennis (Parasitic wasp) PE=4 SV=1	PREDICTED: probable salivary secreted peptide [Nasonia vitripennis]
EVM0016609.1	--	--	--	--	Uncharacterized protein {ECO:0000313|EnsemblMetazoa:NV14590-PA} OS=Nasonia vitripennis (Parasitic wasp) PE=4 SV=1	PREDICTED: probable salivary secreted peptide [Nasonia vitripennis]
EVM0017394.2	--	--	--	--	Uncharacterized protein {ECO:0000313|EnsemblMetazoa:NV18571-PA} OS=Nasonia vitripennis (Parasitic wasp) PE=4 SV=1	PREDICTED: probable salivary secreted peptide [Nasonia vitripennis]
EVM0018937.1	--	--	--	--	Uncharacterized protein {ECO:0000313|EnsemblMetazoa:NV17134-PA} OS=Nasonia vitripennis (Parasitic wasp) PE=4 SV=1	PREDICTED: probable salivary secreted peptide [Nasonia vitripennis]
EVM0005190.1	Biological Process: lipid metabolic process (GO:0006629);; Molecular Function: hydrolase activity (GO:0016787);;	K01052|4.39503e-156|nvi:100122908|K01052 lysosomal acid lipase/cholesteryl ester hydrolase [EC:3.1.1.13] | (RefSeq) lipase 3-like	[I]	Lipid transport and metabolism	Lipase {ECO:0000256|PIRNR:PIRNR000862} OS=Nasonia vitripennis (Parasitic wasp) PE=3 SV=1	PREDICTED: lipase 3-like [Nasonia vitripennis]
EVM0005846.1	Biological Process: lipid metabolic process (GO:0006629);; Molecular Function: hydrolase activity (GO:0016787);;	--	[I]	Lipid transport and metabolism	Uncharacterized protein {ECO:0000313|EnsemblMetazoa:NV12506-PA} OS=Nasonia vitripennis (Parasitic wasp) PE=4 SV=1	PREDICTED: lipase 3-like [Nasonia vitripennis]
EVM0007750.1	Biological Process: lipid metabolic process (GO:0006629);; Molecular Function: hydrolase activity (GO:0016787);;	K01052|0|nvi:100122908|K01052 lysosomal acid lipase/cholesteryl ester hydrolase [EC:3.1.1.13] | (RefSeq) lipase 3-like	[I]	Lipid transport and metabolism	Lipase {ECO:0000256|PIRNR:PIRNR000862} OS=Nasonia vitripennis (Parasitic wasp) PE=3 SV=1	PREDICTED: lipase 3-like [Nasonia vitripennis]
EVM0010761.1	--	K01052|2.54966e-135|nvi:100122908|K01052 lysosomal acid lipase/cholesteryl ester hydrolase [EC:3.1.1.13] | (RefSeq) lipase 3-like	[I]	Lipid transport and metabolism	Lipase {ECO:0000256|PIRNR:PIRNR000862} OS=Nasonia vitripennis (Parasitic wasp) PE=3 SV=1	PREDICTED: lipase 3-like [Nasonia vitripennis]
EVM0010926.1	--	--	[I]	Lipid transport and metabolism	Lipase {ECO:0000256|PIRNR:PIRNR000862} OS=Nasonia vitripennis (Parasitic wasp) PE=3 SV=1	PREDICTED: lipase member K-like isoform X2 [Nasonia vitripennis]
EVM0014946.1	Biological Process: lipid metabolic process (GO:0006629);; Molecular Function: hydrolase activity (GO:0016787);;	--	[I]	Lipid transport and metabolism	Uncharacterized protein {ECO:0000313|EnsemblMetazoa:NV12506-PA} OS=Nasonia vitripennis (Parasitic wasp) PE=4 SV=1	PREDICTED: lipase 3-like [Nasonia vitripennis]
EVM0017938.1	--	K01052|5.03276e-126|nvi:100122908|K01052 lysosomal acid lipase/cholesteryl ester hydrolase [EC:3.1.1.13] | (RefSeq) lipase 3-like	[I]	Lipid transport and metabolism	Lipase {ECO:0000256|PIRNR:PIRNR000862} OS=Nasonia vitripennis (Parasitic wasp) PE=3 SV=1	PREDICTED: lipase 3-like [Nasonia vitripennis]
EVM0002172.1	--	--	[G]	Carbohydrate transport and metabolism	Uncharacterized protein {ECO:0000313|EnsemblMetazoa:NV11785-PA} OS=Nasonia vitripennis (Parasitic wasp) PE=4 SV=1	PREDICTED: putative inorganic phosphate cotransporter [Nasonia vitripennis]
EVM0004253.1	--	--	[G]	Carbohydrate transport and metabolism	Uncharacterized protein {ECO:0000313|EnsemblMetazoa:NV18394-PA} OS=Nasonia vitripennis (Parasitic wasp) PE=4 SV=1	PREDICTED: putative inorganic phosphate cotransporter [Nasonia vitripennis]
EVM0005433.1	--	--	[G]	Carbohydrate transport and metabolism	Uncharacterized protein {ECO:0000313|EnsemblMetazoa:NV11786-PA} OS=Nasonia vitripennis (Parasitic wasp) PE=4 SV=1	PREDICTED: putative inorganic phosphate cotransporter [Nasonia vitripennis]
EVM0006348.1	--	--	[G]	Carbohydrate transport and metabolism	Uncharacterized protein {ECO:0000313|EnsemblMetazoa:NV11785-PA} OS=Nasonia vitripennis (Parasitic wasp) PE=4 SV=1	PREDICTED: putative inorganic phosphate cotransporter [Nasonia vitripennis]
EVM0007221.1	--	--	[G]	Carbohydrate transport and metabolism	Uncharacterized protein {ECO:0000313|EnsemblMetazoa:NV11785-PA} OS=Nasonia vitripennis (Parasitic wasp) PE=4 SV=1	PREDICTED: putative inorganic phosphate cotransporter [Nasonia vitripennis]
EVM0008844.1	--	--	[G]	Carbohydrate transport and metabolism	Uncharacterized protein {ECO:0000313|EnsemblMetazoa:NV11785-PA} OS=Nasonia vitripennis (Parasitic wasp) PE=4 SV=1	PREDICTED: putative inorganic phosphate cotransporter isoform X1 [Nasonia vitripennis]
EVM0009826.1	--	--	[G]	Carbohydrate transport and metabolism	Uncharacterized protein {ECO:0000313|EnsemblMetazoa:NV11784-PA} OS=Nasonia vitripennis (Parasitic wasp) PE=4 SV=1	PREDICTED: putative inorganic phosphate cotransporter isoform X1 [Nasonia vitripennis]
EVM0011866.1	Cellular Component: integral component of membrane (GO:0016021);; Biological Process: transmembrane transport (GO:0055085);;	--	[G]	Carbohydrate transport and metabolism	Uncharacterized protein {ECO:0000313|EnsemblMetazoa:NV11787-PA} OS=Nasonia vitripennis (Parasitic wasp) PE=4 SV=1	PREDICTED: putative inorganic phosphate cotransporter isoform X1 [Nasonia vitripennis]
EVM0019069.1	--	--	[G]	Carbohydrate transport and metabolism	Uncharacterized protein {ECO:0000313|EnsemblMetazoa:NV11785-PA} OS=Nasonia vitripennis (Parasitic wasp) PE=4 SV=1	PREDICTED: putative inorganic phosphate cotransporter [Nasonia vitripennis]
EVM0000204.1	--	--	--	--	Uncharacterized protein {ECO:0000313|EnsemblMetazoa:NV15878-PA} OS=Nasonia vitripennis (Parasitic wasp) PE=4 SV=1	PREDICTED: uncharacterized protein LOC100116567 [Nasonia vitripennis]
EVM0002031.1	--	--	--	--	Uncharacterized protein {ECO:0000313|EnsemblMetazoa:GB53732-PA} OS=Apis mellifera (Honeybee) PE=4 SV=1	PREDICTED: uncharacterized protein LOC102673031 [Apis dorsata]
EVM0002465.1	--	--	--	--	Putative uncharacterized protein {ECO:0000313|EMBL:EFZ16323.1} (Fragment) OS=Solenopsis invicta (Red imported fire ant) PE=4 SV=1	juvenile hormone inducible-like protein [Nasonia vitripennis]
EVM0003050.1	--	--	--	--	Putative uncharacterized protein {ECO:0000313|EMBL:EFZ16323.1} (Fragment) OS=Solenopsis invicta (Red imported fire ant) PE=4 SV=1	juvenile hormone inducible-like protein [Nasonia vitripennis]
EVM0006010.1	--	--	--	--	Putative uncharacterized protein {ECO:0000313|EMBL:EFZ16323.1} (Fragment) OS=Solenopsis invicta (Red imported fire ant) PE=4 SV=1	hypothetical protein SINV_06719 [Solenopsis invicta]
EVM0007625.1	--	--	--	--	Putative uncharacterized protein {ECO:0000313|EMBL:EFN61576.1} OS=Camponotus floridanus (Florida carpenter ant) PE=4 SV=1	PREDICTED: uncharacterized protein LOC105197694 [Solenopsis invicta]
EVM0008769.1	--	--	--	--	Putative uncharacterized protein {ECO:0000313|EMBL:EFZ16323.1} (Fragment) OS=Solenopsis invicta (Red imported fire ant) PE=4 SV=1	hypothetical protein SINV_06719 [Solenopsis invicta]
EVM0008960.1	--	--	--	--	Uncharacterized protein {ECO:0000313|EnsemblMetazoa:NV13310-PA} OS=Nasonia vitripennis (Parasitic wasp) PE=4 SV=1	juvenile hormone inducible-like protein [Nasonia vitripennis]
EVM0009297.1	--	--	--	--	Uncharacterized protein {ECO:0000313|EnsemblMetazoa:NV15879-PA} OS=Nasonia vitripennis (Parasitic wasp) PE=4 SV=1	PREDICTED: uncharacterized protein LOC103316378 [Nasonia vitripennis]
EVM0009522.1	--	--	--	--	Uncharacterized protein {ECO:0000313|EnsemblMetazoa:NV11020-PA} OS=Nasonia vitripennis (Parasitic wasp) PE=4 SV=1	juvenile hormone inducible-like protein [Nasonia vitripennis]
EVM0009624.1	Molecular Function: transferase activity, transferring phosphorus-containing groups (GO:0016772);;	--	--	--	Uncharacterized protein {ECO:0000313|EnsemblMetazoa:NV11020-PA} OS=Nasonia vitripennis (Parasitic wasp) PE=4 SV=1	juvenile hormone inducible-like protein [Nasonia vitripennis]
EVM0010517.1	--	--	--	--	Uncharacterized protein {ECO:0000313|EnsemblMetazoa:GB53732-PA} OS=Apis mellifera (Honeybee) PE=4 SV=1	PREDICTED: uncharacterized protein LOC102673031 [Apis dorsata]
EVM0011218.1	--	--	--	--	Uncharacterized protein {ECO:0000313|EnsemblMetazoa:NV15878-PA} OS=Nasonia vitripennis (Parasitic wasp) PE=4 SV=1	PREDICTED: uncharacterized protein LOC100116567 [Nasonia vitripennis]
EVM0011322.1	--	--	--	--	Putative uncharacterized protein {ECO:0000313|EMBL:EFZ16323.1} (Fragment) OS=Solenopsis invicta (Red imported fire ant) PE=4 SV=1	hypothetical protein SINV_06719 [Solenopsis invicta]
EVM0011377.1	--	--	--	--	Uncharacterized protein {ECO:0000313|EnsemblMetazoa:NV15879-PA} OS=Nasonia vitripennis (Parasitic wasp) PE=4 SV=1	PREDICTED: uncharacterized protein LOC100116640 [Nasonia vitripennis]
EVM0012773.1	--	--	--	--	Putative uncharacterized protein {ECO:0000313|EMBL:EFN61576.1} OS=Camponotus floridanus (Florida carpenter ant) PE=4 SV=1	PREDICTED: uncharacterized protein LOC105197694 [Solenopsis invicta]
EVM0013253.1	--	--	--	--	Uncharacterized protein {ECO:0000313|EnsemblMetazoa:NV17909-PA} OS=Nasonia vitripennis (Parasitic wasp) PE=4 SV=1	PREDICTED: uncharacterized protein LOC100115107 [Nasonia vitripennis]
EVM0014293.1	--	--	--	--	Uncharacterized kinase-like protein D1044.1 {ECO:0000313|EMBL:EGI64018.1} OS=Acromyrmex echinatior (Panamanian leafcutter ant) PE=4 SV=1	PREDICTED: uncharacterized protein LOC105197694 [Solenopsis invicta]
EVM0015087.1	--	--	--	--	Putative uncharacterized protein {ECO:0000313|EMBL:EFZ16323.1} (Fragment) OS=Solenopsis invicta (Red imported fire ant) PE=4 SV=1	hypothetical protein SINV_06719 [Solenopsis invicta]
EVM0015963.1	--	--	--	--	Uncharacterized protein {ECO:0000313|EnsemblMetazoa:NV15879-PA} OS=Nasonia vitripennis (Parasitic wasp) PE=4 SV=1	PREDICTED: uncharacterized protein LOC100116640 [Nasonia vitripennis]
EVM0017758.1	--	--	--	--	Putative uncharacterized protein {ECO:0000313|EMBL:EFZ16323.1} (Fragment) OS=Solenopsis invicta (Red imported fire ant) PE=4 SV=1	juvenile hormone inducible-like protein [Nasonia vitripennis]
EVM0000374.1	Molecular Function: binding (GO:0005488);;	--	[R]	General function prediction only	Zinc finger protein {ECO:0000313|EMBL:CDI96247.1} OS=Hymenolepis microstoma (Rodent tapeworm) PE=4 SV=1	zinc finger protein [Hymenolepis microstoma]
EVM0000875.2	--	--	[R]	General function prediction only	Zinc finger protein {ECO:0000313|EMBL:CDI96247.1} OS=Hymenolepis microstoma (Rodent tapeworm) PE=4 SV=1	zinc finger protein [Hymenolepis microstoma]
EVM0001468.1	--	--	[R]	General function prediction only	Uncharacterized protein {ECO:0000313|EMBL:KDR08556.1} OS=Zootermopsis nevadensis (Dampwood termite) PE=4 SV=1	hypothetical protein L798_01903 [Zootermopsis nevadensis]
EVM0001735.1	--	K09228|3.13679e-68|myb:102262555|K09228 KRAB domain-containing zinc finger protein | (RefSeq) zinc finger protein 729	[R]	General function prediction only	Uncharacterized protein {ECO:0000313|Ensembl:ENSCSAVP00000015123} (Fragment) OS=Ciona savignyi (Pacific transparent sea squirt) PE=4 SV=1	PREDICTED: zinc finger protein 726-like [Saccoglossus kowalevskii]
EVM0001837.1	--	--	[R]	General function prediction only	AAEL009508-PA {ECO:0000313|EMBL:EAT38631.1} OS=Aedes aegypti (Yellowfever mosquito) PE=4 SV=1	zinc finger protein [Aedes aegypti]
EVM0001914.1	--	K09228|1.84314e-41|myb:102245451|K09228 KRAB domain-containing zinc finger protein | (RefSeq) zinc finger protein 211-like	[R]	General function prediction only	Uncharacterized protein {ECO:0000313|EMBL:KDR08556.1} OS=Zootermopsis nevadensis (Dampwood termite) PE=4 SV=1	hypothetical protein L798_01903 [Zootermopsis nevadensis]
EVM0002725.1	Cellular Component: spindle (GO:0005819);;	K09228|5.96565e-38|ggo:101147483|K09228 KRAB domain-containing zinc finger protein | (RefSeq) zinc finger protein 587B-like	[R]	General function prediction only	Zinc finger protein {ECO:0000313|EMBL:CDI96247.1} OS=Hymenolepis microstoma (Rodent tapeworm) PE=4 SV=1	zinc finger protein [Hymenolepis microstoma]
EVM0003648.1	--	--	[R]	General function prediction only	Predicted protein {ECO:0000313|EMBL:EDO38546.1} OS=Nematostella vectensis (Starlet sea anemone) PE=4 SV=1	predicted protein [Nematostella vectensis]
EVM0003721.1	--	--	[R]	General function prediction only	Zinc finger protein {ECO:0000313|EMBL:CDI96247.1} OS=Hymenolepis microstoma (Rodent tapeworm) PE=4 SV=1	zinc finger protein [Hymenolepis microstoma]
EVM0003879.1	--	--	[R]	General function prediction only	Zinc finger protein {ECO:0000313|EMBL:ERG86044.1} OS=Ascaris suum (Pig roundworm) PE=4 SV=1	Zinc finger protein [Toxocara canis]
EVM0005087.1	--	--	[R]	General function prediction only	Zinc finger protein {ECO:0000313|EMBL:CDS30837.1} OS=Hymenolepis microstoma (Rodent tapeworm) PE=4 SV=1	zinc finger protein [Hymenolepis microstoma]
EVM0005103.1	--	--	[R]	General function prediction only	Uncharacterized protein {ECO:0000313|EMBL:KDR16118.1} OS=Zootermopsis nevadensis (Dampwood termite) PE=4 SV=1	hypothetical protein L798_10008 [Zootermopsis nevadensis]
EVM0005408.1	--	--	[R]	General function prediction only	Zinc finger protein {ECO:0000313|EMBL:CDI96247.1} OS=Hymenolepis microstoma (Rodent tapeworm) PE=4 SV=1	zinc finger protein [Hymenolepis microstoma]
EVM0005613.1	--	K09228|1.5917e-38|cge:100773479|K09228 KRAB domain-containing zinc finger protein | (RefSeq) zinc finger protein 551-like	[R]	General function prediction only	Uncharacterized protein {ECO:0000313|EMBL:KDR18850.1} OS=Zootermopsis nevadensis (Dampwood termite) PE=4 SV=1	hypothetical protein L798_07296 [Zootermopsis nevadensis]
EVM0005948.1	--	K09228|8.68947e-29|mgp:100548169|K09228 KRAB domain-containing zinc finger protein | (RefSeq) zinc finger protein 586-like	[R]	General function prediction only	Zinc finger protein {ECO:0000313|EMBL:CDI96247.1} OS=Hymenolepis microstoma (Rodent tapeworm) PE=4 SV=1	zinc finger protein [Hymenolepis microstoma]
EVM0006229.1	--	--	[R]	General function prediction only	Uncharacterized protein {ECO:0000313|EMBL:KDR08556.1} OS=Zootermopsis nevadensis (Dampwood termite) PE=4 SV=1	hypothetical protein L798_01903 [Zootermopsis nevadensis]
EVM0006516.3	--	--	[R]	General function prediction only	Zinc finger protein {ECO:0000313|EMBL:CDI96247.1} OS=Hymenolepis microstoma (Rodent tapeworm) PE=4 SV=1	zinc finger protein [Hymenolepis microstoma]
EVM0006710.1	--	--	[R]	General function prediction only	Zinc finger protein {ECO:0000313|EMBL:CDI96247.1} OS=Hymenolepis microstoma (Rodent tapeworm) PE=4 SV=1	zinc finger protein [Hymenolepis microstoma]
EVM0006763.1	--	K09228|2.92098e-61|myb:102262555|K09228 KRAB domain-containing zinc finger protein | (RefSeq) zinc finger protein 729	[R]	General function prediction only	Uncharacterized protein {ECO:0000313|Ensembl:ENSCSAVP00000003336} (Fragment) OS=Ciona savignyi (Pacific transparent sea squirt) PE=4 SV=1	hypothetical protein L798_12141 [Zootermopsis nevadensis]
EVM0006830.1	--	--	[R]	General function prediction only	Uncharacterized protein {ECO:0000313|EMBL:KDR07010.1} OS=Zootermopsis nevadensis (Dampwood termite) PE=4 SV=1	hypothetical protein L798_03266 [Zootermopsis nevadensis]
EVM0007142.1	--	--	[R]	General function prediction only	Zinc finger protein {ECO:0000313|EMBL:CDS30837.1} OS=Hymenolepis microstoma (Rodent tapeworm) PE=4 SV=1	zinc finger protein [Hymenolepis microstoma]
EVM0007670.1	Molecular Function: binding (GO:0005488);;	--	[R]	General function prediction only	Zinc finger protein {ECO:0000313|EMBL:CDS30463.1} OS=Hymenolepis microstoma (Rodent tapeworm) PE=4 SV=1	zinc finger protein [Hymenolepis microstoma]
EVM0007844.1	--	--	[R]	General function prediction only	Uncharacterized protein {ECO:0000313|Ensembl:ENSCSAVP00000015123} (Fragment) OS=Ciona savignyi (Pacific transparent sea squirt) PE=4 SV=1	zinc finger protein [Anopheles darlingi]
EVM0008105.1	Molecular Function: binding (GO:0005488);;	--	[R]	General function prediction only	Zinc finger protein {ECO:0000313|EMBL:CDI96247.1} OS=Hymenolepis microstoma (Rodent tapeworm) PE=4 SV=1	zinc finger protein [Hymenolepis microstoma]
EVM0008789.1	--	--	[R]	General function prediction only	Uncharacterized protein {ECO:0000313|EMBL:KDR08556.1} OS=Zootermopsis nevadensis (Dampwood termite) PE=4 SV=1	hypothetical protein L798_01903 [Zootermopsis nevadensis]
EVM0010052.1	--	K09228|1.1288e-85|myb:102262555|K09228 KRAB domain-containing zinc finger protein | (RefSeq) zinc finger protein 729	[R]	General function prediction only	Uncharacterized protein {ECO:0000313|Ensembl:ENSCSAVP00000003336} (Fragment) OS=Ciona savignyi (Pacific transparent sea squirt) PE=4 SV=1	PREDICTED: zinc finger protein 845-like [Acyrthosiphon pisum]
EVM0010339.1	--	--	[R]	General function prediction only	Zinc finger protein {ECO:0000313|EMBL:CDI96247.1} OS=Hymenolepis microstoma (Rodent tapeworm) PE=4 SV=1	zinc finger protein [Hymenolepis microstoma]
EVM0011047.1	--	--	[R]	General function prediction only	Uncharacterized protein {ECO:0000313|EMBL:KER27837.1} OS=Opisthorchis viverrini PE=4 SV=1	hypothetical protein T265_05195 [Opisthorchis viverrini]
EVM0011154.1	--	--	[R]	General function prediction only	Zinc finger protein {ECO:0000313|EMBL:CDI96247.1} OS=Hymenolepis microstoma (Rodent tapeworm) PE=4 SV=1	zinc finger protein [Hymenolepis microstoma]
EVM0011526.1	--	--	[R]	General function prediction only	Zinc finger protein {ECO:0000313|EMBL:CDS30837.1} OS=Hymenolepis microstoma (Rodent tapeworm) PE=4 SV=1	zinc finger protein [Hymenolepis microstoma]
EVM0011843.2	--	--	[R]	General function prediction only	Uncharacterized protein {ECO:0000313|EMBL:ESO90290.1} (Fragment) OS=Lottia gigantea (Giant owl limpet) PE=4 SV=1	hypothetical protein LOTGIDRAFT_123543, partial [Lottia gigantea]
EVM0011934.1	--	--	[R]	General function prediction only	Uncharacterized protein {ECO:0000313|Ensembl:ENSCSAVP00000003342} (Fragment) OS=Ciona savignyi (Pacific transparent sea squirt) PE=4 SV=1	PREDICTED: zinc finger protein 420-like [Saccoglossus kowalevskii]
EVM0012434.2	--	--	[R]	General function prediction only	Zinc finger protein {ECO:0000313|EMBL:CDI96247.1} OS=Hymenolepis microstoma (Rodent tapeworm) PE=4 SV=1	zinc finger protein [Hymenolepis microstoma]
EVM0013595.1	--	K09228|1.26501e-49|myb:102262555|K09228 KRAB domain-containing zinc finger protein | (RefSeq) zinc finger protein 729	[R]	General function prediction only	Uncharacterized protein {ECO:0000313|Ensembl:ENSCSAVP00000003336} (Fragment) OS=Ciona savignyi (Pacific transparent sea squirt) PE=4 SV=1	predicted protein [Nematostella vectensis]
EVM0013804.1	--	--	[R]	General function prediction only	Uncharacterized protein {ECO:0000313|Ensembl:ENSCSAVP00000010425} (Fragment) OS=Ciona savignyi (Pacific transparent sea squirt) PE=4 SV=1	hypothetical protein L798_01903 [Zootermopsis nevadensis]
EVM0014355.1	--	--	[R]	General function prediction only	Zinc finger protein {ECO:0000313|EMBL:CDI96247.1} OS=Hymenolepis microstoma (Rodent tapeworm) PE=4 SV=1	zinc finger protein [Hymenolepis microstoma]
EVM0014498.1	--	--	[R]	General function prediction only	Uncharacterized protein {ECO:0000313|Ensembl:ENSCSAVP00000003336} (Fragment) OS=Ciona savignyi (Pacific transparent sea squirt) PE=4 SV=1	PREDICTED: zinc finger protein 845-like [Acyrthosiphon pisum]
EVM0014746.1	--	--	[R]	General function prediction only	Uncharacterized protein {ECO:0000313|Ensembl:ENSCSAVP00000003342} (Fragment) OS=Ciona savignyi (Pacific transparent sea squirt) PE=4 SV=1	hypothetical protein L798_01903 [Zootermopsis nevadensis]
EVM0014837.1	--	--	[R]	General function prediction only	Zinc finger protein {ECO:0000313|EMBL:ETN58264.1} OS=Anopheles darlingi (Mosquito) PE=4 SV=1	zinc finger protein [Anopheles darlingi]
EVM0014909.1	--	--	[R]	General function prediction only	Zinc finger protein {ECO:0000313|EMBL:ETN58264.1} OS=Anopheles darlingi (Mosquito) PE=4 SV=1	zinc finger protein [Anopheles darlingi]
EVM0015135.2	--	--	[R]	General function prediction only	Zinc finger protein {ECO:0000313|EMBL:CDS30837.1} OS=Hymenolepis microstoma (Rodent tapeworm) PE=4 SV=1	zinc finger protein [Hymenolepis microstoma]
EVM0015303.1	--	--	[R]	General function prediction only	Zinc finger protein {ECO:0000313|EMBL:CDI96247.1} OS=Hymenolepis microstoma (Rodent tapeworm) PE=4 SV=1	zinc finger protein [Hymenolepis microstoma]
EVM0016640.1	--	--	[R]	General function prediction only	Zinc finger protein {ECO:0000313|EMBL:CDI96247.1} OS=Hymenolepis microstoma (Rodent tapeworm) PE=4 SV=1	zinc finger protein [Hymenolepis microstoma]
EVM0016976.1	--	--	[R]	General function prediction only	Uncharacterized protein {ECO:0000313|Ensembl:ENSCSAVP00000003336} (Fragment) OS=Ciona savignyi (Pacific transparent sea squirt) PE=4 SV=1	zinc finger protein [Aedes aegypti]
EVM0017153.1	--	K09228|2.48304e-36|umr:103663320|K09228 KRAB domain-containing zinc finger protein | (RefSeq) zinc finger protein 883-like	[R]	General function prediction only	Zinc finger protein {ECO:0000313|EMBL:CDI96247.1} OS=Hymenolepis microstoma (Rodent tapeworm) PE=4 SV=1	zinc finger protein [Hymenolepis microstoma]
EVM0017852.1	Cellular Component: spindle (GO:0005819);;	K09228|1.02388e-39|ggo:101147483|K09228 KRAB domain-containing zinc finger protein | (RefSeq) zinc finger protein 587B-like	[R]	General function prediction only	Zinc finger protein {ECO:0000313|EMBL:CDI96247.1} OS=Hymenolepis microstoma (Rodent tapeworm) PE=4 SV=1	zinc finger protein [Hymenolepis microstoma]
EVM0018098.1	--	K09228|1.17503e-51|bom:102285613|K09228 KRAB domain-containing zinc finger protein | (RefSeq) zinc finger protein 160	[R]	General function prediction only	Uncharacterized protein {ECO:0000313|Ensembl:ENSCSAVP00000015123} (Fragment) OS=Ciona savignyi (Pacific transparent sea squirt) PE=4 SV=1	PREDICTED: zinc finger protein 2 homolog [Acyrthosiphon pisum]
EVM0018864.1	--	--	[R]	General function prediction only	Zinc finger protein {ECO:0000313|EMBL:CDI96247.1} OS=Hymenolepis microstoma (Rodent tapeworm) PE=4 SV=1	zinc finger protein [Hymenolepis microstoma]
EVM0000595.1	--	--	[V]	Defense mechanisms	Uncharacterized protein {ECO:0000313|EnsemblMetazoa:NV11845-PA} OS=Nasonia vitripennis (Parasitic wasp) PE=3 SV=1	PREDICTED: antichymotrypsin-2 isoform X2 [Nasonia vitripennis]
EVM0001307.1	--	--	[V]	Defense mechanisms	Uncharacterized protein {ECO:0000313|EnsemblMetazoa:NV13614-PA} OS=Nasonia vitripennis (Parasitic wasp) PE=3 SV=1	PREDICTED: leukocyte elastase inhibitor isoform X2 [Nasonia vitripennis]
EVM0002317.1	--	--	[V]	Defense mechanisms	Serpin B10 {ECO:0000313|EMBL:EGI61105.1} OS=Acromyrmex echinatior (Panamanian leafcutter ant) PE=3 SV=1	PREDICTED: leukocyte elastase inhibitor isoform X3 [Nasonia vitripennis]
EVM0003832.1	--	--	[V]	Defense mechanisms	Uncharacterized protein {ECO:0000313|EnsemblMetazoa:NV13614-PA} OS=Nasonia vitripennis (Parasitic wasp) PE=3 SV=1	PREDICTED: leukocyte elastase inhibitor isoform X3 [Nasonia vitripennis]
EVM0006254.1	--	--	[V]	Defense mechanisms	Uncharacterized protein {ECO:0000313|EnsemblMetazoa:NV13614-PA} OS=Nasonia vitripennis (Parasitic wasp) PE=3 SV=1	PREDICTED: leukocyte elastase inhibitor isoform X3 [Nasonia vitripennis]
EVM0007884.1	--	--	[V]	Defense mechanisms	Uncharacterized protein {ECO:0000313|EnsemblMetazoa:NV13614-PA} OS=Nasonia vitripennis (Parasitic wasp) PE=3 SV=1	PREDICTED: leukocyte elastase inhibitor isoform X2 [Nasonia vitripennis]
EVM0009119.1	--	--	[V]	Defense mechanisms	Uncharacterized protein {ECO:0000313|EnsemblMetazoa:NV13614-PA} OS=Nasonia vitripennis (Parasitic wasp) PE=3 SV=1	PREDICTED: antichymotrypsin-2 isoform X1 [Nasonia vitripennis]
EVM0009451.1	--	K13963|2.12654e-180|nvi:100122505|K13963 serpin B | (RefSeq) serpin6; antichymotrypsin-2	[V]	Defense mechanisms	Uncharacterized protein {ECO:0000313|EnsemblMetazoa:NV13613-PA} OS=Nasonia vitripennis (Parasitic wasp) PE=3 SV=1	PREDICTED: alaserpin isoform X9 [Nasonia vitripennis]
EVM0011680.2	--	--	[V]	Defense mechanisms	Uncharacterized protein {ECO:0000313|EnsemblMetazoa:NV13614-PA} OS=Nasonia vitripennis (Parasitic wasp) PE=3 SV=1	PREDICTED: leukocyte elastase inhibitor isoform X3 [Nasonia vitripennis]
EVM0011878.1	--	--	[V]	Defense mechanisms	Uncharacterized protein {ECO:0000313|EnsemblMetazoa:NV13614-PA} OS=Nasonia vitripennis (Parasitic wasp) PE=3 SV=1	PREDICTED: leukocyte elastase inhibitor isoform X4 [Nasonia vitripennis]
EVM0012569.1	--	--	[V]	Defense mechanisms	Uncharacterized protein {ECO:0000313|EnsemblMetazoa:NV13614-PA} OS=Nasonia vitripennis (Parasitic wasp) PE=3 SV=1	PREDICTED: leukocyte elastase inhibitor isoform X3 [Nasonia vitripennis]
EVM0013479.1	--	--	[V]	Defense mechanisms	Uncharacterized protein {ECO:0000313|EnsemblMetazoa:NV13614-PA} OS=Nasonia vitripennis (Parasitic wasp) PE=3 SV=1	PREDICTED: leukocyte elastase inhibitor isoform X3 [Nasonia vitripennis]
EVM0016417.1	--	--	[V]	Defense mechanisms	Uncharacterized protein {ECO:0000313|EnsemblMetazoa:NV13614-PA} OS=Nasonia vitripennis (Parasitic wasp) PE=3 SV=1	PREDICTED: leukocyte elastase inhibitor isoform X3 [Nasonia vitripennis]
EVM0017962.1	--	--	[V]	Defense mechanisms	Uncharacterized protein {ECO:0000313|EnsemblMetazoa:NV13614-PA} OS=Nasonia vitripennis (Parasitic wasp) PE=3 SV=1	PREDICTED: leukocyte elastase inhibitor isoform X3 [Nasonia vitripennis]
EVM0000052.1	Molecular Function: hydrolase activity (GO:0016787);;	--	[G]	Carbohydrate transport and metabolism	Uncharacterized protein {ECO:0000313|EnsemblMetazoa:NV18537-PA} OS=Nasonia vitripennis (Parasitic wasp) PE=3 SV=1	glycoside hydrolase-like protein [Nasonia vitripennis]
EVM0000107.1	Molecular Function: hydrolase activity (GO:0016787);;	--	[G]	Carbohydrate transport and metabolism	Uncharacterized protein {ECO:0000313|EnsemblMetazoa:NV18537-PA} OS=Nasonia vitripennis (Parasitic wasp) PE=3 SV=1	glycoside hydrolase-like protein [Nasonia vitripennis]
EVM0003630.1	Molecular Function: hydrolase activity, acting on glycosyl bonds (GO:0016798);;	--	[G]	Carbohydrate transport and metabolism	Uncharacterized protein {ECO:0000313|EnsemblMetazoa:NV18339-PA} OS=Nasonia vitripennis (Parasitic wasp) PE=3 SV=1	glycoside hydrolase-like protein [Nasonia vitripennis]
EVM0005900.1	Molecular Function: hydrolase activity (GO:0016787);;	--	[G]	Carbohydrate transport and metabolism	Uncharacterized protein {ECO:0000313|EnsemblMetazoa:NV18339-PA} OS=Nasonia vitripennis (Parasitic wasp) PE=3 SV=1	PREDICTED: myrosinase 1-like [Nasonia vitripennis]
EVM0008919.1	Molecular Function: hydrolase activity (GO:0016787);;	--	[G]	Carbohydrate transport and metabolism	Uncharacterized protein {ECO:0000313|EnsemblMetazoa:NV18339-PA} OS=Nasonia vitripennis (Parasitic wasp) PE=3 SV=1	glycoside hydrolase-like protein [Nasonia vitripennis]
EVM0015662.1	Molecular Function: hydrolase activity (GO:0016787);;	--	[G]	Carbohydrate transport and metabolism	Uncharacterized protein {ECO:0000313|EnsemblMetazoa:NV18339-PA} OS=Nasonia vitripennis (Parasitic wasp) PE=3 SV=1	PREDICTED: myrosinase 1-like [Nasonia vitripennis]
EVM0018040.1	Molecular Function: hydrolase activity (GO:0016787);;	--	[G]	Carbohydrate transport and metabolism	Uncharacterized protein {ECO:0000313|EnsemblMetazoa:NV18339-PA} OS=Nasonia vitripennis (Parasitic wasp) PE=3 SV=1	PREDICTED: myrosinase 1-like [Nasonia vitripennis]
EVM0018778.1	Molecular Function: hydrolase activity (GO:0016787);;	--	[G]	Carbohydrate transport and metabolism	Uncharacterized protein {ECO:0000313|EnsemblMetazoa:NV18339-PA} OS=Nasonia vitripennis (Parasitic wasp) PE=3 SV=1	PREDICTED: myrosinase 1-like [Nasonia vitripennis]
EVM0000886.1	--	--	[Q]	Secondary metabolites biosynthesis, transport and catabolism	Uncharacterized protein {ECO:0000313|EnsemblMetazoa:NV17483-PA} OS=Nasonia vitripennis (Parasitic wasp) PE=3 SV=1	PREDICTED: cytochrome P450 6a2 [Nasonia vitripennis]
EVM0005960.1	--	--	[Q]	Secondary metabolites biosynthesis, transport and catabolism	Uncharacterized protein {ECO:0000313|EnsemblMetazoa:NV13776-PA} OS=Nasonia vitripennis (Parasitic wasp) PE=3 SV=1	cytochrome P450 336B1 [Nasonia vitripennis]
EVM0006328.1	--	--	[Q]	Secondary metabolites biosynthesis, transport and catabolism	Uncharacterized protein {ECO:0000313|EnsemblMetazoa:NV17483-PA} OS=Nasonia vitripennis (Parasitic wasp) PE=3 SV=1	PREDICTED: probable cytochrome P450 6d5 [Nasonia vitripennis]
EVM0012637.1	--	--	[Q]	Secondary metabolites biosynthesis, transport and catabolism	Uncharacterized protein {ECO:0000313|EnsemblMetazoa:NV13776-PA} OS=Nasonia vitripennis (Parasitic wasp) PE=3 SV=1	cytochrome P450 336B1 [Nasonia vitripennis]
EVM0012839.1	--	--	[Q]	Secondary metabolites biosynthesis, transport and catabolism	Uncharacterized protein {ECO:0000313|EnsemblMetazoa:NV13776-PA} OS=Nasonia vitripennis (Parasitic wasp) PE=3 SV=1	cytochrome P450 336B1 [Nasonia vitripennis]
EVM0013264.1	--	--	[Q]	Secondary metabolites biosynthesis, transport and catabolism	Uncharacterized protein {ECO:0000313|EnsemblMetazoa:NV12382-PA} OS=Nasonia vitripennis (Parasitic wasp) PE=4 SV=1	PREDICTED: cytochrome P450 6a2 [Nasonia vitripennis]
EVM0016839.1	--	--	[Q]	Secondary metabolites biosynthesis, transport and catabolism	Uncharacterized protein {ECO:0000313|EnsemblMetazoa:NV13776-PA} OS=Nasonia vitripennis (Parasitic wasp) PE=3 SV=1	cytochrome P450 336B1 [Nasonia vitripennis]
EVM0016935.1	--	--	[Q]	Secondary metabolites biosynthesis, transport and catabolism	Uncharacterized protein {ECO:0000313|EnsemblMetazoa:NV13776-PA} OS=Nasonia vitripennis (Parasitic wasp) PE=3 SV=1	cytochrome P450 336B1 [Nasonia vitripennis]
EVM0017064.1	--	--	[Q]	Secondary metabolites biosynthesis, transport and catabolism	Uncharacterized protein {ECO:0000313|EnsemblMetazoa:NV13776-PA} OS=Nasonia vitripennis (Parasitic wasp) PE=3 SV=1	cytochrome P450 336B1 [Nasonia vitripennis]
EVM0017667.1	--	--	[Q]	Secondary metabolites biosynthesis, transport and catabolism	Uncharacterized protein {ECO:0000313|EnsemblMetazoa:NV13776-PA} OS=Nasonia vitripennis (Parasitic wasp) PE=3 SV=1	cytochrome P450 336B1 [Nasonia vitripennis]
EVM0018178.1	--	--	[Q]	Secondary metabolites biosynthesis, transport and catabolism	Uncharacterized protein {ECO:0000313|EnsemblMetazoa:NV13776-PA} OS=Nasonia vitripennis (Parasitic wasp) PE=3 SV=1	cytochrome P450 336B1 [Nasonia vitripennis]
EVM0000246.1	--	K02156|0|nvi:100122122|K02156 aubergine | (RefSeq) protein aubergine-like	[D]	Cell cycle control, cell division, chromosome partitioning	Piwi-like protein {ECO:0000256|RuleBase:RU361178} OS=Nasonia vitripennis (Parasitic wasp) PE=3 SV=1	PREDICTED: protein aubergine-like [Nasonia vitripennis]
EVM0000455.1	--	K02156|0|nvi:100122122|K02156 aubergine | (RefSeq) protein aubergine-like	[D]	Cell cycle control, cell division, chromosome partitioning	Piwi-like protein {ECO:0000256|RuleBase:RU361178} OS=Nasonia vitripennis (Parasitic wasp) PE=3 SV=1	PREDICTED: protein aubergine-like [Nasonia vitripennis]
EVM0001591.1	--	K02156|0|nvi:100122122|K02156 aubergine | (RefSeq) protein aubergine-like	[D]	Cell cycle control, cell division, chromosome partitioning	Piwi-like protein {ECO:0000256|RuleBase:RU361178} OS=Nasonia vitripennis (Parasitic wasp) PE=3 SV=1	PREDICTED: protein aubergine-like [Nasonia vitripennis]
EVM0002938.1	--	K02156|0|nvi:100122122|K02156 aubergine | (RefSeq) protein aubergine-like	[D]	Cell cycle control, cell division, chromosome partitioning	Piwi-like protein {ECO:0000256|RuleBase:RU361178} OS=Nasonia vitripennis (Parasitic wasp) PE=3 SV=1	PREDICTED: protein aubergine-like [Nasonia vitripennis]
EVM0004336.1	--	K02156|3.90018e-167|nvi:100122122|K02156 aubergine | (RefSeq) protein aubergine-like	[D]	Cell cycle control, cell division, chromosome partitioning	Piwi-like protein {ECO:0000256|RuleBase:RU361178} OS=Nasonia vitripennis (Parasitic wasp) PE=3 SV=1	PREDICTED: protein aubergine-like [Nasonia vitripennis]
EVM0005126.1	--	K02156|0|nvi:100122122|K02156 aubergine | (RefSeq) protein aubergine-like	[D]	Cell cycle control, cell division, chromosome partitioning	Piwi-like protein {ECO:0000256|RuleBase:RU361178} OS=Nasonia vitripennis (Parasitic wasp) PE=3 SV=1	PREDICTED: protein aubergine-like [Nasonia vitripennis]
EVM0005902.1	--	K02156|0|nvi:100122122|K02156 aubergine | (RefSeq) protein aubergine-like	[D]	Cell cycle control, cell division, chromosome partitioning	Piwi-like protein {ECO:0000256|RuleBase:RU361178} OS=Nasonia vitripennis (Parasitic wasp) PE=3 SV=1	PREDICTED: protein aubergine-like [Nasonia vitripennis]
EVM0007245.1	--	K02156|0|nvi:100122122|K02156 aubergine | (RefSeq) protein aubergine-like	[D]	Cell cycle control, cell division, chromosome partitioning	Piwi-like protein {ECO:0000256|RuleBase:RU361178} OS=Nasonia vitripennis (Parasitic wasp) PE=3 SV=1	PREDICTED: protein aubergine-like [Nasonia vitripennis]
EVM0007556.1	--	K02156|0|nvi:100122122|K02156 aubergine | (RefSeq) protein aubergine-like	[D]	Cell cycle control, cell division, chromosome partitioning	Piwi-like protein {ECO:0000256|RuleBase:RU361178} OS=Nasonia vitripennis (Parasitic wasp) PE=3 SV=1	PREDICTED: protein aubergine-like [Nasonia vitripennis]
EVM0007717.1	--	K02156|0|nvi:100122122|K02156 aubergine | (RefSeq) protein aubergine-like	[D]	Cell cycle control, cell division, chromosome partitioning	Piwi-like protein {ECO:0000256|RuleBase:RU361178} OS=Nasonia vitripennis (Parasitic wasp) PE=3 SV=1	PREDICTED: protein aubergine-like [Nasonia vitripennis]
EVM0009003.1	--	K02156|0|nvi:100122122|K02156 aubergine | (RefSeq) protein aubergine-like	[D]	Cell cycle control, cell division, chromosome partitioning	Piwi-like protein {ECO:0000256|RuleBase:RU361178} OS=Nasonia vitripennis (Parasitic wasp) PE=3 SV=1	PREDICTED: protein aubergine-like [Nasonia vitripennis]
EVM0010225.1	--	K02156|0|nvi:100122122|K02156 aubergine | (RefSeq) protein aubergine-like	[D]	Cell cycle control, cell division, chromosome partitioning	Piwi-like protein {ECO:0000256|RuleBase:RU361178} OS=Nasonia vitripennis (Parasitic wasp) PE=3 SV=1	PREDICTED: protein aubergine-like [Nasonia vitripennis]
EVM0010577.1	--	K02156|0|nvi:100122122|K02156 aubergine | (RefSeq) protein aubergine-like	[D]	Cell cycle control, cell division, chromosome partitioning	Piwi-like protein {ECO:0000256|RuleBase:RU361178} OS=Nasonia vitripennis (Parasitic wasp) PE=3 SV=1	PREDICTED: protein aubergine-like [Nasonia vitripennis]
EVM0012176.1	--	K02156|0|nvi:100122122|K02156 aubergine | (RefSeq) protein aubergine-like	[D]	Cell cycle control, cell division, chromosome partitioning	Piwi-like protein {ECO:0000256|RuleBase:RU361178} OS=Nasonia vitripennis (Parasitic wasp) PE=3 SV=1	PREDICTED: protein aubergine-like [Nasonia vitripennis]
EVM0012205.1	--	K02156|3.82357e-118|nvi:100122122|K02156 aubergine | (RefSeq) protein aubergine-like	[D]	Cell cycle control, cell division, chromosome partitioning	Piwi-like protein {ECO:0000256|RuleBase:RU361178} OS=Nasonia vitripennis (Parasitic wasp) PE=3 SV=1	PREDICTED: protein aubergine-like [Nasonia vitripennis]
EVM0012765.1	--	K02156|0|nvi:100122122|K02156 aubergine | (RefSeq) protein aubergine-like	[D]	Cell cycle control, cell division, chromosome partitioning	Piwi-like protein {ECO:0000256|RuleBase:RU361178} OS=Nasonia vitripennis (Parasitic wasp) PE=3 SV=1	PREDICTED: protein aubergine-like [Nasonia vitripennis]
EVM0013941.1	--	K02156|0|nvi:100122122|K02156 aubergine | (RefSeq) protein aubergine-like	[D]	Cell cycle control, cell division, chromosome partitioning	Piwi-like protein {ECO:0000256|RuleBase:RU361178} OS=Nasonia vitripennis (Parasitic wasp) PE=3 SV=1	PREDICTED: protein aubergine-like [Nasonia vitripennis]
EVM0014464.1	--	K02156|2.08304e-36|nvi:100122122|K02156 aubergine | (RefSeq) protein aubergine-like	[D]	Cell cycle control, cell division, chromosome partitioning	Piwi-like protein {ECO:0000256|RuleBase:RU361178} OS=Nasonia vitripennis (Parasitic wasp) PE=3 SV=1	PREDICTED: protein aubergine-like [Nasonia vitripennis]
EVM0015427.1	--	K02156|0|nvi:100122122|K02156 aubergine | (RefSeq) protein aubergine-like	[D]	Cell cycle control, cell division, chromosome partitioning	Piwi-like protein {ECO:0000256|RuleBase:RU361178} OS=Nasonia vitripennis (Parasitic wasp) PE=3 SV=1	PREDICTED: protein aubergine-like [Nasonia vitripennis]
EVM0016067.1	--	K02156|0|nvi:100122122|K02156 aubergine | (RefSeq) protein aubergine-like	[D]	Cell cycle control, cell division, chromosome partitioning	Piwi-like protein {ECO:0000256|RuleBase:RU361178} OS=Nasonia vitripennis (Parasitic wasp) PE=3 SV=1	PREDICTED: protein aubergine-like [Nasonia vitripennis]
EVM0016495.1	--	K02156|0|nvi:100122122|K02156 aubergine | (RefSeq) protein aubergine-like	[D]	Cell cycle control, cell division, chromosome partitioning	Piwi-like protein {ECO:0000256|RuleBase:RU361178} OS=Nasonia vitripennis (Parasitic wasp) PE=3 SV=1	PREDICTED: protein aubergine-like [Nasonia vitripennis]
EVM0017024.1	--	K02156|0|nvi:100122122|K02156 aubergine | (RefSeq) protein aubergine-like	[D]	Cell cycle control, cell division, chromosome partitioning	Piwi-like protein {ECO:0000256|RuleBase:RU361178} OS=Nasonia vitripennis (Parasitic wasp) PE=3 SV=1	PREDICTED: protein aubergine-like [Nasonia vitripennis]
EVM0017224.1	--	K02156|0|nvi:100122122|K02156 aubergine | (RefSeq) protein aubergine-like	[D]	Cell cycle control, cell division, chromosome partitioning	Piwi-like protein {ECO:0000256|RuleBase:RU361178} OS=Nasonia vitripennis (Parasitic wasp) PE=3 SV=1	PREDICTED: protein aubergine-like [Nasonia vitripennis]
EVM0017284.1	--	K02156|0|nvi:100122122|K02156 aubergine | (RefSeq) protein aubergine-like	[D]	Cell cycle control, cell division, chromosome partitioning	Piwi-like protein {ECO:0000256|RuleBase:RU361178} OS=Nasonia vitripennis (Parasitic wasp) PE=3 SV=1	PREDICTED: protein aubergine-like [Nasonia vitripennis]
EVM0017893.1	--	K02156|0|nvi:100118414|K02156 aubergine | (RefSeq) protein aubergine-like	[D]	Cell cycle control, cell division, chromosome partitioning	Piwi-like protein {ECO:0000256|RuleBase:RU361178} OS=Nasonia vitripennis (Parasitic wasp) PE=3 SV=1	PREDICTED: protein aubergine-like isoform X1 [Nasonia vitripennis]
EVM0018122.1	--	K02156|0|nvi:100122122|K02156 aubergine | (RefSeq) protein aubergine-like	[D]	Cell cycle control, cell division, chromosome partitioning	Piwi-like protein {ECO:0000256|RuleBase:RU361178} OS=Nasonia vitripennis (Parasitic wasp) PE=3 SV=1	PREDICTED: protein aubergine-like [Nasonia vitripennis]
EVM0000765.1	--	--	--	--	Uncharacterized protein {ECO:0000313|EnsemblMetazoa:NV25053-PA} OS=Nasonia vitripennis (Parasitic wasp) PE=4 SV=1	PREDICTED: uncharacterized protein LOC103317130 [Nasonia vitripennis]
EVM0001263.1	--	--	--	--	Uncharacterized protein {ECO:0000313|EnsemblMetazoa:NV23918-PA} OS=Nasonia vitripennis (Parasitic wasp) PE=4 SV=1	PREDICTED: uncharacterized protein LOC103317130 [Nasonia vitripennis]
EVM0001305.1	--	--	--	--	Uncharacterized protein {ECO:0000313|EnsemblMetazoa:NV23918-PA} OS=Nasonia vitripennis (Parasitic wasp) PE=4 SV=1	PREDICTED: uncharacterized protein LOC103317130 [Nasonia vitripennis]
EVM0001458.1	--	--	--	--	Uncharacterized protein {ECO:0000313|EnsemblMetazoa:NV23918-PA} OS=Nasonia vitripennis (Parasitic wasp) PE=4 SV=1	PREDICTED: uncharacterized protein LOC103317130 [Nasonia vitripennis]
EVM0001498.1	--	--	--	--	Uncharacterized protein {ECO:0000313|EnsemblMetazoa:NV23918-PA} OS=Nasonia vitripennis (Parasitic wasp) PE=4 SV=1	PREDICTED: uncharacterized protein LOC103317130 [Nasonia vitripennis]
EVM0001534.1	--	--	--	--	Uncharacterized protein {ECO:0000313|EnsemblMetazoa:NV25053-PA} OS=Nasonia vitripennis (Parasitic wasp) PE=4 SV=1	PREDICTED: uncharacterized protein LOC103317130 [Nasonia vitripennis]
EVM0002194.1	--	--	--	--	Uncharacterized protein {ECO:0000313|EnsemblMetazoa:NV23918-PA} OS=Nasonia vitripennis (Parasitic wasp) PE=4 SV=1	PREDICTED: uncharacterized protein LOC103317130 [Nasonia vitripennis]
EVM0003094.1	--	--	--	--	Uncharacterized protein {ECO:0000313|EnsemblMetazoa:NV23918-PA} OS=Nasonia vitripennis (Parasitic wasp) PE=4 SV=1	PREDICTED: uncharacterized protein LOC103317130 [Nasonia vitripennis]
EVM0003939.1	--	--	--	--	Uncharacterized protein {ECO:0000313|EnsemblMetazoa:NV23918-PA} OS=Nasonia vitripennis (Parasitic wasp) PE=4 SV=1	PREDICTED: uncharacterized protein LOC103317130 [Nasonia vitripennis]
EVM0004046.1	--	--	--	--	Uncharacterized protein {ECO:0000313|EnsemblMetazoa:NV25053-PA} OS=Nasonia vitripennis (Parasitic wasp) PE=4 SV=1	PREDICTED: uncharacterized protein LOC103317130 [Nasonia vitripennis]
EVM0004517.1	--	--	--	--	Uncharacterized protein {ECO:0000313|EnsemblMetazoa:NV23918-PA} OS=Nasonia vitripennis (Parasitic wasp) PE=4 SV=1	PREDICTED: uncharacterized protein LOC103317130 [Nasonia vitripennis]
EVM0004944.1	--	--	--	--	Uncharacterized protein {ECO:0000313|EnsemblMetazoa:NV23918-PA} OS=Nasonia vitripennis (Parasitic wasp) PE=4 SV=1	PREDICTED: uncharacterized protein LOC103317130 [Nasonia vitripennis]
EVM0005208.1	--	--	--	--	Uncharacterized protein {ECO:0000313|EnsemblMetazoa:NV23918-PA} OS=Nasonia vitripennis (Parasitic wasp) PE=4 SV=1	PREDICTED: uncharacterized protein LOC103317130 [Nasonia vitripennis]
EVM0005217.1	--	--	--	--	Uncharacterized protein {ECO:0000313|EnsemblMetazoa:NV25053-PA} OS=Nasonia vitripennis (Parasitic wasp) PE=4 SV=1	PREDICTED: uncharacterized protein LOC103317130 [Nasonia vitripennis]
EVM0006647.1	--	--	--	--	Uncharacterized protein {ECO:0000313|EnsemblMetazoa:NV25053-PA} OS=Nasonia vitripennis (Parasitic wasp) PE=4 SV=1	PREDICTED: uncharacterized protein LOC103317130 [Nasonia vitripennis]
EVM0006695.1	--	--	--	--	Uncharacterized protein {ECO:0000313|EnsemblMetazoa:NV24025-PA} OS=Nasonia vitripennis (Parasitic wasp) PE=4 SV=1	PREDICTED: uncharacterized protein LOC103317130 [Nasonia vitripennis]
EVM0007130.1	--	--	--	--	Uncharacterized protein {ECO:0000313|EnsemblMetazoa:NV23918-PA} OS=Nasonia vitripennis (Parasitic wasp) PE=4 SV=1	PREDICTED: uncharacterized protein LOC103317130 [Nasonia vitripennis]
EVM0007376.1	--	--	--	--	Uncharacterized protein {ECO:0000313|EnsemblMetazoa:NV25053-PA} OS=Nasonia vitripennis (Parasitic wasp) PE=4 SV=1	PREDICTED: uncharacterized protein LOC103317130 [Nasonia vitripennis]
EVM0007977.1	--	--	--	--	Uncharacterized protein {ECO:0000313|EnsemblMetazoa:NV23918-PA} OS=Nasonia vitripennis (Parasitic wasp) PE=4 SV=1	PREDICTED: uncharacterized protein LOC103317130 [Nasonia vitripennis]
EVM0008006.1	--	--	--	--	Uncharacterized protein {ECO:0000313|EnsemblMetazoa:NV25053-PA} OS=Nasonia vitripennis (Parasitic wasp) PE=4 SV=1	PREDICTED: uncharacterized protein LOC103317130 [Nasonia vitripennis]
EVM0008222.1	--	--	--	--	Uncharacterized protein {ECO:0000313|EnsemblMetazoa:NV25053-PA} OS=Nasonia vitripennis (Parasitic wasp) PE=4 SV=1	PREDICTED: uncharacterized protein LOC103317130 [Nasonia vitripennis]
EVM0009212.1	--	--	--	--	Uncharacterized protein {ECO:0000313|EnsemblMetazoa:NV23918-PA} OS=Nasonia vitripennis (Parasitic wasp) PE=4 SV=1	PREDICTED: uncharacterized protein LOC103317130 [Nasonia vitripennis]
EVM0009320.1	--	--	--	--	Uncharacterized protein {ECO:0000313|EnsemblMetazoa:NV23918-PA} OS=Nasonia vitripennis (Parasitic wasp) PE=4 SV=1	PREDICTED: uncharacterized protein LOC103317130 [Nasonia vitripennis]
EVM0010763.1	--	--	--	--	Uncharacterized protein {ECO:0000313|EnsemblMetazoa:NV18646-PA} OS=Nasonia vitripennis (Parasitic wasp) PE=4 SV=1	PREDICTED: uncharacterized protein LOC103317130 [Nasonia vitripennis]
EVM0010983.1	--	--	--	--	Uncharacterized protein {ECO:0000313|EnsemblMetazoa:NV23918-PA} OS=Nasonia vitripennis (Parasitic wasp) PE=4 SV=1	PREDICTED: uncharacterized protein LOC103317130 [Nasonia vitripennis]
EVM0011080.1	--	--	--	--	Uncharacterized protein {ECO:0000313|EnsemblMetazoa:NV25053-PA} OS=Nasonia vitripennis (Parasitic wasp) PE=4 SV=1	PREDICTED: uncharacterized protein LOC103317130 [Nasonia vitripennis]
EVM0011348.1	--	--	--	--	Uncharacterized protein {ECO:0000313|EnsemblMetazoa:NV23918-PA} OS=Nasonia vitripennis (Parasitic wasp) PE=4 SV=1	PREDICTED: uncharacterized protein LOC103317130 [Nasonia vitripennis]
EVM0012212.1	--	--	--	--	Uncharacterized protein {ECO:0000313|EnsemblMetazoa:NV25053-PA} OS=Nasonia vitripennis (Parasitic wasp) PE=4 SV=1	PREDICTED: uncharacterized protein LOC103317130 [Nasonia vitripennis]
EVM0013118.1	--	--	--	--	Uncharacterized protein {ECO:0000313|EnsemblMetazoa:NV23918-PA} OS=Nasonia vitripennis (Parasitic wasp) PE=4 SV=1	PREDICTED: uncharacterized protein LOC103317130 [Nasonia vitripennis]
EVM0013639.1	--	--	--	--	Uncharacterized protein {ECO:0000313|EnsemblMetazoa:NV23918-PA} OS=Nasonia vitripennis (Parasitic wasp) PE=4 SV=1	PREDICTED: uncharacterized protein LOC103317130 [Nasonia vitripennis]
EVM0014376.1	--	--	--	--	Uncharacterized protein {ECO:0000313|EnsemblMetazoa:NV23918-PA} OS=Nasonia vitripennis (Parasitic wasp) PE=4 SV=1	PREDICTED: uncharacterized protein LOC103317130 [Nasonia vitripennis]
EVM0014530.1	--	--	--	--	Uncharacterized protein {ECO:0000313|EnsemblMetazoa:NV23918-PA} OS=Nasonia vitripennis (Parasitic wasp) PE=4 SV=1	PREDICTED: uncharacterized protein LOC103317130 [Nasonia vitripennis]
EVM0014856.1	--	--	--	--	Uncharacterized protein {ECO:0000313|EnsemblMetazoa:NV23918-PA} OS=Nasonia vitripennis (Parasitic wasp) PE=4 SV=1	PREDICTED: uncharacterized protein LOC103317130 [Nasonia vitripennis]
EVM0014869.1	--	--	--	--	Uncharacterized protein {ECO:0000313|EnsemblMetazoa:NV20819-PA} OS=Nasonia vitripennis (Parasitic wasp) PE=4 SV=1	PREDICTED: uncharacterized protein LOC103317130 [Nasonia vitripennis]
EVM0015014.1	--	--	--	--	Uncharacterized protein {ECO:0000313|EnsemblMetazoa:NV25053-PA} OS=Nasonia vitripennis (Parasitic wasp) PE=4 SV=1	PREDICTED: uncharacterized protein LOC103317130 [Nasonia vitripennis]
EVM0015663.1	--	--	--	--	Uncharacterized protein {ECO:0000313|EnsemblMetazoa:NV25053-PA} OS=Nasonia vitripennis (Parasitic wasp) PE=4 SV=1	PREDICTED: uncharacterized protein LOC103317130 [Nasonia vitripennis]
EVM0015816.1	--	--	--	--	Uncharacterized protein {ECO:0000313|EnsemblMetazoa:NV25053-PA} OS=Nasonia vitripennis (Parasitic wasp) PE=4 SV=1	PREDICTED: uncharacterized protein LOC103317130 [Nasonia vitripennis]
EVM0015854.1	--	--	--	--	Uncharacterized protein {ECO:0000313|EnsemblMetazoa:NV23918-PA} OS=Nasonia vitripennis (Parasitic wasp) PE=4 SV=1	PREDICTED: uncharacterized protein LOC103317130 [Nasonia vitripennis]
EVM0017026.1	--	--	--	--	Uncharacterized protein {ECO:0000313|EnsemblMetazoa:NV23918-PA} OS=Nasonia vitripennis (Parasitic wasp) PE=4 SV=1	PREDICTED: uncharacterized protein LOC103317130 [Nasonia vitripennis]
EVM0017103.1	--	--	--	--	Uncharacterized protein {ECO:0000313|EnsemblMetazoa:NV25053-PA} OS=Nasonia vitripennis (Parasitic wasp) PE=4 SV=1	PREDICTED: uncharacterized protein LOC103317130 [Nasonia vitripennis]
EVM0018484.1	--	--	--	--	Uncharacterized protein {ECO:0000313|EnsemblMetazoa:NV23918-PA} OS=Nasonia vitripennis (Parasitic wasp) PE=4 SV=1	PREDICTED: uncharacterized protein LOC103317130 [Nasonia vitripennis]
EVM0018679.1	--	--	--	--	Uncharacterized protein {ECO:0000313|EnsemblMetazoa:NV25053-PA} OS=Nasonia vitripennis (Parasitic wasp) PE=4 SV=1	PREDICTED: uncharacterized protein LOC103317130 [Nasonia vitripennis]
EVM0018763.1	--	--	--	--	Uncharacterized protein {ECO:0000313|EnsemblMetazoa:NV25053-PA} OS=Nasonia vitripennis (Parasitic wasp) PE=4 SV=1	PREDICTED: uncharacterized protein LOC103317130 [Nasonia vitripennis]
EVM0018899.1	--	--	--	--	Uncharacterized protein {ECO:0000313|EnsemblMetazoa:NV25053-PA} OS=Nasonia vitripennis (Parasitic wasp) PE=4 SV=1	PREDICTED: uncharacterized protein LOC103317130 [Nasonia vitripennis]
EVM0019076.1	--	--	--	--	Uncharacterized protein {ECO:0000313|EnsemblMetazoa:NV25053-PA} OS=Nasonia vitripennis (Parasitic wasp) PE=4 SV=1	PREDICTED: uncharacterized protein LOC103317130 [Nasonia vitripennis]
EVM0019100.1	--	--	--	--	Uncharacterized protein {ECO:0000313|EnsemblMetazoa:NV25053-PA} OS=Nasonia vitripennis (Parasitic wasp) PE=4 SV=1	PREDICTED: uncharacterized protein LOC103317130 [Nasonia vitripennis]
EVM0001053.1	Molecular Function: hydrolase activity, hydrolyzing O-glycosyl compounds (GO:0004553);; Biological Process: chitin metabolic process (GO:0006030);;	K01183|0|nvi:100122559|K01183 chitinase [EC:3.2.1.14] | (RefSeq) chitotriosidase-1-like	[G]	Carbohydrate transport and metabolism	Uncharacterized protein {ECO:0000313|EnsemblMetazoa:NV16524-PA} OS=Nasonia vitripennis (Parasitic wasp) PE=3 SV=1	PREDICTED: chitotriosidase-1-like isoform X1 [Nasonia vitripennis]
EVM0002288.1	Molecular Function: hydrolase activity, acting on glycosyl bonds (GO:0016798);; Biological Process: organic substance metabolic process (GO:0071704);;	K01183|0|nvi:100122559|K01183 chitinase [EC:3.2.1.14] | (RefSeq) chitotriosidase-1-like	[G]	Carbohydrate transport and metabolism	Uncharacterized protein {ECO:0000313|EnsemblMetazoa:NV16524-PA} OS=Nasonia vitripennis (Parasitic wasp) PE=3 SV=1	PREDICTED: chitotriosidase-1-like isoform X1 [Nasonia vitripennis]
EVM0003020.1	Molecular Function: hydrolase activity, hydrolyzing O-glycosyl compounds (GO:0004553);; Biological Process: chitin metabolic process (GO:0006030);;	K01183|0|nvi:100122559|K01183 chitinase [EC:3.2.1.14] | (RefSeq) chitotriosidase-1-like	[G]	Carbohydrate transport and metabolism	Uncharacterized protein {ECO:0000313|EnsemblMetazoa:NV16524-PA} OS=Nasonia vitripennis (Parasitic wasp) PE=3 SV=1	PREDICTED: chitotriosidase-1-like isoform X1 [Nasonia vitripennis]
EVM0004407.1	Molecular Function: hydrolase activity, hydrolyzing O-glycosyl compounds (GO:0004553);; Biological Process: chitin metabolic process (GO:0006030);;	K01183|0|nvi:100122559|K01183 chitinase [EC:3.2.1.14] | (RefSeq) chitotriosidase-1-like	[G]	Carbohydrate transport and metabolism	Uncharacterized protein {ECO:0000313|EnsemblMetazoa:NV16524-PA} OS=Nasonia vitripennis (Parasitic wasp) PE=3 SV=1	PREDICTED: chitotriosidase-1-like isoform X1 [Nasonia vitripennis]
EVM0005536.1	Molecular Function: hydrolase activity, acting on glycosyl bonds (GO:0016798);; Biological Process: organic substance metabolic process (GO:0071704);;	K01183|0|nvi:100122559|K01183 chitinase [EC:3.2.1.14] | (RefSeq) chitotriosidase-1-like	[G]	Carbohydrate transport and metabolism	Uncharacterized protein {ECO:0000313|EnsemblMetazoa:NV16524-PA} OS=Nasonia vitripennis (Parasitic wasp) PE=3 SV=1	PREDICTED: chitotriosidase-1-like isoform X1 [Nasonia vitripennis]
EVM0006895.3	Molecular Function: hydrolase activity, hydrolyzing O-glycosyl compounds (GO:0004553);; Biological Process: chitin metabolic process (GO:0006030);;	K01183|0|nvi:100188901|K01183 chitinase [EC:3.2.1.14] | (RefSeq) chitinase	[G]	Carbohydrate transport and metabolism	Uncharacterized protein {ECO:0000313|EnsemblMetazoa:NV22734-PA} OS=Nasonia vitripennis (Parasitic wasp) PE=3 SV=1	chitinase [Nasonia vitripennis]
EVM0011635.1	Molecular Function: hydrolase activity, acting on glycosyl bonds (GO:0016798);; Biological Process: organic substance metabolic process (GO:0071704);;	K01183|0|nvi:100122559|K01183 chitinase [EC:3.2.1.14] | (RefSeq) chitotriosidase-1-like	[G]	Carbohydrate transport and metabolism	Uncharacterized protein {ECO:0000313|EnsemblMetazoa:NV16524-PA} OS=Nasonia vitripennis (Parasitic wasp) PE=3 SV=1	PREDICTED: chitotriosidase-1-like isoform X1 [Nasonia vitripennis]
EVM0015863.1	Molecular Function: hydrolase activity (GO:0016787);;	--	[G]	Carbohydrate transport and metabolism	Uncharacterized protein {ECO:0000313|EnsemblMetazoa:NV11046-PA} OS=Nasonia vitripennis (Parasitic wasp) PE=3 SV=1	PREDICTED: probable chitinase 2 [Nasonia vitripennis]
EVM0000684.1	Molecular Function: peptidase activity (GO:0008233);;	--	[E]	Amino acid transport and metabolism	Uncharacterized protein {ECO:0000313|EnsemblMetazoa:NV11724-PA} OS=Nasonia vitripennis (Parasitic wasp) PE=3 SV=1	PREDICTED: serine protease 120 isoform X1 [Nasonia vitripennis]
EVM0002150.1	Molecular Function: peptidase activity (GO:0008233);;	--	[E]	Amino acid transport and metabolism	Uncharacterized protein {ECO:0000313|EnsemblMetazoa:NV10369-PA} OS=Nasonia vitripennis (Parasitic wasp) PE=3 SV=1	serine protease 137 precursor [Nasonia vitripennis]
EVM0006450.1	Molecular Function: peptidase activity (GO:0008233);;	--	[E]	Amino acid transport and metabolism	Uncharacterized protein {ECO:0000313|EnsemblMetazoa:NV10369-PA} OS=Nasonia vitripennis (Parasitic wasp) PE=3 SV=1	serine protease 137 precursor [Nasonia vitripennis]
EVM0006570.1	Molecular Function: catalytic activity (GO:0003824);;	--	[E]	Amino acid transport and metabolism	Uncharacterized protein {ECO:0000313|EnsemblMetazoa:NV10369-PA} OS=Nasonia vitripennis (Parasitic wasp) PE=3 SV=1	serine protease 137 precursor [Nasonia vitripennis]
EVM0008489.1	Molecular Function: hydrolase activity (GO:0016787);;	--	[E]	Amino acid transport and metabolism	Uncharacterized protein {ECO:0000313|EnsemblMetazoa:NV10369-PA} OS=Nasonia vitripennis (Parasitic wasp) PE=3 SV=1	serine protease 137 precursor [Nasonia vitripennis]
EVM0010706.1	Molecular Function: peptidase activity (GO:0008233);;	--	[E]	Amino acid transport and metabolism	Uncharacterized protein {ECO:0000313|EnsemblMetazoa:NV10371-PA} OS=Nasonia vitripennis (Parasitic wasp) PE=3 SV=1	PREDICTED: chymotrypsin-2 [Nasonia vitripennis]
EVM0014815.1	Molecular Function: hydrolase activity (GO:0016787);;	--	[E]	Amino acid transport and metabolism	Putative uncharacterized protein {ECO:0000313|EMBL:EFZ20472.1} (Fragment) OS=Solenopsis invicta (Red imported fire ant) PE=3 SV=1	hypothetical protein SINV_12217 [Solenopsis invicta]
EVM0016843.1	Molecular Function: hydrolase activity (GO:0016787);;	--	[E]	Amino acid transport and metabolism	Uncharacterized protein {ECO:0000313|EnsemblMetazoa:NV10372-PA} OS=Nasonia vitripennis (Parasitic wasp) PE=3 SV=1	PREDICTED: chymotrypsin-2 [Nasonia vitripennis]
EVM0018137.1	Molecular Function: hydrolase activity (GO:0016787);;	--	[E]	Amino acid transport and metabolism	Uncharacterized protein {ECO:0000313|EnsemblMetazoa:NV10369-PA} OS=Nasonia vitripennis (Parasitic wasp) PE=3 SV=1	serine protease 137 precursor [Nasonia vitripennis]
EVM0018560.1	Molecular Function: peptidase activity (GO:0008233);;	--	[E]	Amino acid transport and metabolism	Uncharacterized protein {ECO:0000313|EnsemblMetazoa:NV10369-PA} OS=Nasonia vitripennis (Parasitic wasp) PE=3 SV=1	serine protease 137 precursor [Nasonia vitripennis]
EVM0000315.1	--	--	[L]	Replication, recombination and repair	Uncharacterized protein {ECO:0000313|EnsemblMetazoa:NV17130-PA} OS=Nasonia vitripennis (Parasitic wasp) PE=4 SV=1	PREDICTED: uncharacterized protein LOC103317169 [Nasonia vitripennis]
EVM0001402.1	--	--	[L]	Replication, recombination and repair	Uncharacterized protein {ECO:0000313|EnsemblMetazoa:NV18817-PA} OS=Nasonia vitripennis (Parasitic wasp) PE=4 SV=1	PREDICTED: uncharacterized protein LOC103316797 [Nasonia vitripennis]
EVM0001699.1	--	--	[L]	Replication, recombination and repair	Uncharacterized protein {ECO:0000313|EnsemblMetazoa:ACEP16352-PA} OS=Atta cephalotes (Leafcutter ant) PE=4 SV=1	PREDICTED: uncharacterized protein LOC105147086 isoform X2 [Acromyrmex echinatior]
EVM0001891.1	--	--	[L]	Replication, recombination and repair	Uncharacterized protein {ECO:0000313|EnsemblMetazoa:NV15423-PA} OS=Nasonia vitripennis (Parasitic wasp) PE=4 SV=1	PREDICTED: putative nuclease HARBI1 [Musca domestica]
EVM0002603.1	--	--	[L]	Replication, recombination and repair	Uncharacterized protein {ECO:0000313|EnsemblMetazoa:NV17130-PA} OS=Nasonia vitripennis (Parasitic wasp) PE=4 SV=1	PREDICTED: uncharacterized protein LOC103317169 [Nasonia vitripennis]
EVM0002983.1	--	--	[L]	Replication, recombination and repair	Uncharacterized protein {ECO:0000313|EnsemblMetazoa:NV23945-PA} OS=Nasonia vitripennis (Parasitic wasp) PE=4 SV=1	PREDICTED: uncharacterized protein LOC103316543 [Nasonia vitripennis]
EVM0003254.1	--	--	[L]	Replication, recombination and repair	Uncharacterized protein {ECO:0000313|EnsemblMetazoa:NV23585-PA} OS=Nasonia vitripennis (Parasitic wasp) PE=4 SV=1	PREDICTED: uncharacterized protein LOC103317169 [Nasonia vitripennis]
EVM0004886.1	--	--	[L]	Replication, recombination and repair	Uncharacterized protein {ECO:0000313|EnsemblMetazoa:NV23585-PA} OS=Nasonia vitripennis (Parasitic wasp) PE=4 SV=1	PREDICTED: uncharacterized protein LOC103317169 [Nasonia vitripennis]
EVM0004897.1	--	--	[L]	Replication, recombination and repair	Uncharacterized protein {ECO:0000313|EnsemblMetazoa:NV17130-PA} OS=Nasonia vitripennis (Parasitic wasp) PE=4 SV=1	PREDICTED: uncharacterized protein LOC103317169 [Nasonia vitripennis]
EVM0005724.1	--	--	[L]	Replication, recombination and repair	Uncharacterized protein {ECO:0000313|EnsemblMetazoa:NV23585-PA} OS=Nasonia vitripennis (Parasitic wasp) PE=4 SV=1	PREDICTED: uncharacterized protein LOC100119837 isoform X1 [Nasonia vitripennis]
EVM0006468.1	--	--	[L]	Replication, recombination and repair	Uncharacterized protein {ECO:0000313|EnsemblMetazoa:NV17130-PA} OS=Nasonia vitripennis (Parasitic wasp) PE=4 SV=1	PREDICTED: uncharacterized protein LOC103317169 [Nasonia vitripennis]
EVM0007471.1	--	--	[L]	Replication, recombination and repair	Uncharacterized protein {ECO:0000313|EnsemblMetazoa:NV19145-PA} OS=Nasonia vitripennis (Parasitic wasp) PE=4 SV=1	PREDICTED: uncharacterized protein LOC103317169 [Nasonia vitripennis]
EVM0008617.1	--	--	[L]	Replication, recombination and repair	Uncharacterized protein {ECO:0000313|EnsemblMetazoa:NV17130-PA} OS=Nasonia vitripennis (Parasitic wasp) PE=4 SV=1	PREDICTED: uncharacterized protein LOC103317169 [Nasonia vitripennis]
EVM0012367.1	--	--	[L]	Replication, recombination and repair	Uncharacterized protein {ECO:0000313|EnsemblMetazoa:NV17130-PA} OS=Nasonia vitripennis (Parasitic wasp) PE=4 SV=1	PREDICTED: uncharacterized protein LOC103317169 [Nasonia vitripennis]
EVM0013505.1	--	--	[L]	Replication, recombination and repair	Uncharacterized protein {ECO:0000313|EnsemblMetazoa:NV23585-PA} OS=Nasonia vitripennis (Parasitic wasp) PE=4 SV=1	PREDICTED: uncharacterized protein LOC103317169 [Nasonia vitripennis]
EVM0014769.1	--	--	[L]	Replication, recombination and repair	Uncharacterized protein {ECO:0000313|EnsemblMetazoa:NV23585-PA} OS=Nasonia vitripennis (Parasitic wasp) PE=4 SV=1	PREDICTED: uncharacterized protein LOC103317169 [Nasonia vitripennis]
EVM0015631.1	--	--	[L]	Replication, recombination and repair	Uncharacterized protein {ECO:0000313|EnsemblMetazoa:NV17130-PA} OS=Nasonia vitripennis (Parasitic wasp) PE=4 SV=1	PREDICTED: uncharacterized protein LOC103317169 [Nasonia vitripennis]
EVM0016180.1	--	--	[L]	Replication, recombination and repair	Uncharacterized protein {ECO:0000313|EnsemblMetazoa:NV17680-PA} OS=Nasonia vitripennis (Parasitic wasp) PE=4 SV=1	PREDICTED: uncharacterized protein LOC100119837 isoform X2 [Nasonia vitripennis]
EVM0016378.1	--	--	[L]	Replication, recombination and repair	Uncharacterized protein {ECO:0000313|EnsemblMetazoa:NV23945-PA} OS=Nasonia vitripennis (Parasitic wasp) PE=4 SV=1	PREDICTED: uncharacterized protein LOC103316543 [Nasonia vitripennis]
EVM0018786.1	--	--	[L]	Replication, recombination and repair	Uncharacterized protein {ECO:0000313|EnsemblMetazoa:NV19145-PA} OS=Nasonia vitripennis (Parasitic wasp) PE=4 SV=1	PREDICTED: uncharacterized protein LOC103317169 [Nasonia vitripennis]
EVM0000183.1	Molecular Function: odorant binding (GO:0005549);;	--	--	--	Uncharacterized protein {ECO:0000313|EnsemblMetazoa:NV12612-PA} OS=Nasonia vitripennis (Parasitic wasp) PE=4 SV=1	PREDICTED: general odorant-binding protein 28a [Nasonia vitripennis]
EVM0000359.1	--	--	--	--	Uncharacterized protein {ECO:0000313|EnsemblMetazoa:NV15819-PA} OS=Nasonia vitripennis (Parasitic wasp) PE=4 SV=1	PREDICTED: uncharacterized protein LOC100116919 [Nasonia vitripennis]
EVM0003485.1	Molecular Function: odorant binding (GO:0005549);;	--	--	--	Uncharacterized protein {ECO:0000313|EnsemblMetazoa:NV12608-PA} OS=Nasonia vitripennis (Parasitic wasp) PE=4 SV=1	PREDICTED: B1 protein [Nasonia vitripennis]
EVM0005916.1	Molecular Function: odorant binding (GO:0005549);;	--	--	--	Uncharacterized protein {ECO:0000313|EnsemblMetazoa:NV12608-PA} OS=Nasonia vitripennis (Parasitic wasp) PE=4 SV=1	PREDICTED: B1 protein [Nasonia vitripennis]
EVM0009176.1	Molecular Function: odorant binding (GO:0005549);;	--	--	--	Uncharacterized protein {ECO:0000313|EnsemblMetazoa:NV12608-PA} OS=Nasonia vitripennis (Parasitic wasp) PE=4 SV=1	PREDICTED: B1 protein [Nasonia vitripennis]
EVM0011555.1	--	--	--	--	Uncharacterized protein {ECO:0000313|EnsemblMetazoa:NV15819-PA} OS=Nasonia vitripennis (Parasitic wasp) PE=4 SV=1	PREDICTED: uncharacterized protein LOC100116919 [Nasonia vitripennis]
EVM0012380.1	--	--	--	--	Putative odorant binding protein 70 {ECO:0000313|EMBL:CCD17839.1} OS=Nasonia vitripennis (Parasitic wasp) PE=4 SV=1	putative odorant binding protein 70 [Nasonia vitripennis]
EVM0014977.1	Molecular Function: odorant binding (GO:0005549);;	--	--	--	Uncharacterized protein {ECO:0000313|EnsemblMetazoa:NV12608-PA} OS=Nasonia vitripennis (Parasitic wasp) PE=4 SV=1	PREDICTED: B1 protein [Nasonia vitripennis]
EVM0016094.1	--	--	--	--	Uncharacterized protein {ECO:0000313|EnsemblMetazoa:NV12612-PA} OS=Nasonia vitripennis (Parasitic wasp) PE=4 SV=1	PREDICTED: general odorant-binding protein 28a [Nasonia vitripennis]
EVM0016247.1	--	--	--	--	Odorant-binding protein 8 {ECO:0000313|EMBL:AHE40950.1} OS=Copidosoma floridanum PE=2 SV=1	odorant-binding protein 8 precursor [Copidosoma floridanum]
EVM0016273.1	Molecular Function: odorant binding (GO:0005549);;	--	--	--	Uncharacterized protein {ECO:0000313|EnsemblMetazoa:NV12608-PA} OS=Nasonia vitripennis (Parasitic wasp) PE=4 SV=1	PREDICTED: B1 protein [Nasonia vitripennis]
EVM0001043.1	--	--	[L]	Replication, recombination and repair	Uncharacterized protein {ECO:0000313|EnsemblMetazoa:NV24477-PA} OS=Nasonia vitripennis (Parasitic wasp) PE=4 SV=1	PREDICTED: putative nuclease HARBI1 isoform X1 [Nasonia vitripennis]
EVM0001929.1	--	--	[L]	Replication, recombination and repair	Uncharacterized protein {ECO:0000313|EnsemblMetazoa:NV22473-PA} OS=Nasonia vitripennis (Parasitic wasp) PE=4 SV=1	PREDICTED: putative nuclease HARBI1 isoform X1 [Nasonia vitripennis]
EVM0003642.1	--	--	--	--	Uncharacterized protein {ECO:0000313|EnsemblMetazoa:NV22473-PA} OS=Nasonia vitripennis (Parasitic wasp) PE=4 SV=1	PREDICTED: coiled-coil domain-containing protein CG32809-like [Nasonia vitripennis]
EVM0005737.1	--	--	[L]	Replication, recombination and repair	Uncharacterized protein {ECO:0000313|EnsemblMetazoa:NV22473-PA} OS=Nasonia vitripennis (Parasitic wasp) PE=4 SV=1	PREDICTED: putative nuclease HARBI1 isoform X2 [Nasonia vitripennis]
EVM0006112.1	--	--	--	--	Uncharacterized protein {ECO:0000313|EnsemblMetazoa:NV13001-PA} OS=Nasonia vitripennis (Parasitic wasp) PE=4 SV=1	PREDICTED: putative nuclease HARBI1 [Nasonia vitripennis]
EVM0007613.1	--	--	[L]	Replication, recombination and repair	Uncharacterized protein {ECO:0000313|EnsemblMetazoa:NV22473-PA} OS=Nasonia vitripennis (Parasitic wasp) PE=4 SV=1	PREDICTED: putative nuclease HARBI1 isoform X1 [Nasonia vitripennis]
EVM0007696.1	--	--	[L]	Replication, recombination and repair	Uncharacterized protein {ECO:0000313|EnsemblMetazoa:NV26054-PA} OS=Nasonia vitripennis (Parasitic wasp) PE=4 SV=1	PREDICTED: putative nuclease HARBI1 [Nasonia vitripennis]
EVM0008793.1	--	--	--	--	Uncharacterized protein {ECO:0000313|EnsemblMetazoa:NV20745-PA} OS=Nasonia vitripennis (Parasitic wasp) PE=4 SV=1	PREDICTED: putative nuclease HARBI1 isoform X2 [Nasonia vitripennis]
EVM0009932.1	--	--	[V]	Defense mechanisms	Uncharacterized protein {ECO:0000313|EnsemblMetazoa:NV24477-PA} OS=Nasonia vitripennis (Parasitic wasp) PE=4 SV=1	PREDICTED: putative nuclease HARBI1 isoform X1 [Nasonia vitripennis]
EVM0010437.1	--	--	[L]	Replication, recombination and repair	Uncharacterized protein {ECO:0000313|EnsemblMetazoa:NV20745-PA} OS=Nasonia vitripennis (Parasitic wasp) PE=4 SV=1	PREDICTED: putative nuclease HARBI1 isoform X1 [Nasonia vitripennis]
EVM0011990.1	--	--	[L]	Replication, recombination and repair	Uncharacterized protein {ECO:0000313|EnsemblMetazoa:NV20745-PA} OS=Nasonia vitripennis (Parasitic wasp) PE=4 SV=1	PREDICTED: putative nuclease HARBI1 isoform X1 [Nasonia vitripennis]
EVM0012076.1	--	--	[L]	Replication, recombination and repair	Uncharacterized protein {ECO:0000313|EnsemblMetazoa:NV22473-PA} OS=Nasonia vitripennis (Parasitic wasp) PE=4 SV=1	PREDICTED: putative nuclease HARBI1 isoform X2 [Nasonia vitripennis]
EVM0015724.1	--	--	[L]	Replication, recombination and repair	Uncharacterized protein {ECO:0000313|EnsemblMetazoa:NV13001-PA} OS=Nasonia vitripennis (Parasitic wasp) PE=4 SV=1	PREDICTED: putative nuclease HARBI1 [Nasonia vitripennis]
EVM0016595.1	--	--	[L]	Replication, recombination and repair	Uncharacterized protein {ECO:0000313|EnsemblMetazoa:NV22473-PA} OS=Nasonia vitripennis (Parasitic wasp) PE=4 SV=1	PREDICTED: putative nuclease HARBI1 isoform X1 [Nasonia vitripennis]
EVM0017019.1	--	--	[L]	Replication, recombination and repair	Uncharacterized protein {ECO:0000313|EnsemblMetazoa:NV13001-PA} OS=Nasonia vitripennis (Parasitic wasp) PE=4 SV=1	PREDICTED: putative nuclease HARBI1 [Nasonia vitripennis]
EVM0000441.1	Biological Process: metabolic process (GO:0044710);;	--	--	--	Uncharacterized protein {ECO:0000313|EnsemblMetazoa:NV18859-PA} OS=Nasonia vitripennis (Parasitic wasp) PE=4 SV=1	PREDICTED: uncharacterized protein F54H12.2-like [Solenopsis invicta]
EVM0003925.1	Biological Process: metabolic process (GO:0044710);;	--	--	--	Putative uncharacterized protein {ECO:0000313|EMBL:EFA13301.1} OS=Tribolium castaneum (Red flour beetle) PE=4 SV=1	PREDICTED: uncharacterized protein F54H12.2-like [Microplitis demolitor]
EVM0006872.1	Biological Process: metabolic process (GO:0044710);;	--	--	--	Uncharacterized protein {ECO:0000313|EnsemblMetazoa:NV18859-PA} OS=Nasonia vitripennis (Parasitic wasp) PE=4 SV=1	PREDICTED: uncharacterized protein F54H12.2-like [Solenopsis invicta]
EVM0007978.1	Biological Process: metabolic process (GO:0044710);;	--	--	--	Uncharacterized protein {ECO:0000313|EnsemblMetazoa:NV18859-PA} OS=Nasonia vitripennis (Parasitic wasp) PE=4 SV=1	PREDICTED: uncharacterized protein F54H12.2-like [Solenopsis invicta]
EVM0008270.1	Biological Process: metabolic process (GO:0044710);;	--	--	--	Uncharacterized protein {ECO:0000313|EnsemblMetazoa:NV18859-PA} OS=Nasonia vitripennis (Parasitic wasp) PE=4 SV=1	PREDICTED: uncharacterized protein F54H12.2-like [Solenopsis invicta]
EVM0009100.1	Biological Process: metabolic process (GO:0044710);;	--	--	--	Uncharacterized protein {ECO:0000313|EnsemblMetazoa:NV18859-PA} OS=Nasonia vitripennis (Parasitic wasp) PE=4 SV=1	PREDICTED: uncharacterized protein F54H12.2-like [Solenopsis invicta]
EVM0009693.1	Biological Process: metabolic process (GO:0044710);;	--	--	--	Uncharacterized protein {ECO:0000313|EnsemblMetazoa:NV18859-PA} OS=Nasonia vitripennis (Parasitic wasp) PE=4 SV=1	PREDICTED: uncharacterized protein F54H12.2-like [Solenopsis invicta]
EVM0010802.1	Biological Process: metabolic process (GO:0044710);;	--	--	--	Uncharacterized protein {ECO:0000313|EnsemblMetazoa:NV18859-PA} OS=Nasonia vitripennis (Parasitic wasp) PE=4 SV=1	PREDICTED: uncharacterized protein F54H12.2-like [Solenopsis invicta]
EVM0011535.1	Biological Process: metabolic process (GO:0044710);;	--	--	--	Uncharacterized protein {ECO:0000313|EnsemblMetazoa:NV18859-PA} OS=Nasonia vitripennis (Parasitic wasp) PE=4 SV=1	PREDICTED: uncharacterized protein F54H12.2-like [Solenopsis invicta]
EVM0011545.1	Biological Process: metabolic process (GO:0044710);;	--	--	--	Uncharacterized protein {ECO:0000313|EnsemblMetazoa:NV18859-PA} OS=Nasonia vitripennis (Parasitic wasp) PE=4 SV=1	PREDICTED: uncharacterized protein F54H12.2-like [Solenopsis invicta]
EVM0013749.1	Biological Process: metabolic process (GO:0044710);;	--	--	--	Uncharacterized protein {ECO:0000313|EnsemblMetazoa:NV18859-PA} OS=Nasonia vitripennis (Parasitic wasp) PE=4 SV=1	PREDICTED: uncharacterized protein F54H12.2-like [Solenopsis invicta]
EVM0015060.1	Biological Process: metabolic process (GO:0044710);;	--	--	--	Uncharacterized protein {ECO:0000313|EnsemblMetazoa:NV18859-PA} OS=Nasonia vitripennis (Parasitic wasp) PE=4 SV=1	PREDICTED: uncharacterized protein F54H12.2-like [Solenopsis invicta]
EVM0015151.1	Biological Process: metabolic process (GO:0044710);;	--	--	--	Uncharacterized protein {ECO:0000313|EnsemblMetazoa:NV18859-PA} OS=Nasonia vitripennis (Parasitic wasp) PE=4 SV=1	PREDICTED: uncharacterized protein F54H12.2-like [Solenopsis invicta]
EVM0015268.1	Biological Process: metabolic process (GO:0044710);;	--	--	--	Uncharacterized protein {ECO:0000313|EnsemblMetazoa:NV18859-PA} OS=Nasonia vitripennis (Parasitic wasp) PE=4 SV=1	PREDICTED: uncharacterized protein F54H12.2-like [Solenopsis invicta]
EVM0019021.1	Biological Process: metabolic process (GO:0044710);;	--	--	--	Uncharacterized protein {ECO:0000313|EnsemblMetazoa:NV18859-PA} OS=Nasonia vitripennis (Parasitic wasp) PE=4 SV=1	PREDICTED: uncharacterized protein F54H12.2-like [Solenopsis invicta]
EVM0007266.1	Molecular Function: catalytic activity (GO:0003824);;	--	[GC]	--	Uncharacterized protein {ECO:0000313|EnsemblMetazoa:NV14700-PA} OS=Nasonia vitripennis (Parasitic wasp) PE=3 SV=1	PREDICTED: uncharacterized protein LOC100117477 [Nasonia vitripennis]
EVM0007744.1	Molecular Function: transferase activity (GO:0016740);;	--	[GC]	--	Uncharacterized protein {ECO:0000313|EnsemblMetazoa:NV14698-PA} OS=Nasonia vitripennis (Parasitic wasp) PE=3 SV=1	PREDICTED: UDP-glucuronosyltransferase 2C1-like [Nasonia vitripennis]
EVM0008932.1	Molecular Function: catalytic activity (GO:0003824);;	--	[GC]	--	Uncharacterized protein {ECO:0000313|EnsemblMetazoa:NV17755-PA} OS=Nasonia vitripennis (Parasitic wasp) PE=4 SV=1	PREDICTED: UDP-glucuronosyltransferase-like [Nasonia vitripennis]
EVM0009124.1	Molecular Function: catalytic activity (GO:0003824);;	--	[GC]	--	Uncharacterized protein {ECO:0000313|EnsemblMetazoa:NV17755-PA} OS=Nasonia vitripennis (Parasitic wasp) PE=4 SV=1	PREDICTED: UDP-glucuronosyltransferase-like [Nasonia vitripennis]
EVM0009321.1	Molecular Function: catalytic activity (GO:0003824);;	--	[GC]	--	Uncharacterized protein {ECO:0000313|EnsemblMetazoa:NV17755-PA} OS=Nasonia vitripennis (Parasitic wasp) PE=4 SV=1	PREDICTED: UDP-glucuronosyltransferase-like [Nasonia vitripennis]
EVM0010595.1	Molecular Function: transferase activity (GO:0016740);;	--	[GC]	--	Uncharacterized protein {ECO:0000313|EnsemblMetazoa:NV14699-PA} OS=Nasonia vitripennis (Parasitic wasp) PE=3 SV=1	PREDICTED: UDP-glucuronosyltransferase 2C1-like [Nasonia vitripennis]
EVM0010726.1	Molecular Function: transferase activity (GO:0016740);;	K00699|0|nvi:100120068|K00699 glucuronosyltransferase [EC:2.4.1.17] | (RefSeq) UDP-glucuronosyltransferase 2A2-like	[GC]	--	Uncharacterized protein {ECO:0000313|EnsemblMetazoa:NV12186-PA} OS=Nasonia vitripennis (Parasitic wasp) PE=3 SV=1	PREDICTED: UDP-glucuronosyltransferase 2A2-like [Nasonia vitripennis]
EVM0011608.1	Molecular Function: transferase activity (GO:0016740);;	--	[GC]	--	Uncharacterized protein {ECO:0000313|EnsemblMetazoa:NV17755-PA} OS=Nasonia vitripennis (Parasitic wasp) PE=4 SV=1	PREDICTED: UDP-glucuronosyltransferase-like [Nasonia vitripennis]
EVM0011731.1	Molecular Function: transferase activity (GO:0016740);;	--	[GC]	--	Uncharacterized protein {ECO:0000313|EnsemblMetazoa:NV14698-PA} OS=Nasonia vitripennis (Parasitic wasp) PE=3 SV=1	PREDICTED: UDP-glucuronosyltransferase 2C1-like [Nasonia vitripennis]
EVM0013347.1	Molecular Function: transferase activity (GO:0016740);;	--	[GC]	--	Uncharacterized protein {ECO:0000313|EnsemblMetazoa:NV14698-PA} OS=Nasonia vitripennis (Parasitic wasp) PE=3 SV=1	PREDICTED: UDP-glucuronosyltransferase 2C1-like [Nasonia vitripennis]
EVM0013563.1	Molecular Function: catalytic activity (GO:0003824);;	--	[GC]	--	Uncharacterized protein {ECO:0000313|EnsemblMetazoa:NV17755-PA} OS=Nasonia vitripennis (Parasitic wasp) PE=4 SV=1	PREDICTED: UDP-glucuronosyltransferase-like [Nasonia vitripennis]
EVM0014614.1	Molecular Function: catalytic activity (GO:0003824);;	--	[GC]	--	Uncharacterized protein {ECO:0000313|EnsemblMetazoa:NV17755-PA} OS=Nasonia vitripennis (Parasitic wasp) PE=4 SV=1	PREDICTED: UDP-glucuronosyltransferase-like [Nasonia vitripennis]
EVM0002187.1	Molecular Function: transporter activity (GO:0005215);; Biological Process: transport (GO:0006810);;	--	[R]	General function prediction only	Uncharacterized protein {ECO:0000313|EnsemblMetazoa:NV13724-PA} OS=Nasonia vitripennis (Parasitic wasp) PE=3 SV=1	PREDICTED: facilitated trehalose transporter Tret1-like [Nasonia vitripennis]
EVM0002821.1	--	--	[R]	General function prediction only	Uncharacterized protein {ECO:0000313|EnsemblMetazoa:NV14693-PA} OS=Nasonia vitripennis (Parasitic wasp) PE=4 SV=1	PREDICTED: facilitated trehalose transporter Tret1-like [Nasonia vitripennis]
EVM0008735.1	--	--	[R]	General function prediction only	Uncharacterized protein {ECO:0000313|EnsemblMetazoa:NV14692-PA} OS=Nasonia vitripennis (Parasitic wasp) PE=4 SV=1	PREDICTED: facilitated trehalose transporter Tret1-like [Nasonia vitripennis]
EVM0012900.1	Molecular Function: transporter activity (GO:0005215);; Biological Process: transport (GO:0006810);;	--	[R]	General function prediction only	Uncharacterized protein {ECO:0000313|EnsemblMetazoa:NV13726-PA} OS=Nasonia vitripennis (Parasitic wasp) PE=4 SV=1	PREDICTED: facilitated trehalose transporter Tret1-like [Nasonia vitripennis]
EVM0015538.1	--	--	[R]	General function prediction only	Uncharacterized protein {ECO:0000313|EnsemblMetazoa:NV14692-PA} OS=Nasonia vitripennis (Parasitic wasp) PE=4 SV=1	PREDICTED: facilitated trehalose transporter Tret1-like [Nasonia vitripennis]
EVM0015582.1	Molecular Function: transporter activity (GO:0005215);; Biological Process: transport (GO:0006810);;	--	[R]	General function prediction only	Uncharacterized protein {ECO:0000313|EnsemblMetazoa:NV14754-PA} OS=Nasonia vitripennis (Parasitic wasp) PE=4 SV=1	PREDICTED: facilitated trehalose transporter Tret1-like [Nasonia vitripennis]
EVM0016422.1	Molecular Function: transporter activity (GO:0005215);; Biological Process: transport (GO:0006810);;	--	[R]	General function prediction only	Uncharacterized protein {ECO:0000313|EnsemblMetazoa:NV13723-PA} OS=Nasonia vitripennis (Parasitic wasp) PE=3 SV=1	PREDICTED: facilitated trehalose transporter Tret1-like [Nasonia vitripennis]
EVM0017488.1	--	--	[R]	General function prediction only	Uncharacterized protein {ECO:0000313|EnsemblMetazoa:NV14692-PA} OS=Nasonia vitripennis (Parasitic wasp) PE=4 SV=1	PREDICTED: facilitated trehalose transporter Tret1-like [Nasonia vitripennis]
EVM0018279.1	--	--	[R]	General function prediction only	Uncharacterized protein {ECO:0000313|EnsemblMetazoa:NV14692-PA} OS=Nasonia vitripennis (Parasitic wasp) PE=4 SV=1	PREDICTED: facilitated trehalose transporter Tret1-like [Nasonia vitripennis]
EVM0000053.1	Biological Process: metabolic process (GO:0044710);;	--	--	--	Uncharacterized protein {ECO:0000313|EnsemblMetazoa:NV25084-PA} OS=Nasonia vitripennis (Parasitic wasp) PE=4 SV=1	PREDICTED: uncharacterized protein LOC103315693, partial [Nasonia vitripennis]
EVM0001408.1	--	--	--	--	Uncharacterized protein {ECO:0000313|EnsemblMetazoa:NV18989-PA} OS=Nasonia vitripennis (Parasitic wasp) PE=4 SV=1	PREDICTED: uncharacterized protein LOC103315693, partial [Nasonia vitripennis]
EVM0001505.1	Biological Process: metabolic process (GO:0044710);;	--	--	--	Uncharacterized protein {ECO:0000313|EnsemblMetazoa:NV19000-PA} OS=Nasonia vitripennis (Parasitic wasp) PE=4 SV=1	PREDICTED: uncharacterized protein LOC103315693, partial [Nasonia vitripennis]
EVM0002032.1	--	--	--	--	Uncharacterized protein {ECO:0000313|EnsemblMetazoa:NV19000-PA} OS=Nasonia vitripennis (Parasitic wasp) PE=4 SV=1	PREDICTED: uncharacterized protein LOC103315693, partial [Nasonia vitripennis]
EVM0002846.1	--	--	--	--	Uncharacterized protein {ECO:0000313|EnsemblMetazoa:NV18859-PA} OS=Nasonia vitripennis (Parasitic wasp) PE=4 SV=1	PREDICTED: uncharacterized protein LOC103315693, partial [Nasonia vitripennis]
EVM0004038.1	--	--	--	--	Uncharacterized protein {ECO:0000313|EnsemblMetazoa:NV18859-PA} OS=Nasonia vitripennis (Parasitic wasp) PE=4 SV=1	PREDICTED: uncharacterized protein LOC103315693, partial [Nasonia vitripennis]
EVM0004544.1	--	--	--	--	Uncharacterized protein {ECO:0000313|EnsemblMetazoa:NV18989-PA} OS=Nasonia vitripennis (Parasitic wasp) PE=4 SV=1	PREDICTED: uncharacterized protein LOC103315693, partial [Nasonia vitripennis]
EVM0006094.1	Biological Process: metabolic process (GO:0044710);;	--	--	--	Uncharacterized protein {ECO:0000313|EnsemblMetazoa:NV18859-PA} OS=Nasonia vitripennis (Parasitic wasp) PE=4 SV=1	PREDICTED: uncharacterized protein F54H12.2-like [Solenopsis invicta]
EVM0006128.1	--	--	--	--	Uncharacterized protein {ECO:0000313|EnsemblMetazoa:NV23016-PA} OS=Nasonia vitripennis (Parasitic wasp) PE=4 SV=1	PREDICTED: uncharacterized protein LOC103315693, partial [Nasonia vitripennis]
EVM0008815.1	Biological Process: metabolic process (GO:0044710);;	--	--	--	Uncharacterized protein {ECO:0000313|EnsemblMetazoa:NV19000-PA} OS=Nasonia vitripennis (Parasitic wasp) PE=4 SV=1	PREDICTED: uncharacterized protein LOC103315693, partial [Nasonia vitripennis]
EVM0010170.1	--	--	--	--	Uncharacterized protein {ECO:0000313|EnsemblMetazoa:NV18989-PA} OS=Nasonia vitripennis (Parasitic wasp) PE=4 SV=1	PREDICTED: uncharacterized protein LOC103315693, partial [Nasonia vitripennis]
EVM0010243.1	--	--	--	--	Uncharacterized protein {ECO:0000313|EnsemblMetazoa:NV23016-PA} OS=Nasonia vitripennis (Parasitic wasp) PE=4 SV=1	PREDICTED: uncharacterized protein LOC103315693, partial [Nasonia vitripennis]
EVM0010412.1	Biological Process: metabolic process (GO:0044710);;	--	--	--	Uncharacterized protein {ECO:0000313|EnsemblMetazoa:NV18859-PA} OS=Nasonia vitripennis (Parasitic wasp) PE=4 SV=1	PREDICTED: uncharacterized protein F54H12.2-like [Solenopsis invicta]
EVM0010890.1	--	--	--	--	Uncharacterized protein {ECO:0000313|EnsemblMetazoa:NV23016-PA} OS=Nasonia vitripennis (Parasitic wasp) PE=4 SV=1	PREDICTED: uncharacterized protein LOC103315693, partial [Nasonia vitripennis]
EVM0010977.1	Biological Process: metabolic process (GO:0044710);;	--	--	--	Uncharacterized protein {ECO:0000313|EnsemblMetazoa:NV18859-PA} OS=Nasonia vitripennis (Parasitic wasp) PE=4 SV=1	PREDICTED: uncharacterized protein F54H12.2-like [Solenopsis invicta]
EVM0011624.1	Biological Process: metabolic process (GO:0044710);;	--	--	--	Uncharacterized protein {ECO:0000313|EnsemblMetazoa:NV18859-PA} OS=Nasonia vitripennis (Parasitic wasp) PE=4 SV=1	PREDICTED: uncharacterized protein F54H12.2-like [Solenopsis invicta]
EVM0012047.1	--	--	--	--	Uncharacterized protein {ECO:0000313|EnsemblMetazoa:NV18859-PA} OS=Nasonia vitripennis (Parasitic wasp) PE=4 SV=1	PREDICTED: uncharacterized protein LOC103315693, partial [Nasonia vitripennis]
EVM0013129.1	Biological Process: metabolic process (GO:0044710);;	--	--	--	Uncharacterized protein {ECO:0000313|EnsemblMetazoa:NV18859-PA} OS=Nasonia vitripennis (Parasitic wasp) PE=4 SV=1	PREDICTED: uncharacterized protein F54H12.2-like [Solenopsis invicta]
EVM0014292.1	Biological Process: metabolic process (GO:0044710);;	--	--	--	Uncharacterized protein {ECO:0000313|EnsemblMetazoa:NV18859-PA} OS=Nasonia vitripennis (Parasitic wasp) PE=4 SV=1	PREDICTED: uncharacterized protein F54H12.2-like [Solenopsis invicta]
EVM0014502.1	--	--	--	--	Uncharacterized protein {ECO:0000313|EnsemblMetazoa:NV18989-PA} OS=Nasonia vitripennis (Parasitic wasp) PE=4 SV=1	PREDICTED: uncharacterized protein LOC103315693, partial [Nasonia vitripennis]
EVM0014831.1	--	--	--	--	Uncharacterized protein {ECO:0000313|EnsemblMetazoa:NV23016-PA} OS=Nasonia vitripennis (Parasitic wasp) PE=4 SV=1	PREDICTED: uncharacterized protein LOC103315693, partial [Nasonia vitripennis]
EVM0015051.1	--	--	--	--	Uncharacterized protein {ECO:0000313|EnsemblMetazoa:NV18859-PA} OS=Nasonia vitripennis (Parasitic wasp) PE=4 SV=1	PREDICTED: uncharacterized protein LOC103315693, partial [Nasonia vitripennis]
EVM0016542.1	Biological Process: metabolic process (GO:0044710);;	--	--	--	Uncharacterized protein {ECO:0000313|EnsemblMetazoa:NV19000-PA} OS=Nasonia vitripennis (Parasitic wasp) PE=4 SV=1	PREDICTED: uncharacterized protein LOC103315693, partial [Nasonia vitripennis]
EVM0017079.1	--	--	--	--	Uncharacterized protein {ECO:0000313|EnsemblMetazoa:NV25084-PA} OS=Nasonia vitripennis (Parasitic wasp) PE=4 SV=1	PREDICTED: uncharacterized protein F54H12.2-like [Nasonia vitripennis]
EVM0017371.1	Biological Process: metabolic process (GO:0044710);;	--	--	--	Uncharacterized protein {ECO:0000313|EnsemblMetazoa:NV18859-PA} OS=Nasonia vitripennis (Parasitic wasp) PE=4 SV=1	PREDICTED: uncharacterized protein F54H12.2-like [Solenopsis invicta]
EVM0017491.1	Biological Process: deoxyribonucleoside diphosphate metabolic process (GO:0009186);; Biological Process: oxidation-reduction process (GO:0055114);;	--	--	--	Uncharacterized protein {ECO:0000313|EnsemblMetazoa:NV18859-PA} OS=Nasonia vitripennis (Parasitic wasp) PE=4 SV=1	PREDICTED: uncharacterized protein LOC103318105 [Nasonia vitripennis]
EVM0017560.1	Biological Process: metabolic process (GO:0044710);;	--	--	--	Uncharacterized protein {ECO:0000313|EnsemblMetazoa:NV19000-PA} OS=Nasonia vitripennis (Parasitic wasp) PE=4 SV=1	PREDICTED: uncharacterized protein LOC103315693, partial [Nasonia vitripennis]
EVM0018561.1	--	--	--	--	Uncharacterized protein {ECO:0000313|EnsemblMetazoa:NV18989-PA} OS=Nasonia vitripennis (Parasitic wasp) PE=4 SV=1	PREDICTED: uncharacterized protein F54H12.2-like [Harpegnathos saltator]
EVM0018715.1	--	--	--	--	Uncharacterized protein {ECO:0000313|EnsemblMetazoa:NV23016-PA} OS=Nasonia vitripennis (Parasitic wasp) PE=4 SV=1	PREDICTED: uncharacterized protein LOC103315693, partial [Nasonia vitripennis]
EVM0018987.1	Biological Process: metabolic process (GO:0044710);;	--	--	--	Uncharacterized protein {ECO:0000313|EnsemblMetazoa:NV18859-PA} OS=Nasonia vitripennis (Parasitic wasp) PE=4 SV=1	PREDICTED: uncharacterized protein F54H12.2-like [Solenopsis invicta]
EVM0019057.1	--	--	--	--	Uncharacterized protein {ECO:0000313|EnsemblMetazoa:NV18989-PA} OS=Nasonia vitripennis (Parasitic wasp) PE=4 SV=1	PREDICTED: uncharacterized protein LOC103315693, partial [Nasonia vitripennis]
EVM0019150.1	Biological Process: metabolic process (GO:0044710);;	--	--	--	Uncharacterized protein {ECO:0000313|EnsemblMetazoa:NV19000-PA} OS=Nasonia vitripennis (Parasitic wasp) PE=4 SV=1	PREDICTED: uncharacterized protein LOC103315693, partial [Nasonia vitripennis]
EVM0019236.1	--	--	--	--	Uncharacterized protein {ECO:0000313|EnsemblMetazoa:NV23016-PA} OS=Nasonia vitripennis (Parasitic wasp) PE=4 SV=1	PREDICTED: uncharacterized protein LOC103315693, partial [Nasonia vitripennis]
EVM0001358.1	Molecular Function: catalytic activity (GO:0003824);;	--	[E]	Amino acid transport and metabolism	Uncharacterized protein {ECO:0000313|EnsemblMetazoa:NV18029-PA} OS=Nasonia vitripennis (Parasitic wasp) PE=3 SV=1	PREDICTED: chymotrypsin-1-like [Nasonia vitripennis]
EVM0002030.1	Molecular Function: catalytic activity (GO:0003824);;	--	[E]	Amino acid transport and metabolism	Uncharacterized protein {ECO:0000313|EnsemblMetazoa:NV18029-PA} OS=Nasonia vitripennis (Parasitic wasp) PE=3 SV=1	PREDICTED: chymotrypsin-1-like [Nasonia vitripennis]
EVM0002716.1	Molecular Function: catalytic activity (GO:0003824);;	--	[E]	Amino acid transport and metabolism	Uncharacterized protein {ECO:0000313|EnsemblMetazoa:NV18029-PA} OS=Nasonia vitripennis (Parasitic wasp) PE=3 SV=1	PREDICTED: chymotrypsin-1-like [Nasonia vitripennis]
EVM0005909.1	Molecular Function: catalytic activity (GO:0003824);;	--	[E]	Amino acid transport and metabolism	Uncharacterized protein {ECO:0000313|EnsemblMetazoa:NV18029-PA} OS=Nasonia vitripennis (Parasitic wasp) PE=3 SV=1	PREDICTED: chymotrypsin-1-like [Nasonia vitripennis]
EVM0006236.1	Molecular Function: catalytic activity (GO:0003824);;	--	[E]	Amino acid transport and metabolism	Uncharacterized protein {ECO:0000313|EnsemblMetazoa:NV18033-PA} OS=Nasonia vitripennis (Parasitic wasp) PE=3 SV=1	PREDICTED: uncharacterized protein LOC103317616 [Nasonia vitripennis]
EVM0006721.1	Molecular Function: catalytic activity (GO:0003824);;	--	[E]	Amino acid transport and metabolism	Uncharacterized protein {ECO:0000313|EnsemblMetazoa:NV18031-PA} OS=Nasonia vitripennis (Parasitic wasp) PE=3 SV=1	PREDICTED: transmembrane protease serine 9-like [Nasonia vitripennis]
EVM0008060.1	Molecular Function: catalytic activity (GO:0003824);;	--	[E]	Amino acid transport and metabolism	Uncharacterized protein {ECO:0000313|EnsemblMetazoa:NV18030-PA} OS=Nasonia vitripennis (Parasitic wasp) PE=3 SV=1	PREDICTED: chymotrypsin-1-like [Nasonia vitripennis]
EVM0008370.1	Molecular Function: hydrolase activity (GO:0016787);;	--	[E]	Amino acid transport and metabolism	Uncharacterized protein {ECO:0000313|EnsemblMetazoa:NV18029-PA} OS=Nasonia vitripennis (Parasitic wasp) PE=3 SV=1	PREDICTED: chymotrypsin-1-like [Nasonia vitripennis]
EVM0010138.1	Molecular Function: catalytic activity (GO:0003824);;	--	[E]	Amino acid transport and metabolism	Uncharacterized protein {ECO:0000313|EnsemblMetazoa:NV22639-PA} OS=Nasonia vitripennis (Parasitic wasp) PE=3 SV=1	PREDICTED: trypsin-1-like [Nasonia vitripennis]
EVM0012305.1	--	--	[E]	Amino acid transport and metabolism	Uncharacterized protein {ECO:0000313|EnsemblMetazoa:NV18033-PA} OS=Nasonia vitripennis (Parasitic wasp) PE=3 SV=1	PREDICTED: uncharacterized protein LOC103317616 [Nasonia vitripennis]
EVM0014974.1	Molecular Function: catalytic activity (GO:0003824);;	--	[E]	Amino acid transport and metabolism	Uncharacterized protein {ECO:0000313|EnsemblMetazoa:NV18029-PA} OS=Nasonia vitripennis (Parasitic wasp) PE=3 SV=1	PREDICTED: chymotrypsin-1-like [Nasonia vitripennis]
EVM0015164.2	Molecular Function: catalytic activity (GO:0003824);;	--	[E]	Amino acid transport and metabolism	Uncharacterized protein {ECO:0000313|EnsemblMetazoa:NV18029-PA} OS=Nasonia vitripennis (Parasitic wasp) PE=3 SV=1	PREDICTED: chymotrypsin-1-like [Nasonia vitripennis]
EVM0018060.1	Molecular Function: catalytic activity (GO:0003824);;	--	[E]	Amino acid transport and metabolism	Uncharacterized protein {ECO:0000313|EnsemblMetazoa:NV18030-PA} OS=Nasonia vitripennis (Parasitic wasp) PE=3 SV=1	PREDICTED: chymotrypsin-1-like [Nasonia vitripennis]
EVM0001055.1	--	--	[Q]	Secondary metabolites biosynthesis, transport and catabolism	Uncharacterized protein {ECO:0000313|EnsemblMetazoa:NV17525-PA} OS=Nasonia vitripennis (Parasitic wasp) PE=4 SV=1	PREDICTED: laccase-1-like [Nasonia vitripennis]
EVM0001920.1	--	--	[Q]	Secondary metabolites biosynthesis, transport and catabolism	Uncharacterized protein {ECO:0000313|EnsemblMetazoa:NV16994-PA} OS=Nasonia vitripennis (Parasitic wasp) PE=4 SV=1	PREDICTED: laccase-4-like [Nasonia vitripennis]
EVM0005248.1	--	--	[Q]	Secondary metabolites biosynthesis, transport and catabolism	Uncharacterized protein {ECO:0000313|EnsemblMetazoa:NV18564-PA} OS=Nasonia vitripennis (Parasitic wasp) PE=4 SV=1	PREDICTED: laccase-like [Nasonia vitripennis]
EVM0006252.1	--	--	[Q]	Secondary metabolites biosynthesis, transport and catabolism	Uncharacterized protein {ECO:0000313|EnsemblMetazoa:NV17315-PA} OS=Nasonia vitripennis (Parasitic wasp) PE=4 SV=1	PREDICTED: laccase-4-like [Nasonia vitripennis]
EVM0006400.1	--	--	[Q]	Secondary metabolites biosynthesis, transport and catabolism	Uncharacterized protein {ECO:0000313|EnsemblMetazoa:NV17756-PA} OS=Nasonia vitripennis (Parasitic wasp) PE=4 SV=1	laccase-like precursor [Nasonia vitripennis]
EVM0006802.1	--	--	[Q]	Secondary metabolites biosynthesis, transport and catabolism	Uncharacterized protein {ECO:0000313|EnsemblMetazoa:NV16993-PA} OS=Nasonia vitripennis (Parasitic wasp) PE=4 SV=1	venom laccase precursor [Nasonia vitripennis]
EVM0007006.1	Molecular Function: metal ion binding (GO:0046872);;	--	[Q]	Secondary metabolites biosynthesis, transport and catabolism	Uncharacterized protein {ECO:0000313|EnsemblMetazoa:NV14610-PA} (Fragment) OS=Nasonia vitripennis (Parasitic wasp) PE=4 SV=1	PREDICTED: L-ascorbate oxidase-like [Nasonia vitripennis]
EVM0007981.1	--	--	[Q]	Secondary metabolites biosynthesis, transport and catabolism	Uncharacterized protein {ECO:0000313|EnsemblMetazoa:NV17315-PA} OS=Nasonia vitripennis (Parasitic wasp) PE=4 SV=1	PREDICTED: laccase-4-like [Nasonia vitripennis]
EVM0016105.1	--	--	[Q]	Secondary metabolites biosynthesis, transport and catabolism	Uncharacterized protein {ECO:0000313|EnsemblMetazoa:NV17315-PA} OS=Nasonia vitripennis (Parasitic wasp) PE=4 SV=1	PREDICTED: laccase-4-like [Nasonia vitripennis]
EVM0016984.1	--	--	[Q]	Secondary metabolites biosynthesis, transport and catabolism	Uncharacterized protein {ECO:0000313|EnsemblMetazoa:NV17756-PA} OS=Nasonia vitripennis (Parasitic wasp) PE=4 SV=1	laccase-like precursor [Nasonia vitripennis]
EVM0000027.1	Molecular Function: carboxypeptidase activity (GO:0004180);; Molecular Function: metallopeptidase activity (GO:0008237);; Molecular Function: metal ion binding (GO:0046872);;	--	[S]	Function unknown	Uncharacterized protein {ECO:0000313|EnsemblMetazoa:NV10450-PA} OS=Nasonia vitripennis (Parasitic wasp) PE=4 SV=1	PREDICTED: zinc carboxypeptidase-like [Nasonia vitripennis]
EVM0002259.1	Molecular Function: peptidase activity, acting on L-amino acid peptides (GO:0070011);;	--	[S]	Function unknown	Uncharacterized protein {ECO:0000313|EnsemblMetazoa:NV14037-PA} OS=Nasonia vitripennis (Parasitic wasp) PE=4 SV=1	PREDICTED: zinc carboxypeptidase-like [Nasonia vitripennis]
EVM0002396.1	Molecular Function: peptidase activity, acting on L-amino acid peptides (GO:0070011);;	--	[S]	Function unknown	Uncharacterized protein {ECO:0000313|EnsemblMetazoa:NV14037-PA} OS=Nasonia vitripennis (Parasitic wasp) PE=4 SV=1	PREDICTED: zinc carboxypeptidase-like [Nasonia vitripennis]
EVM0004491.1	Molecular Function: peptidase activity, acting on L-amino acid peptides (GO:0070011);;	--	[S]	Function unknown	Uncharacterized protein {ECO:0000313|EnsemblMetazoa:NV14037-PA} OS=Nasonia vitripennis (Parasitic wasp) PE=4 SV=1	PREDICTED: zinc carboxypeptidase-like [Nasonia vitripennis]
EVM0005198.1	Molecular Function: peptidase activity, acting on L-amino acid peptides (GO:0070011);;	--	[S]	Function unknown	Uncharacterized protein {ECO:0000313|EnsemblMetazoa:NV14037-PA} OS=Nasonia vitripennis (Parasitic wasp) PE=4 SV=1	PREDICTED: zinc carboxypeptidase-like [Nasonia vitripennis]
EVM0006880.1	Molecular Function: peptidase activity, acting on L-amino acid peptides (GO:0070011);;	--	[S]	Function unknown	Uncharacterized protein {ECO:0000313|EnsemblMetazoa:NV11474-PA} OS=Nasonia vitripennis (Parasitic wasp) PE=4 SV=1	PREDICTED: zinc carboxypeptidase-like [Nasonia vitripennis]
EVM0015768.1	Molecular Function: peptidase activity (GO:0008233);;	--	[S]	Function unknown	Uncharacterized protein {ECO:0000313|EnsemblMetazoa:NV18252-PA} OS=Nasonia vitripennis (Parasitic wasp) PE=4 SV=1	PREDICTED: zinc carboxypeptidase-like [Nasonia vitripennis]
EVM0000261.1	--	--	--	--	Uncharacterized protein {ECO:0000313|EnsemblMetazoa:NV18408-PA} OS=Nasonia vitripennis (Parasitic wasp) PE=4 SV=1	PREDICTED: uncharacterized protein LOC100115464 [Nasonia vitripennis]
EVM0005499.1	--	--	--	--	Uncharacterized protein {ECO:0000313|EnsemblMetazoa:NV18408-PA} OS=Nasonia vitripennis (Parasitic wasp) PE=4 SV=1	PREDICTED: uncharacterized protein LOC100115464 [Nasonia vitripennis]
EVM0006934.1	--	--	--	--	Uncharacterized protein {ECO:0000313|EnsemblMetazoa:NV18408-PA} OS=Nasonia vitripennis (Parasitic wasp) PE=4 SV=1	PREDICTED: uncharacterized protein LOC100115464 [Nasonia vitripennis]
EVM0008304.1	--	--	--	--	Uncharacterized protein {ECO:0000313|EnsemblMetazoa:NV18409-PA} OS=Nasonia vitripennis (Parasitic wasp) PE=4 SV=1	PREDICTED: uncharacterized protein LOC100115498 [Nasonia vitripennis]
EVM0009264.1	--	--	--	--	Uncharacterized protein {ECO:0000313|EnsemblMetazoa:NV18409-PA} OS=Nasonia vitripennis (Parasitic wasp) PE=4 SV=1	PREDICTED: uncharacterized protein LOC100115498 [Nasonia vitripennis]
EVM0017802.1	--	--	--	--	Uncharacterized protein {ECO:0000313|EnsemblMetazoa:NV18408-PA} OS=Nasonia vitripennis (Parasitic wasp) PE=4 SV=1	PREDICTED: uncharacterized protein LOC100115464 [Nasonia vitripennis]
EVM0001799.1	--	--	[H]	Coenzyme transport and metabolism	Uncharacterized protein {ECO:0000313|EnsemblMetazoa:NV10959-PA} OS=Nasonia vitripennis (Parasitic wasp) PE=4 SV=1	PREDICTED: spermine oxidase-like [Nasonia vitripennis]
EVM0007562.1	--	--	[H]	Coenzyme transport and metabolism	Uncharacterized protein {ECO:0000313|EnsemblMetazoa:NV10959-PA} OS=Nasonia vitripennis (Parasitic wasp) PE=4 SV=1	PREDICTED: spermine oxidase-like isoform X1 [Nasonia vitripennis]
EVM0007928.1	--	--	[H]	Coenzyme transport and metabolism	Uncharacterized protein {ECO:0000313|EnsemblMetazoa:NV10958-PA} OS=Nasonia vitripennis (Parasitic wasp) PE=4 SV=1	PREDICTED: spermine oxidase-like [Nasonia vitripennis]
EVM0010640.1	--	--	[H]	Coenzyme transport and metabolism	Uncharacterized protein {ECO:0000313|EnsemblMetazoa:NV10959-PA} OS=Nasonia vitripennis (Parasitic wasp) PE=4 SV=1	PREDICTED: spermine oxidase-like isoform X1 [Nasonia vitripennis]
EVM0012633.1	--	--	[H]	Coenzyme transport and metabolism	Uncharacterized protein {ECO:0000313|EnsemblMetazoa:NV10961-PA} OS=Nasonia vitripennis (Parasitic wasp) PE=4 SV=1	PREDICTED: spermine oxidase-like [Nasonia vitripennis]
EVM0012982.1	--	--	[H]	Coenzyme transport and metabolism	Uncharacterized protein {ECO:0000313|EnsemblMetazoa:NV10959-PA} OS=Nasonia vitripennis (Parasitic wasp) PE=4 SV=1	PREDICTED: spermine oxidase-like [Nasonia vitripennis]
EVM0013168.1	--	--	[H]	Coenzyme transport and metabolism	Uncharacterized protein {ECO:0000313|EnsemblMetazoa:NV10959-PA} OS=Nasonia vitripennis (Parasitic wasp) PE=4 SV=1	PREDICTED: spermine oxidase-like [Nasonia vitripennis]
EVM0016478.1	--	--	[H]	Coenzyme transport and metabolism	Uncharacterized protein {ECO:0000313|EnsemblMetazoa:NV10959-PA} OS=Nasonia vitripennis (Parasitic wasp) PE=4 SV=1	PREDICTED: spermine oxidase-like [Nasonia vitripennis]
EVM0016910.1	--	--	[H]	Coenzyme transport and metabolism	Uncharacterized protein {ECO:0000313|EnsemblMetazoa:NV10959-PA} OS=Nasonia vitripennis (Parasitic wasp) PE=4 SV=1	PREDICTED: spermine oxidase-like [Nasonia vitripennis]
EVM0000024.1	--	--	--	--	Uncharacterized protein {ECO:0000313|EnsemblMetazoa:NV21032-PA} OS=Nasonia vitripennis (Parasitic wasp) PE=4 SV=1	PREDICTED: uncharacterized protein LOC100115762 [Nasonia vitripennis]
EVM0000564.1	--	--	--	--	Uncharacterized protein {ECO:0000313|EnsemblMetazoa:NV21207-PA} OS=Nasonia vitripennis (Parasitic wasp) PE=4 SV=1	PREDICTED: uncharacterized protein LOC100115241 [Nasonia vitripennis]
EVM0002367.1	--	--	--	--	Uncharacterized protein {ECO:0000313|EnsemblMetazoa:NV17386-PA} OS=Nasonia vitripennis (Parasitic wasp) PE=4 SV=1	PREDICTED: uncharacterized protein LOC100115762 [Nasonia vitripennis]
EVM0002948.1	--	--	--	--	Uncharacterized protein {ECO:0000313|EnsemblMetazoa:NV21032-PA} OS=Nasonia vitripennis (Parasitic wasp) PE=4 SV=1	PREDICTED: uncharacterized protein LOC100678639 [Nasonia vitripennis]
EVM0003213.1	--	--	--	--	Uncharacterized protein {ECO:0000313|EnsemblMetazoa:NV25951-PA} OS=Nasonia vitripennis (Parasitic wasp) PE=4 SV=1	PREDICTED: uncharacterized protein LOC100115241 [Nasonia vitripennis]
EVM0003356.1	--	--	--	--	Uncharacterized protein {ECO:0000313|EnsemblMetazoa:NV21032-PA} OS=Nasonia vitripennis (Parasitic wasp) PE=4 SV=1	PREDICTED: uncharacterized protein LOC100115762 [Nasonia vitripennis]
EVM0004226.1	--	--	--	--	Uncharacterized protein {ECO:0000313|EnsemblMetazoa:NV21207-PA} OS=Nasonia vitripennis (Parasitic wasp) PE=4 SV=1	PREDICTED: uncharacterized protein LOC100115762 [Nasonia vitripennis]
EVM0007020.1	--	--	--	--	Uncharacterized protein {ECO:0000313|EnsemblMetazoa:NV21032-PA} OS=Nasonia vitripennis (Parasitic wasp) PE=4 SV=1	PREDICTED: uncharacterized protein LOC100115762 [Nasonia vitripennis]
EVM0008308.1	--	--	--	--	Uncharacterized protein {ECO:0000313|EnsemblMetazoa:NV17386-PA} OS=Nasonia vitripennis (Parasitic wasp) PE=4 SV=1	PREDICTED: uncharacterized protein LOC100115241 [Nasonia vitripennis]
EVM0008890.1	--	--	--	--	Uncharacterized protein {ECO:0000313|EnsemblMetazoa:NV21032-PA} OS=Nasonia vitripennis (Parasitic wasp) PE=4 SV=1	PREDICTED: uncharacterized protein LOC100115762 [Nasonia vitripennis]
EVM0009029.1	--	--	--	--	Uncharacterized protein {ECO:0000313|EnsemblMetazoa:NV21815-PA} OS=Nasonia vitripennis (Parasitic wasp) PE=4 SV=1	PREDICTED: uncharacterized protein LOC100678639 [Nasonia vitripennis]
EVM0009267.1	--	--	--	--	Uncharacterized protein {ECO:0000313|EnsemblMetazoa:NV21032-PA} OS=Nasonia vitripennis (Parasitic wasp) PE=4 SV=1	PREDICTED: uncharacterized protein LOC100115241 [Nasonia vitripennis]
EVM0009341.1	--	--	--	--	Uncharacterized protein {ECO:0000313|EnsemblMetazoa:NV21033-PA} OS=Nasonia vitripennis (Parasitic wasp) PE=4 SV=1	PREDICTED: uncharacterized protein LOC100115762 [Nasonia vitripennis]
EVM0009358.1	--	--	--	--	Uncharacterized protein {ECO:0000313|EnsemblMetazoa:NV21032-PA} OS=Nasonia vitripennis (Parasitic wasp) PE=4 SV=1	PREDICTED: uncharacterized protein LOC100115762 [Nasonia vitripennis]
EVM0010076.1	--	--	--	--	Uncharacterized protein {ECO:0000313|EnsemblMetazoa:NV21032-PA} OS=Nasonia vitripennis (Parasitic wasp) PE=4 SV=1	PREDICTED: uncharacterized protein LOC100115762 [Nasonia vitripennis]
EVM0010552.1	--	--	--	--	Uncharacterized protein {ECO:0000313|EnsemblMetazoa:NV21033-PA} OS=Nasonia vitripennis (Parasitic wasp) PE=4 SV=1	PREDICTED: uncharacterized protein LOC100115762 [Nasonia vitripennis]
EVM0010661.1	--	--	--	--	Uncharacterized protein {ECO:0000313|EnsemblMetazoa:NV21032-PA} OS=Nasonia vitripennis (Parasitic wasp) PE=4 SV=1	PREDICTED: uncharacterized protein LOC100115762 [Nasonia vitripennis]
EVM0010736.1	--	--	--	--	Uncharacterized protein {ECO:0000313|EnsemblMetazoa:NV21032-PA} OS=Nasonia vitripennis (Parasitic wasp) PE=4 SV=1	PREDICTED: uncharacterized protein LOC100115762 [Nasonia vitripennis]
EVM0010949.1	--	--	--	--	Uncharacterized protein {ECO:0000313|EnsemblMetazoa:NV17386-PA} OS=Nasonia vitripennis (Parasitic wasp) PE=4 SV=1	PREDICTED: uncharacterized protein LOC100115241 [Nasonia vitripennis]
EVM0011961.1	--	--	--	--	Uncharacterized protein {ECO:0000313|EnsemblMetazoa:NV21033-PA} OS=Nasonia vitripennis (Parasitic wasp) PE=4 SV=1	PREDICTED: uncharacterized protein LOC100115241 [Nasonia vitripennis]
EVM0012606.1	--	--	--	--	Uncharacterized protein {ECO:0000313|EnsemblMetazoa:NV22438-PA} OS=Nasonia vitripennis (Parasitic wasp) PE=4 SV=1	PREDICTED: uncharacterized protein LOC100115241 [Nasonia vitripennis]
EVM0012708.1	--	--	--	--	Uncharacterized protein {ECO:0000313|EnsemblMetazoa:NV21207-PA} OS=Nasonia vitripennis (Parasitic wasp) PE=4 SV=1	PREDICTED: uncharacterized protein LOC100115241 [Nasonia vitripennis]
EVM0013334.1	--	--	--	--	Uncharacterized protein {ECO:0000313|EnsemblMetazoa:NV21032-PA} OS=Nasonia vitripennis (Parasitic wasp) PE=4 SV=1	PREDICTED: uncharacterized protein LOC100115762 [Nasonia vitripennis]
EVM0013575.1	--	--	--	--	Uncharacterized protein {ECO:0000313|EnsemblMetazoa:NV17386-PA} OS=Nasonia vitripennis (Parasitic wasp) PE=4 SV=1	PREDICTED: uncharacterized protein LOC100115762 [Nasonia vitripennis]
EVM0016141.1	--	--	--	--	Uncharacterized protein {ECO:0000313|EnsemblMetazoa:NV17386-PA} OS=Nasonia vitripennis (Parasitic wasp) PE=4 SV=1	PREDICTED: uncharacterized protein LOC100115241 [Nasonia vitripennis]
EVM0016489.1	--	--	--	--	Uncharacterized protein {ECO:0000313|EnsemblMetazoa:NV21032-PA} OS=Nasonia vitripennis (Parasitic wasp) PE=4 SV=1	PREDICTED: uncharacterized protein LOC100115241 [Nasonia vitripennis]
EVM0017172.1	--	--	--	--	Uncharacterized protein {ECO:0000313|EnsemblMetazoa:NV17386-PA} OS=Nasonia vitripennis (Parasitic wasp) PE=4 SV=1	PREDICTED: uncharacterized protein LOC100115762 [Nasonia vitripennis]
EVM0017772.1	--	--	--	--	Uncharacterized protein {ECO:0000313|EnsemblMetazoa:NV20600-PA} OS=Nasonia vitripennis (Parasitic wasp) PE=4 SV=1	PREDICTED: uncharacterized protein LOC100115241 [Nasonia vitripennis]
EVM0018857.1	--	--	--	--	Uncharacterized protein {ECO:0000313|EnsemblMetazoa:NV21032-PA} OS=Nasonia vitripennis (Parasitic wasp) PE=4 SV=1	PREDICTED: uncharacterized protein LOC100115762 [Nasonia vitripennis]
EVM0018927.1	--	--	--	--	Uncharacterized protein {ECO:0000313|EnsemblMetazoa:NV17386-PA} OS=Nasonia vitripennis (Parasitic wasp) PE=4 SV=1	PREDICTED: uncharacterized protein LOC100115241 [Nasonia vitripennis]
EVM0000590.1	--	--	--	--	Uncharacterized protein {ECO:0000313|EnsemblMetazoa:NV16271-PA} OS=Nasonia vitripennis (Parasitic wasp) PE=4 SV=1	PREDICTED: uncharacterized protein LOC103316575 [Nasonia vitripennis]
EVM0001455.1	--	--	--	--	Uncharacterized protein {ECO:0000313|EnsemblMetazoa:NV16271-PA} OS=Nasonia vitripennis (Parasitic wasp) PE=4 SV=1	PREDICTED: uncharacterized protein LOC103316575 [Nasonia vitripennis]
EVM0001540.1	--	--	--	--	Uncharacterized protein {ECO:0000313|EnsemblMetazoa:NV16271-PA} OS=Nasonia vitripennis (Parasitic wasp) PE=4 SV=1	PREDICTED: uncharacterized protein LOC103316575 [Nasonia vitripennis]
EVM0001810.1	--	--	--	--	Uncharacterized protein {ECO:0000313|EnsemblMetazoa:NV16271-PA} OS=Nasonia vitripennis (Parasitic wasp) PE=4 SV=1	PREDICTED: uncharacterized protein LOC103316575 [Nasonia vitripennis]
EVM0002120.1	--	--	--	--	Uncharacterized protein {ECO:0000313|EnsemblMetazoa:NV21727-PA} OS=Nasonia vitripennis (Parasitic wasp) PE=4 SV=1	PREDICTED: uncharacterized protein LOC103316061 [Nasonia vitripennis]
EVM0004095.1	--	--	--	--	Uncharacterized protein {ECO:0000313|EnsemblMetazoa:NV16271-PA} OS=Nasonia vitripennis (Parasitic wasp) PE=4 SV=1	PREDICTED: uncharacterized protein LOC103316575 [Nasonia vitripennis]
EVM0005004.1	--	--	--	--	Uncharacterized protein {ECO:0000313|EnsemblMetazoa:NV16271-PA} OS=Nasonia vitripennis (Parasitic wasp) PE=4 SV=1	PREDICTED: uncharacterized protein LOC103316575 [Nasonia vitripennis]
EVM0009150.1	--	--	--	--	Uncharacterized protein {ECO:0000313|EnsemblMetazoa:NV11263-PA} OS=Nasonia vitripennis (Parasitic wasp) PE=4 SV=1	PREDICTED: uncharacterized protein LOC100678671 [Nasonia vitripennis]
EVM0010044.1	--	--	--	--	Uncharacterized protein {ECO:0000313|EnsemblMetazoa:NV16271-PA} OS=Nasonia vitripennis (Parasitic wasp) PE=4 SV=1	PREDICTED: uncharacterized protein LOC103316575 [Nasonia vitripennis]
EVM0010431.1	--	--	--	--	Uncharacterized protein {ECO:0000313|EnsemblMetazoa:NV16271-PA} OS=Nasonia vitripennis (Parasitic wasp) PE=4 SV=1	PREDICTED: uncharacterized protein LOC100679127 [Nasonia vitripennis]
EVM0010525.1	--	--	--	--	Uncharacterized protein {ECO:0000313|EnsemblMetazoa:NV16271-PA} OS=Nasonia vitripennis (Parasitic wasp) PE=4 SV=1	PREDICTED: uncharacterized protein LOC103316575 [Nasonia vitripennis]
EVM0013055.1	--	--	--	--	Uncharacterized protein {ECO:0000313|EnsemblMetazoa:NV16271-PA} OS=Nasonia vitripennis (Parasitic wasp) PE=4 SV=1	PREDICTED: uncharacterized protein LOC103316575 [Nasonia vitripennis]
EVM0014039.1	--	--	--	--	Uncharacterized protein {ECO:0000313|EnsemblMetazoa:NV16271-PA} OS=Nasonia vitripennis (Parasitic wasp) PE=4 SV=1	PREDICTED: uncharacterized protein LOC103316575 [Nasonia vitripennis]
EVM0016015.1	--	--	--	--	Uncharacterized protein {ECO:0000313|EnsemblMetazoa:NV16271-PA} OS=Nasonia vitripennis (Parasitic wasp) PE=4 SV=1	PREDICTED: uncharacterized protein LOC103316575 [Nasonia vitripennis]
EVM0016025.1	--	--	--	--	Uncharacterized protein {ECO:0000313|EnsemblMetazoa:NV24945-PA} OS=Nasonia vitripennis (Parasitic wasp) PE=4 SV=1	PREDICTED: uncharacterized protein LOC100679127 [Nasonia vitripennis]
EVM0016818.1	--	--	--	--	Uncharacterized protein {ECO:0000313|EnsemblMetazoa:NV16271-PA} OS=Nasonia vitripennis (Parasitic wasp) PE=4 SV=1	PREDICTED: uncharacterized protein LOC103315819 isoform X4 [Nasonia vitripennis]
EVM0018812.1	--	--	--	--	Uncharacterized protein {ECO:0000313|EnsemblMetazoa:NV25057-PA} OS=Nasonia vitripennis (Parasitic wasp) PE=4 SV=1	PREDICTED: uncharacterized protein LOC103316575 [Nasonia vitripennis]
EVM0019170.1	--	--	--	--	Uncharacterized protein {ECO:0000313|EnsemblMetazoa:NV15434-PA} OS=Nasonia vitripennis (Parasitic wasp) PE=4 SV=1	PREDICTED: uncharacterized protein LOC103316061 [Nasonia vitripennis]
EVM0019211.1	--	--	--	--	Uncharacterized protein {ECO:0000313|EnsemblMetazoa:NV16271-PA} OS=Nasonia vitripennis (Parasitic wasp) PE=4 SV=1	PREDICTED: uncharacterized protein LOC103316575 [Nasonia vitripennis]
EVM0009345.1	--	--	[BD]	--	Uncharacterized protein {ECO:0000313|EnsemblMetazoa:NV21366-PA} OS=Nasonia vitripennis (Parasitic wasp) PE=4 SV=1	PREDICTED: uncharacterized protein LOC100679579 [Nasonia vitripennis]
EVM0011206.1	--	--	--	--	Uncharacterized protein {ECO:0000313|EnsemblMetazoa:ACYPI081200-PA} OS=Acyrthosiphon pisum (Pea aphid) PE=4 SV=1	PREDICTED: uncharacterized protein LOC103311826 [Acyrthosiphon pisum]
EVM0011775.1	--	--	--	--	Uncharacterized protein {ECO:0000313|EnsemblMetazoa:NV22050-PA} OS=Nasonia vitripennis (Parasitic wasp) PE=4 SV=1	PREDICTED: uncharacterized protein LOC100679579 [Nasonia vitripennis]
EVM0013180.1	--	--	--	--	Uncharacterized protein {ECO:0000313|EnsemblMetazoa:NV22050-PA} OS=Nasonia vitripennis (Parasitic wasp) PE=4 SV=1	PREDICTED: jerky protein homolog-like [Solenopsis invicta]
EVM0014669.1	--	--	[BD]	--	Uncharacterized protein {ECO:0000313|EnsemblMetazoa:NV22050-PA} OS=Nasonia vitripennis (Parasitic wasp) PE=4 SV=1	PREDICTED: uncharacterized protein LOC100679579 [Nasonia vitripennis]
EVM0015263.1	--	--	--	--	Uncharacterized protein {ECO:0000313|EnsemblMetazoa:NV22050-PA} OS=Nasonia vitripennis (Parasitic wasp) PE=4 SV=1	PREDICTED: jerky protein homolog-like [Solenopsis invicta]
EVM0016391.1	--	--	--	--	Uncharacterized protein {ECO:0000313|EnsemblMetazoa:NV22050-PA} OS=Nasonia vitripennis (Parasitic wasp) PE=4 SV=1	PREDICTED: uncharacterized protein LOC100679579 [Nasonia vitripennis]
EVM0018342.1	--	--	[BD]	--	Uncharacterized protein {ECO:0000313|EnsemblMetazoa:NV22050-PA} OS=Nasonia vitripennis (Parasitic wasp) PE=4 SV=1	PREDICTED: uncharacterized protein LOC100679579 [Nasonia vitripennis]
EVM0000385.1	--	--	--	--	Uncharacterized protein {ECO:0000313|EMBL:EZA48614.1} OS=Cerapachys biroi (Ant) PE=4 SV=1	PREDICTED: uncharacterized protein LOC105153084 [Acromyrmex echinatior]
EVM0000812.1	--	--	--	--	Uncharacterized protein {ECO:0000313|EMBL:EZA48614.1} OS=Cerapachys biroi (Ant) PE=4 SV=1	PREDICTED: uncharacterized protein LOC105153084 [Acromyrmex echinatior]
EVM0003009.1	Biological Process: DNA metabolic process (GO:0006259);;	--	--	--	Putative uncharacterized protein {ECO:0000313|EMBL:EFN89687.1} (Fragment) OS=Harpegnathos saltator (Jerdon's jumping ant) PE=4 SV=1	hypothetical protein EAI_12243 [Harpegnathos saltator]
EVM0003086.1	Biological Process: DNA metabolic process (GO:0006259);;	--	--	--	Putative uncharacterized protein {ECO:0000313|EMBL:EFN89687.1} (Fragment) OS=Harpegnathos saltator (Jerdon's jumping ant) PE=4 SV=1	PREDICTED: uncharacterized protein LOC105153084 [Acromyrmex echinatior]
EVM0005307.1	Biological Process: DNA metabolic process (GO:0006259);;	--	--	--	Transposable element Tc3 transposase {ECO:0000313|EMBL:EFN72100.1} (Fragment) OS=Camponotus floridanus (Florida carpenter ant) PE=4 SV=1	PREDICTED: uncharacterized protein LOC105153084 [Acromyrmex echinatior]
EVM0005565.1	--	--	--	--	Uncharacterized protein {ECO:0000313|EMBL:EZA48614.1} OS=Cerapachys biroi (Ant) PE=4 SV=1	PREDICTED: uncharacterized protein LOC105153084 [Acromyrmex echinatior]
EVM0006588.1	Molecular Function: DNA binding (GO:0003677);; Molecular Function: transposase activity (GO:0004803);; Biological Process: transposition, DNA-mediated (GO:0006313);; Biological Process: DNA integration (GO:0015074);;	--	--	--	Transposable element Tc3 transposase {ECO:0000313|EMBL:EFN72522.1} (Fragment) OS=Camponotus floridanus (Florida carpenter ant) PE=4 SV=1	Transposable element Tc3 transposase [Camponotus floridanus]
EVM0008079.1	--	--	--	--	Uncharacterized protein {ECO:0000313|EMBL:EZA48614.1} OS=Cerapachys biroi (Ant) PE=4 SV=1	PREDICTED: uncharacterized protein LOC105153084 [Acromyrmex echinatior]
EVM0008847.1	--	--	--	--	Uncharacterized protein {ECO:0000313|EMBL:EZA48614.1} OS=Cerapachys biroi (Ant) PE=4 SV=1	hypothetical protein X777_13629 [Cerapachys biroi]
EVM0011076.1	--	--	--	--	Uncharacterized protein {ECO:0000313|EnsemblMetazoa:NV25138-PA} OS=Nasonia vitripennis (Parasitic wasp) PE=4 SV=1	PREDICTED: uncharacterized protein LOC105153084 [Acromyrmex echinatior]
EVM0014556.1	Biological Process: DNA metabolic process (GO:0006259);;	--	--	--	Uncharacterized protein {ECO:0000313|EMBL:EZA48614.1} OS=Cerapachys biroi (Ant) PE=4 SV=1	PREDICTED: uncharacterized protein LOC105153084 [Acromyrmex echinatior]
EVM0015104.1	--	--	--	--	Uncharacterized protein {ECO:0000313|EnsemblMetazoa:NV31827-PA} OS=Nasonia vitripennis (Parasitic wasp) PE=4 SV=1	hypothetical protein X777_03541 [Cerapachys biroi]
EVM0018460.1	--	--	--	--	Uncharacterized protein {ECO:0000313|EMBL:EZA48614.1} OS=Cerapachys biroi (Ant) PE=4 SV=1	PREDICTED: uncharacterized protein LOC105153084 [Acromyrmex echinatior]
EVM0000443.1	--	--	--	--	Uncharacterized protein {ECO:0000313|EnsemblMetazoa:NV25069-PA} OS=Nasonia vitripennis (Parasitic wasp) PE=4 SV=1	PREDICTED: uncharacterized protein LOC105206671, partial [Solenopsis invicta]
EVM0005749.1	--	--	--	--	Uncharacterized protein {ECO:0000313|EnsemblMetazoa:NV25069-PA} OS=Nasonia vitripennis (Parasitic wasp) PE=4 SV=1	PREDICTED: uncharacterized protein LOC105203215, partial [Solenopsis invicta]
EVM0009617.1	--	--	--	--	Uncharacterized protein {ECO:0000313|EnsemblMetazoa:NV25069-PA} OS=Nasonia vitripennis (Parasitic wasp) PE=4 SV=1	PREDICTED: uncharacterized protein LOC105206671, partial [Solenopsis invicta]
EVM0009863.1	--	--	--	--	Uncharacterized protein {ECO:0000313|EnsemblMetazoa:NV24378-PA} OS=Nasonia vitripennis (Parasitic wasp) PE=4 SV=1	PREDICTED: uncharacterized protein LOC105203215, partial [Solenopsis invicta]
EVM0010654.1	--	--	--	--	Uncharacterized protein {ECO:0000313|EnsemblMetazoa:NV25069-PA} OS=Nasonia vitripennis (Parasitic wasp) PE=4 SV=1	PREDICTED: uncharacterized protein LOC105203215, partial [Solenopsis invicta]
EVM0014758.1	--	--	--	--	Uncharacterized protein {ECO:0000313|EnsemblMetazoa:NV24378-PA} OS=Nasonia vitripennis (Parasitic wasp) PE=4 SV=1	PREDICTED: uncharacterized protein LOC105203215, partial [Solenopsis invicta]
EVM0016869.1	--	--	--	--	Uncharacterized protein {ECO:0000313|EnsemblMetazoa:NV25069-PA} OS=Nasonia vitripennis (Parasitic wasp) PE=4 SV=1	PREDICTED: uncharacterized protein LOC105203215, partial [Solenopsis invicta]
EVM0017480.1	--	--	--	--	Uncharacterized protein {ECO:0000313|EnsemblMetazoa:NV25069-PA} OS=Nasonia vitripennis (Parasitic wasp) PE=4 SV=1	PREDICTED: uncharacterized protein LOC105203215, partial [Solenopsis invicta]
EVM0017486.1	--	--	--	--	--	PREDICTED: uncharacterized protein LOC103574270 [Microplitis demolitor]
EVM0017959.1	--	--	--	--	Uncharacterized protein {ECO:0000313|EnsemblMetazoa:NV25069-PA} OS=Nasonia vitripennis (Parasitic wasp) PE=4 SV=1	PREDICTED: uncharacterized protein LOC105205580 [Solenopsis invicta]
EVM0019009.1	--	--	--	--	Uncharacterized protein {ECO:0000313|EnsemblMetazoa:NV25069-PA} OS=Nasonia vitripennis (Parasitic wasp) PE=4 SV=1	PREDICTED: uncharacterized protein LOC105203215, partial [Solenopsis invicta]
EVM0002098.1	--	--	[R]	General function prediction only	Uncharacterized protein {ECO:0000313|EnsemblMetazoa:PAC:15709845} OS=Amphimedon queenslandica (Sponge) PE=4 SV=1	PREDICTED: uncharacterized protein K02A2.6-like [Microplitis demolitor]
EVM0005234.1	--	--	[R]	General function prediction only	Uncharacterized protein {ECO:0000313|EnsemblMetazoa:PAC:15709845} OS=Amphimedon queenslandica (Sponge) PE=4 SV=1	PREDICTED: uncharacterized protein K02A2.6-like [Microplitis demolitor]
EVM0009675.1	--	--	[R]	General function prediction only	Uncharacterized protein {ECO:0000313|EnsemblMetazoa:SPU_021461-tr} OS=Strongylocentrotus purpuratus (Purple sea urchin) PE=4 SV=1	PREDICTED: uncharacterized protein K02A2.6-like [Microplitis demolitor]
EVM0010917.1	--	--	[R]	General function prediction only	Uncharacterized protein {ECO:0000313|EnsemblMetazoa:ACYPI073055-PA} OS=Acyrthosiphon pisum (Pea aphid) PE=4 SV=1	PREDICTED: uncharacterized protein K02A2.6-like [Saccoglossus kowalevskii]
EVM0011016.1	--	--	[R]	General function prediction only	Uncharacterized protein {ECO:0000313|EnsemblMetazoa:SPU_021461-tr} OS=Strongylocentrotus purpuratus (Purple sea urchin) PE=4 SV=1	PREDICTED: uncharacterized protein K02A2.6-like [Microplitis demolitor]
EVM0012640.1	--	--	[R]	General function prediction only	Uncharacterized protein {ECO:0000313|EnsemblMetazoa:SPU_021461-tr} OS=Strongylocentrotus purpuratus (Purple sea urchin) PE=4 SV=1	PREDICTED: uncharacterized protein K02A2.6-like [Microplitis demolitor]
EVM0012707.1	--	--	[R]	General function prediction only	Uncharacterized protein {ECO:0000313|EnsemblMetazoa:PAC:15709845} OS=Amphimedon queenslandica (Sponge) PE=4 SV=1	PREDICTED: uncharacterized protein K02A2.6-like [Amphimedon queenslandica]
EVM0000046.1	--	--	[R]	General function prediction only	Uncharacterized protein {ECO:0000313|EnsemblMetazoa:NV15580-PA} OS=Nasonia vitripennis (Parasitic wasp) PE=4 SV=1	PREDICTED: zinc finger protein 235-like [Nasonia vitripennis]
EVM0001869.1	--	--	[R]	General function prediction only	Uncharacterized protein {ECO:0000313|EnsemblMetazoa:NV21982-PA} OS=Nasonia vitripennis (Parasitic wasp) PE=4 SV=1	PREDICTED: uncharacterized protein LOC100866619 [Apis florea]
EVM0005759.1	--	--	[R]	General function prediction only	Uncharacterized protein {ECO:0000313|EnsemblMetazoa:NV21982-PA} OS=Nasonia vitripennis (Parasitic wasp) PE=4 SV=1	PREDICTED: zinc finger protein 761-like [Nasonia vitripennis]
EVM0014217.1	--	--	[R]	General function prediction only	Uncharacterized protein {ECO:0000313|EnsemblMetazoa:NV21982-PA} OS=Nasonia vitripennis (Parasitic wasp) PE=4 SV=1	PREDICTED: zinc finger protein 761-like [Nasonia vitripennis]
EVM0000081.1	Molecular Function: transferase activity (GO:0016740);;	--	[GC]	--	Uncharacterized protein {ECO:0000313|EnsemblMetazoa:NV12188-PA} OS=Nasonia vitripennis (Parasitic wasp) PE=3 SV=1	PREDICTED: UDP-glucuronosyltransferase 2A1-like [Nasonia vitripennis]
EVM0003515.1	Molecular Function: transferase activity (GO:0016740);;	--	[GC]	--	Uncharacterized protein {ECO:0000313|EnsemblMetazoa:NV12188-PA} OS=Nasonia vitripennis (Parasitic wasp) PE=3 SV=1	PREDICTED: UDP-glucuronosyltransferase 2A1-like [Nasonia vitripennis]
EVM0003603.1	Molecular Function: transferase activity (GO:0016740);;	--	[GC]	--	Uncharacterized protein {ECO:0000313|EnsemblMetazoa:NV12188-PA} OS=Nasonia vitripennis (Parasitic wasp) PE=3 SV=1	PREDICTED: UDP-glucuronosyltransferase 2A1-like [Nasonia vitripennis]
EVM0004290.1	Molecular Function: transferase activity (GO:0016740);;	K00699|0|nvi:100120053|K00699 glucuronosyltransferase [EC:2.4.1.17] | (RefSeq) UDP-glucuronosyltransferase 2C1-like	[GC]	--	Uncharacterized protein {ECO:0000313|EnsemblMetazoa:NV18591-PA} OS=Nasonia vitripennis (Parasitic wasp) PE=3 SV=1	PREDICTED: UDP-glucuronosyltransferase 2C1-like isoform X1 [Nasonia vitripennis]
EVM0006122.1	Molecular Function: transferase activity (GO:0016740);;	K00699|0|nvi:100120053|K00699 glucuronosyltransferase [EC:2.4.1.17] | (RefSeq) UDP-glucuronosyltransferase 2C1-like	[GC]	--	Uncharacterized protein {ECO:0000313|EnsemblMetazoa:NV18591-PA} OS=Nasonia vitripennis (Parasitic wasp) PE=3 SV=1	PREDICTED: UDP-glucuronosyltransferase 2C1-like isoform X1 [Nasonia vitripennis]
EVM0006978.1	Molecular Function: transferase activity (GO:0016740);;	K00699|0|nvi:100120068|K00699 glucuronosyltransferase [EC:2.4.1.17] | (RefSeq) UDP-glucuronosyltransferase 2A2-like	[GC]	--	Uncharacterized protein {ECO:0000313|EnsemblMetazoa:NV12186-PA} OS=Nasonia vitripennis (Parasitic wasp) PE=3 SV=1	PREDICTED: UDP-glucuronosyltransferase 2A2-like [Nasonia vitripennis]
EVM0007527.1	Molecular Function: transferase activity (GO:0016740);;	--	[GC]	--	Uncharacterized protein {ECO:0000313|EnsemblMetazoa:NV14699-PA} OS=Nasonia vitripennis (Parasitic wasp) PE=3 SV=1	PREDICTED: UDP-glucuronosyltransferase 2C1-like [Nasonia vitripennis]
EVM0000836.1	--	--	[R]	General function prediction only	Uncharacterized protein {ECO:0000313|EnsemblMetazoa:NV17212-PA} OS=Nasonia vitripennis (Parasitic wasp) PE=3 SV=1	PREDICTED: pyrethroid hydrolase Ces2a [Nasonia vitripennis]
EVM0006378.1	--	--	[R]	General function prediction only	Uncharacterized protein {ECO:0000313|EnsemblMetazoa:NV17211-PA} OS=Nasonia vitripennis (Parasitic wasp) PE=3 SV=1	carboxylesterase clade B, member 2 precursor [Nasonia vitripennis]
EVM0011713.1	--	--	[R]	General function prediction only	Uncharacterized protein {ECO:0000313|EnsemblMetazoa:NV17212-PA} OS=Nasonia vitripennis (Parasitic wasp) PE=3 SV=1	PREDICTED: pyrethroid hydrolase Ces2a [Nasonia vitripennis]
EVM0012080.2	--	--	[R]	General function prediction only	Uncharacterized protein {ECO:0000313|EnsemblMetazoa:NV17210-PA} OS=Nasonia vitripennis (Parasitic wasp) PE=3 SV=1	PREDICTED: venom carboxylesterase-6 [Nasonia vitripennis]
EVM0013206.1	--	--	[R]	General function prediction only	Uncharacterized protein {ECO:0000313|EnsemblMetazoa:NV17212-PA} OS=Nasonia vitripennis (Parasitic wasp) PE=3 SV=1	PREDICTED: pyrethroid hydrolase Ces2a [Nasonia vitripennis]
EVM0014492.2	--	--	[R]	General function prediction only	Uncharacterized protein {ECO:0000313|EnsemblMetazoa:NV17212-PA} OS=Nasonia vitripennis (Parasitic wasp) PE=3 SV=1	PREDICTED: pyrethroid hydrolase Ces2a [Nasonia vitripennis]
EVM0014698.1	--	--	[R]	General function prediction only	Uncharacterized protein {ECO:0000313|EnsemblMetazoa:NV17212-PA} OS=Nasonia vitripennis (Parasitic wasp) PE=3 SV=1	PREDICTED: pyrethroid hydrolase Ces2a [Nasonia vitripennis]
EVM0017645.1	--	--	[R]	General function prediction only	Uncharacterized protein {ECO:0000313|EnsemblMetazoa:NV17212-PA} OS=Nasonia vitripennis (Parasitic wasp) PE=3 SV=1	PREDICTED: pyrethroid hydrolase Ces2a [Nasonia vitripennis]
EVM0000553.1	--	--	[D]	Cell cycle control, cell division, chromosome partitioning	Uncharacterized protein {ECO:0000313|EnsemblMetazoa:NV18459-PA} OS=Nasonia vitripennis (Parasitic wasp) PE=4 SV=1	PREDICTED: ATP-dependent DNA helicase PIF1-like [Nasonia vitripennis]
EVM0001512.1	--	--	[D]	Cell cycle control, cell division, chromosome partitioning	Uncharacterized protein {ECO:0000313|EnsemblMetazoa:NV17386-PA} OS=Nasonia vitripennis (Parasitic wasp) PE=4 SV=1	PREDICTED: uncharacterized protein LOC103317504 [Nasonia vitripennis]
EVM0001535.1	--	--	[D]	Cell cycle control, cell division, chromosome partitioning	Uncharacterized protein {ECO:0000313|EnsemblMetazoa:NV18459-PA} OS=Nasonia vitripennis (Parasitic wasp) PE=4 SV=1	PREDICTED: ATP-dependent DNA helicase PIF1-like [Nasonia vitripennis]
EVM0003099.1	--	--	[D]	Cell cycle control, cell division, chromosome partitioning	ATP-dependent DNA helicase PIF1 {ECO:0000313|EMBL:EZA46987.1} (Fragment) OS=Cerapachys biroi (Ant) PE=4 SV=1	PREDICTED: ATP-dependent DNA helicase PIF1-like [Nasonia vitripennis]
EVM0004395.1	--	--	[D]	Cell cycle control, cell division, chromosome partitioning	Uncharacterized protein {ECO:0000313|EnsemblMetazoa:NV17178-PA} OS=Nasonia vitripennis (Parasitic wasp) PE=4 SV=1	PREDICTED: ATP-dependent DNA helicase PIF1-like [Nasonia vitripennis]
EVM0005330.1	--	--	[D]	Cell cycle control, cell division, chromosome partitioning	Uncharacterized protein {ECO:0000313|EnsemblMetazoa:NV18320-PA} OS=Nasonia vitripennis (Parasitic wasp) PE=4 SV=1	PREDICTED: uncharacterized protein LOC103576022 [Microplitis demolitor]
EVM0005716.1	--	--	[D]	Cell cycle control, cell division, chromosome partitioning	Uncharacterized protein {ECO:0000313|EnsemblMetazoa:NV18459-PA} OS=Nasonia vitripennis (Parasitic wasp) PE=4 SV=1	PREDICTED: ATP-dependent DNA helicase PIF1-like [Nasonia vitripennis]
EVM0006491.1	--	--	[D]	Cell cycle control, cell division, chromosome partitioning	Uncharacterized protein {ECO:0000313|EnsemblMetazoa:NV17386-PA} OS=Nasonia vitripennis (Parasitic wasp) PE=4 SV=1	PREDICTED: uncharacterized protein LOC103317504 [Nasonia vitripennis]
EVM0008598.1	--	--	[D]	Cell cycle control, cell division, chromosome partitioning	Uncharacterized protein {ECO:0000313|EnsemblMetazoa:NV18459-PA} OS=Nasonia vitripennis (Parasitic wasp) PE=4 SV=1	PREDICTED: ATP-dependent DNA helicase PIF1-like [Nasonia vitripennis]
EVM0010717.1	--	--	[D]	Cell cycle control, cell division, chromosome partitioning	Uncharacterized protein {ECO:0000313|EnsemblMetazoa:NV17178-PA} OS=Nasonia vitripennis (Parasitic wasp) PE=4 SV=1	PREDICTED: uncharacterized protein LOC103317504 [Nasonia vitripennis]
EVM0013329.1	--	--	[D]	Cell cycle control, cell division, chromosome partitioning	Uncharacterized protein {ECO:0000313|EnsemblMetazoa:NV18459-PA} OS=Nasonia vitripennis (Parasitic wasp) PE=4 SV=1	PREDICTED: ATP-dependent DNA helicase PIF1-like [Nasonia vitripennis]
EVM0015954.1	--	--	[D]	Cell cycle control, cell division, chromosome partitioning	Uncharacterized protein {ECO:0000313|EnsemblMetazoa:NV17386-PA} OS=Nasonia vitripennis (Parasitic wasp) PE=4 SV=1	PREDICTED: uncharacterized protein LOC103317504 [Nasonia vitripennis]
EVM0018323.1	--	--	[D]	Cell cycle control, cell division, chromosome partitioning	Uncharacterized protein {ECO:0000313|EnsemblMetazoa:NV17178-PA} OS=Nasonia vitripennis (Parasitic wasp) PE=4 SV=1	PREDICTED: uncharacterized protein LOC103317504 [Nasonia vitripennis]
EVM0019240.1	--	--	[D]	Cell cycle control, cell division, chromosome partitioning	Uncharacterized protein {ECO:0000313|EnsemblMetazoa:NV18459-PA} OS=Nasonia vitripennis (Parasitic wasp) PE=4 SV=1	PREDICTED: ATP-dependent DNA helicase PIF1-like [Nasonia vitripennis]
EVM0001692.1	--	--	--	--	Uncharacterized protein {ECO:0000313|EnsemblMetazoa:NV26076-PA} OS=Nasonia vitripennis (Parasitic wasp) PE=4 SV=1	PREDICTED: uncharacterized protein LOC103316340 [Nasonia vitripennis]
EVM0002051.1	--	--	--	--	Uncharacterized protein {ECO:0000313|EnsemblMetazoa:NV26076-PA} OS=Nasonia vitripennis (Parasitic wasp) PE=4 SV=1	PREDICTED: uncharacterized protein LOC103316340 [Nasonia vitripennis]
EVM0003571.1	--	--	--	--	Uncharacterized protein {ECO:0000313|EnsemblMetazoa:NV26076-PA} OS=Nasonia vitripennis (Parasitic wasp) PE=4 SV=1	PREDICTED: uncharacterized protein LOC103316340 [Nasonia vitripennis]
EVM0005129.1	--	--	--	--	Uncharacterized protein {ECO:0000313|EnsemblMetazoa:NV26076-PA} OS=Nasonia vitripennis (Parasitic wasp) PE=4 SV=1	PREDICTED: uncharacterized protein LOC103316340 [Nasonia vitripennis]
EVM0005556.1	--	--	--	--	Putative uncharacterized protein {ECO:0000313|EMBL:EFZ17175.1} (Fragment) OS=Solenopsis invicta (Red imported fire ant) PE=4 SV=1	hypothetical protein SINV_12231 [Solenopsis invicta]
EVM0007774.1	--	--	--	--	Uncharacterized protein {ECO:0000313|EnsemblMetazoa:NV26076-PA} OS=Nasonia vitripennis (Parasitic wasp) PE=4 SV=1	PREDICTED: uncharacterized protein LOC103316340 [Nasonia vitripennis]
EVM0010019.1	--	--	--	--	Uncharacterized protein {ECO:0000313|EnsemblMetazoa:NV26076-PA} OS=Nasonia vitripennis (Parasitic wasp) PE=4 SV=1	PREDICTED: uncharacterized protein LOC103316340 [Nasonia vitripennis]
EVM0011437.1	--	--	--	--	Putative uncharacterized protein {ECO:0000313|EMBL:EFZ17175.1} (Fragment) OS=Solenopsis invicta (Red imported fire ant) PE=4 SV=1	hypothetical protein SINV_12231 [Solenopsis invicta]
EVM0011956.1	--	--	--	--	Putative uncharacterized protein {ECO:0000313|EMBL:EFZ17175.1} (Fragment) OS=Solenopsis invicta (Red imported fire ant) PE=4 SV=1	hypothetical protein SINV_12231 [Solenopsis invicta]
EVM0013539.1	--	--	--	--	Putative uncharacterized protein {ECO:0000313|EMBL:EFZ17175.1} (Fragment) OS=Solenopsis invicta (Red imported fire ant) PE=4 SV=1	PREDICTED: uncharacterized protein LOC105204997 [Solenopsis invicta]
EVM0014917.1	--	--	--	--	Uncharacterized protein {ECO:0000313|EnsemblMetazoa:NV26076-PA} OS=Nasonia vitripennis (Parasitic wasp) PE=4 SV=1	PREDICTED: uncharacterized protein LOC103316340 [Nasonia vitripennis]
EVM0015006.1	--	--	--	--	Putative uncharacterized protein {ECO:0000313|EMBL:EFZ17175.1} (Fragment) OS=Solenopsis invicta (Red imported fire ant) PE=4 SV=1	PREDICTED: uncharacterized protein LOC105204997 [Solenopsis invicta]
EVM0016384.1	--	--	--	--	Uncharacterized protein {ECO:0000313|EnsemblMetazoa:NV26076-PA} OS=Nasonia vitripennis (Parasitic wasp) PE=4 SV=1	PREDICTED: uncharacterized protein LOC103316340 [Nasonia vitripennis]
EVM0016471.1	--	--	--	--	Uncharacterized protein {ECO:0000313|EnsemblMetazoa:NV26076-PA} OS=Nasonia vitripennis (Parasitic wasp) PE=4 SV=1	PREDICTED: uncharacterized protein LOC103316340 [Nasonia vitripennis]
EVM0016569.1	--	--	--	--	Putative uncharacterized protein {ECO:0000313|EMBL:EFZ17175.1} (Fragment) OS=Solenopsis invicta (Red imported fire ant) PE=4 SV=1	hypothetical protein SINV_12231 [Solenopsis invicta]
EVM0000070.1	Molecular Function: oxidoreductase activity (GO:0016491);;	--	[R]	General function prediction only	Uncharacterized protein {ECO:0000313|EnsemblMetazoa:NV18366-PA} OS=Nasonia vitripennis (Parasitic wasp) PE=3 SV=1	PREDICTED: glucose dehydrogenase [FAD, quinone]-like [Nasonia vitripennis]
EVM0002063.1	--	--	[R]	General function prediction only	Uncharacterized protein {ECO:0000313|EnsemblMetazoa:NV10987-PA} OS=Nasonia vitripennis (Parasitic wasp) PE=3 SV=1	PREDICTED: glucose dehydrogenase [FAD, quinone]-like [Nasonia vitripennis]
EVM0004230.1	--	--	[R]	General function prediction only	Uncharacterized protein {ECO:0000313|EnsemblMetazoa:NV10925-PA} OS=Nasonia vitripennis (Parasitic wasp) PE=3 SV=1	PREDICTED: glucose dehydrogenase [FAD, quinone]-like [Nasonia vitripennis]
EVM0004375.1	Molecular Function: oxidoreductase activity (GO:0016491);;	--	[R]	General function prediction only	Uncharacterized protein {ECO:0000313|EnsemblMetazoa:NV18366-PA} OS=Nasonia vitripennis (Parasitic wasp) PE=3 SV=1	PREDICTED: glucose dehydrogenase [FAD, quinone]-like [Nasonia vitripennis]
EVM0004980.1	Molecular Function: oxidoreductase activity (GO:0016491);;	--	[R]	General function prediction only	Uncharacterized protein {ECO:0000313|EnsemblMetazoa:NV18366-PA} OS=Nasonia vitripennis (Parasitic wasp) PE=3 SV=1	PREDICTED: glucose dehydrogenase [FAD, quinone]-like [Nasonia vitripennis]
EVM0006179.1	--	--	[R]	General function prediction only	Uncharacterized protein {ECO:0000313|EnsemblMetazoa:NV18366-PA} OS=Nasonia vitripennis (Parasitic wasp) PE=3 SV=1	PREDICTED: glucose dehydrogenase [FAD, quinone]-like [Nasonia vitripennis]
EVM0016600.1	Molecular Function: oxidoreductase activity (GO:0016491);;	--	[R]	General function prediction only	Uncharacterized protein {ECO:0000313|EnsemblMetazoa:NV18366-PA} OS=Nasonia vitripennis (Parasitic wasp) PE=3 SV=1	PREDICTED: glucose dehydrogenase [FAD, quinone]-like [Nasonia vitripennis]
EVM0016918.1	--	--	[R]	General function prediction only	Uncharacterized protein {ECO:0000313|EnsemblMetazoa:NV18366-PA} OS=Nasonia vitripennis (Parasitic wasp) PE=3 SV=1	PREDICTED: glucose dehydrogenase [FAD, quinone]-like [Nasonia vitripennis]
EVM0017742.1	--	--	[R]	General function prediction only	Uncharacterized protein {ECO:0000313|EnsemblMetazoa:NV18366-PA} OS=Nasonia vitripennis (Parasitic wasp) PE=3 SV=1	PREDICTED: glucose dehydrogenase [FAD, quinone]-like [Nasonia vitripennis]
EVM0002440.1	Molecular Function: nucleotide binding (GO:0000166);; Biological Process: transport (GO:0006810);; Biological Process: cellular process (GO:0009987);; Molecular Function: ATPase activity (GO:0016887);;	--	[Q]	Secondary metabolites biosynthesis, transport and catabolism	Uncharacterized protein {ECO:0000313|EnsemblMetazoa:NV10688-PA} OS=Nasonia vitripennis (Parasitic wasp) PE=3 SV=1	PREDICTED: probable multidrug resistance-associated protein lethal(2)03659 [Nasonia vitripennis]
EVM0006057.1	Molecular Function: nucleoside-triphosphatase activity (GO:0017111);;	--	[Q]	Secondary metabolites biosynthesis, transport and catabolism	Uncharacterized protein {ECO:0000313|EnsemblMetazoa:NV10690-PA} OS=Nasonia vitripennis (Parasitic wasp) PE=3 SV=1	PREDICTED: multidrug resistance-associated protein 4-like isoform X2 [Nasonia vitripennis]
EVM0010555.1	Molecular Function: nucleotide binding (GO:0000166);; Biological Process: transport (GO:0006810);; Biological Process: cellular process (GO:0009987);; Molecular Function: ATPase activity (GO:0016887);;	--	[Q]	Secondary metabolites biosynthesis, transport and catabolism	Uncharacterized protein {ECO:0000313|EnsemblMetazoa:NV10690-PA} OS=Nasonia vitripennis (Parasitic wasp) PE=3 SV=1	PREDICTED: multidrug resistance-associated protein 4-like isoform X2 [Nasonia vitripennis]
EVM0011362.1	Molecular Function: nucleotide binding (GO:0000166);; Biological Process: transport (GO:0006810);; Biological Process: cellular process (GO:0009987);; Molecular Function: ATPase activity (GO:0016887);;	--	[Q]	Secondary metabolites biosynthesis, transport and catabolism	Uncharacterized protein {ECO:0000313|EnsemblMetazoa:NV10688-PA} OS=Nasonia vitripennis (Parasitic wasp) PE=3 SV=1	PREDICTED: probable multidrug resistance-associated protein lethal(2)03659 [Nasonia vitripennis]
EVM0012674.1	Molecular Function: ATP binding (GO:0005524);; Biological Process: obsolete ATP catabolic process (GO:0006200);; Cellular Component: integral component of membrane (GO:0016021);; Molecular Function: ATPase activity, coupled to transmembrane movement of substances (GO:0042626);; Biological Process: transmembrane transport (GO:0055085);;	--	[Q]	Secondary metabolites biosynthesis, transport and catabolism	Uncharacterized protein {ECO:0000313|EnsemblMetazoa:NV10690-PA} OS=Nasonia vitripennis (Parasitic wasp) PE=3 SV=1	PREDICTED: multidrug resistance-associated protein 4-like isoform X2 [Nasonia vitripennis]
EVM0013907.1	Molecular Function: nucleotide binding (GO:0000166);; Biological Process: transport (GO:0006810);; Biological Process: cellular process (GO:0009987);; Molecular Function: ATPase activity (GO:0016887);;	--	[Q]	Secondary metabolites biosynthesis, transport and catabolism	Uncharacterized protein {ECO:0000313|EnsemblMetazoa:NV10690-PA} OS=Nasonia vitripennis (Parasitic wasp) PE=3 SV=1	PREDICTED: multidrug resistance-associated protein 4-like isoform X1 [Nasonia vitripennis]
EVM0015656.1	Molecular Function: nucleotide binding (GO:0000166);; Biological Process: transport (GO:0006810);; Biological Process: cellular process (GO:0009987);; Molecular Function: ATPase activity (GO:0016887);;	--	[Q]	Secondary metabolites biosynthesis, transport and catabolism	Uncharacterized protein {ECO:0000313|EnsemblMetazoa:NV10690-PA} OS=Nasonia vitripennis (Parasitic wasp) PE=3 SV=1	PREDICTED: multidrug resistance-associated protein 4-like isoform X1 [Nasonia vitripennis]
EVM0016135.1	Molecular Function: nucleotide binding (GO:0000166);; Biological Process: transport (GO:0006810);; Biological Process: cellular process (GO:0009987);; Molecular Function: ATPase activity (GO:0016887);;	--	[Q]	Secondary metabolites biosynthesis, transport and catabolism	Uncharacterized protein {ECO:0000313|EnsemblMetazoa:NV10690-PA} OS=Nasonia vitripennis (Parasitic wasp) PE=3 SV=1	PREDICTED: multidrug resistance-associated protein 4-like isoform X2 [Nasonia vitripennis]
EVM0017539.2	Molecular Function: nucleotide binding (GO:0000166);; Biological Process: transport (GO:0006810);; Biological Process: cellular process (GO:0009987);; Molecular Function: ATPase activity (GO:0016887);;	--	[Q]	Secondary metabolites biosynthesis, transport and catabolism	Uncharacterized protein {ECO:0000313|EnsemblMetazoa:NV10690-PA} OS=Nasonia vitripennis (Parasitic wasp) PE=3 SV=1	PREDICTED: multidrug resistance-associated protein 4-like isoform X2 [Nasonia vitripennis]
EVM0000796.1	--	--	--	--	Uncharacterized protein {ECO:0000313|EnsemblMetazoa:NV12594-PA} OS=Nasonia vitripennis (Parasitic wasp) PE=4 SV=1	PREDICTED: general odorant-binding protein 56d [Nasonia vitripennis]
EVM0001782.1	--	--	--	--	Uncharacterized protein {ECO:0000313|EnsemblMetazoa:NV12594-PA} OS=Nasonia vitripennis (Parasitic wasp) PE=4 SV=1	PREDICTED: general odorant-binding protein 56d [Nasonia vitripennis]
EVM0002640.1	--	--	--	--	Putative odorant binding protein 81 {ECO:0000313|EMBL:CCD17850.1} OS=Nasonia vitripennis (Parasitic wasp) PE=4 SV=1	PREDICTED: uncharacterized protein LOC100678893 [Nasonia vitripennis]
EVM0008597.1	Molecular Function: odorant binding (GO:0005549);;	--	--	--	Putative odorant binding protein 80 {ECO:0000313|EMBL:CCD17849.1} OS=Nasonia vitripennis (Parasitic wasp) PE=4 SV=1	putative odorant binding protein 80 [Nasonia vitripennis]
EVM0009463.1	--	--	--	--	Putative odorant binding protein 81 {ECO:0000313|EMBL:CCD17850.1} OS=Nasonia vitripennis (Parasitic wasp) PE=4 SV=1	PREDICTED: uncharacterized protein LOC100678893 [Nasonia vitripennis]
EVM0011100.1	--	--	--	--	Uncharacterized protein {ECO:0000313|EnsemblMetazoa:NV12594-PA} OS=Nasonia vitripennis (Parasitic wasp) PE=4 SV=1	PREDICTED: general odorant-binding protein 56d [Nasonia vitripennis]
EVM0013012.1	--	--	--	--	Uncharacterized protein {ECO:0000313|EnsemblMetazoa:NV12594-PA} OS=Nasonia vitripennis (Parasitic wasp) PE=4 SV=1	PREDICTED: general odorant-binding protein 56d [Nasonia vitripennis]
EVM0013053.1	--	--	--	--	Putative odorant binding protein 80 {ECO:0000313|EMBL:CCD17849.1} OS=Nasonia vitripennis (Parasitic wasp) PE=4 SV=1	putative odorant binding protein 80 [Nasonia vitripennis]
EVM0013135.1	--	--	--	--	Uncharacterized protein {ECO:0000313|EnsemblMetazoa:NV12594-PA} OS=Nasonia vitripennis (Parasitic wasp) PE=4 SV=1	PREDICTED: general odorant-binding protein 56d [Nasonia vitripennis]
EVM0016679.1	--	--	--	--	Uncharacterized protein {ECO:0000313|EnsemblMetazoa:NV12594-PA} OS=Nasonia vitripennis (Parasitic wasp) PE=4 SV=1	PREDICTED: general odorant-binding protein 56d [Nasonia vitripennis]
EVM0017309.1	--	--	--	--	Uncharacterized protein {ECO:0000313|EnsemblMetazoa:NV12594-PA} OS=Nasonia vitripennis (Parasitic wasp) PE=4 SV=1	PREDICTED: general odorant-binding protein 56d [Nasonia vitripennis]
EVM0001049.1	--	--	--	--	Uncharacterized protein {ECO:0000313|EnsemblMetazoa:NV23200-PA} OS=Nasonia vitripennis (Parasitic wasp) PE=4 SV=1	PREDICTED: uncharacterized protein LOC103317133 [Nasonia vitripennis]
EVM0001258.1	--	--	[R]	General function prediction only	Uncharacterized protein {ECO:0000313|EnsemblMetazoa:NV18460-PA} OS=Nasonia vitripennis (Parasitic wasp) PE=4 SV=1	PREDICTED: uncharacterized protein LOC103317133 [Nasonia vitripennis]
EVM0002986.1	--	--	[R]	General function prediction only	Uncharacterized protein {ECO:0000313|EnsemblMetazoa:NV18460-PA} OS=Nasonia vitripennis (Parasitic wasp) PE=4 SV=1	PREDICTED: uncharacterized protein LOC103317133 [Nasonia vitripennis]
EVM0003012.1	--	--	[R]	General function prediction only	Uncharacterized protein {ECO:0000313|EnsemblMetazoa:NV21755-PA} OS=Nasonia vitripennis (Parasitic wasp) PE=4 SV=1	PREDICTED: uncharacterized protein LOC103317133 [Nasonia vitripennis]
EVM0003048.1	--	--	[R]	General function prediction only	Uncharacterized protein {ECO:0000313|EnsemblMetazoa:NV18460-PA} OS=Nasonia vitripennis (Parasitic wasp) PE=4 SV=1	PREDICTED: uncharacterized protein LOC103317133 [Nasonia vitripennis]
EVM0006019.1	--	--	--	--	Uncharacterized protein {ECO:0000313|EnsemblMetazoa:NV23200-PA} OS=Nasonia vitripennis (Parasitic wasp) PE=4 SV=1	PREDICTED: uncharacterized protein LOC103317133 [Nasonia vitripennis]
EVM0006425.1	--	--	--	--	Uncharacterized protein {ECO:0000313|EnsemblMetazoa:NV23200-PA} OS=Nasonia vitripennis (Parasitic wasp) PE=4 SV=1	PREDICTED: uncharacterized protein LOC103317133 [Nasonia vitripennis]
EVM0007120.1	--	--	[R]	General function prediction only	Uncharacterized protein {ECO:0000313|EnsemblMetazoa:NV18460-PA} OS=Nasonia vitripennis (Parasitic wasp) PE=4 SV=1	PREDICTED: uncharacterized protein LOC103317133 [Nasonia vitripennis]
EVM0007987.1	--	--	[R]	General function prediction only	Uncharacterized protein {ECO:0000313|EnsemblMetazoa:NV18460-PA} OS=Nasonia vitripennis (Parasitic wasp) PE=4 SV=1	PREDICTED: uncharacterized protein LOC103317133 [Nasonia vitripennis]
EVM0009036.1	--	--	--	--	Uncharacterized protein {ECO:0000313|EnsemblMetazoa:NV23607-PA} OS=Nasonia vitripennis (Parasitic wasp) PE=4 SV=1	PREDICTED: uncharacterized protein LOC103315446 [Nasonia vitripennis]
EVM0009531.1	--	--	--	--	Uncharacterized protein {ECO:0000313|EnsemblMetazoa:NV23200-PA} OS=Nasonia vitripennis (Parasitic wasp) PE=4 SV=1	PREDICTED: uncharacterized protein LOC103317133 [Nasonia vitripennis]
EVM0010181.1	--	--	[R]	General function prediction only	Uncharacterized protein {ECO:0000313|EnsemblMetazoa:NV18460-PA} OS=Nasonia vitripennis (Parasitic wasp) PE=4 SV=1	PREDICTED: uncharacterized protein LOC103317133 [Nasonia vitripennis]
EVM0012107.1	--	--	--	--	Uncharacterized protein {ECO:0000313|EnsemblMetazoa:NV23436-PA} OS=Nasonia vitripennis (Parasitic wasp) PE=4 SV=1	PREDICTED: RNA-directed DNA polymerase from mobile element jockey-like [Diaphorina citri]
EVM0012497.1	--	--	--	--	Uncharacterized protein {ECO:0000313|EnsemblMetazoa:NV23200-PA} OS=Nasonia vitripennis (Parasitic wasp) PE=4 SV=1	PREDICTED: uncharacterized protein LOC103317133 [Nasonia vitripennis]
EVM0016266.1	--	--	[R]	General function prediction only	Uncharacterized protein {ECO:0000313|EnsemblMetazoa:NV18460-PA} OS=Nasonia vitripennis (Parasitic wasp) PE=4 SV=1	PREDICTED: uncharacterized protein LOC103317133 [Nasonia vitripennis]
EVM0016634.1	--	--	--	--	Uncharacterized protein {ECO:0000313|EnsemblMetazoa:NV23200-PA} OS=Nasonia vitripennis (Parasitic wasp) PE=4 SV=1	PREDICTED: uncharacterized protein LOC103317133 [Nasonia vitripennis]
EVM0018416.1	--	--	--	--	Uncharacterized protein {ECO:0000313|EnsemblMetazoa:NV23200-PA} OS=Nasonia vitripennis (Parasitic wasp) PE=4 SV=1	PREDICTED: uncharacterized protein LOC103317133 [Nasonia vitripennis]
EVM0000974.1	--	--	--	--	Uncharacterized protein {ECO:0000313|EnsemblMetazoa:NV22030-PA} OS=Nasonia vitripennis (Parasitic wasp) PE=4 SV=1	hypothetical protein LOTGIDRAFT_175701 [Lottia gigantea]
EVM0001435.1	--	--	--	--	Uncharacterized protein {ECO:0000313|EnsemblMetazoa:ACYPI37598-PA} (Fragment) OS=Acyrthosiphon pisum (Pea aphid) PE=4 SV=2	PREDICTED: uncharacterized protein LOC105219498 [Bactrocera cucurbitae]
EVM0003840.1	--	--	--	--	Uncharacterized protein {ECO:0000313|EnsemblMetazoa:ACYPI23002-PA} OS=Acyrthosiphon pisum (Pea aphid) PE=4 SV=2	PREDICTED: uncharacterized protein LOC100680066 isoform X3 [Nasonia vitripennis]
EVM0003997.1	--	--	--	--	Uncharacterized protein {ECO:0000313|EnsemblMetazoa:ACYPI23002-PA} OS=Acyrthosiphon pisum (Pea aphid) PE=4 SV=2	PREDICTED: uncharacterized protein LOC100680066 isoform X1 [Nasonia vitripennis]
EVM0005502.1	--	--	--	--	Uncharacterized protein {ECO:0000313|EnsemblMetazoa:ACYPI067238-PA} OS=Acyrthosiphon pisum (Pea aphid) PE=4 SV=1	hypothetical protein X777_05512, partial [Cerapachys biroi]
EVM0005712.1	--	--	--	--	Uncharacterized protein {ECO:0000313|EnsemblMetazoa:ACYPI067238-PA} OS=Acyrthosiphon pisum (Pea aphid) PE=4 SV=1	PREDICTED: uncharacterized protein LOC100888373 [Strongylocentrotus purpuratus]
EVM0007948.1	--	--	--	--	Uncharacterized protein {ECO:0000313|EnsemblMetazoa:ACYPI41479-PA} OS=Acyrthosiphon pisum (Pea aphid) PE=4 SV=2	hypothetical protein LOTGIDRAFT_176440 [Lottia gigantea]
EVM0007992.1	--	--	--	--	Uncharacterized protein {ECO:0000313|EnsemblMetazoa:ACYPI56104-PA} OS=Acyrthosiphon pisum (Pea aphid) PE=4 SV=2	PREDICTED: uncharacterized protein LOC100888373 [Strongylocentrotus purpuratus]
EVM0008336.1	--	--	--	--	Uncharacterized protein {ECO:0000313|EnsemblMetazoa:NV22690-PA} OS=Nasonia vitripennis (Parasitic wasp) PE=4 SV=1	hypothetical protein LOTGIDRAFT_176440 [Lottia gigantea]
EVM0009074.1	--	--	--	--	Uncharacterized protein {ECO:0000313|EnsemblMetazoa:ACYPI56104-PA} OS=Acyrthosiphon pisum (Pea aphid) PE=4 SV=2	PREDICTED: uncharacterized protein LOC105219498 [Bactrocera cucurbitae]
EVM0009879.1	--	--	--	--	Uncharacterized protein {ECO:0000313|EnsemblMetazoa:ACYPI067238-PA} OS=Acyrthosiphon pisum (Pea aphid) PE=4 SV=1	PREDICTED: uncharacterized protein LOC105219498 [Bactrocera cucurbitae]
EVM0010573.1	--	--	--	--	Uncharacterized protein {ECO:0000313|EnsemblMetazoa:ACYPI088758-PA} OS=Acyrthosiphon pisum (Pea aphid) PE=4 SV=1	PREDICTED: uncharacterized protein LOC100574845 [Acyrthosiphon pisum]
EVM0011078.1	--	--	--	--	Uncharacterized protein {ECO:0000313|EnsemblMetazoa:ACYPI37598-PA} (Fragment) OS=Acyrthosiphon pisum (Pea aphid) PE=4 SV=2	hypothetical protein X777_05512, partial [Cerapachys biroi]
EVM0011194.1	--	--	--	--	Uncharacterized protein {ECO:0000313|EnsemblMetazoa:ACYPI23002-PA} OS=Acyrthosiphon pisum (Pea aphid) PE=4 SV=2	PREDICTED: uncharacterized protein LOC105219498 [Bactrocera cucurbitae]
EVM0013310.1	--	--	--	--	Uncharacterized protein {ECO:0000313|EnsemblMetazoa:ACYPI23002-PA} OS=Acyrthosiphon pisum (Pea aphid) PE=4 SV=2	PREDICTED: uncharacterized protein LOC100574845 [Acyrthosiphon pisum]
EVM0013977.1	--	--	--	--	Uncharacterized protein {ECO:0000313|EnsemblMetazoa:ACYPI23002-PA} OS=Acyrthosiphon pisum (Pea aphid) PE=4 SV=2	PREDICTED: uncharacterized protein LOC100680066 isoform X2 [Nasonia vitripennis]
EVM0014918.1	--	--	--	--	Uncharacterized protein {ECO:0000313|EnsemblMetazoa:ACYPI23002-PA} OS=Acyrthosiphon pisum (Pea aphid) PE=4 SV=2	hypothetical protein LOTGIDRAFT_154962 [Lottia gigantea]
EVM0016031.1	--	--	--	--	Uncharacterized protein {ECO:0000313|EnsemblMetazoa:ACYPI37598-PA} (Fragment) OS=Acyrthosiphon pisum (Pea aphid) PE=4 SV=2	hypothetical protein X777_05512, partial [Cerapachys biroi]
EVM0016219.1	--	--	--	--	Uncharacterized protein {ECO:0000313|EnsemblMetazoa:ACYPI067238-PA} OS=Acyrthosiphon pisum (Pea aphid) PE=4 SV=1	PREDICTED: uncharacterized protein LOC100680066 isoform X3 [Nasonia vitripennis]
EVM0016959.1	--	--	--	--	Uncharacterized protein {ECO:0000313|EnsemblMetazoa:ACYPI088758-PA} OS=Acyrthosiphon pisum (Pea aphid) PE=4 SV=1	PREDICTED: uncharacterized protein LOC100574845 [Acyrthosiphon pisum]
EVM0017058.1	--	--	--	--	Uncharacterized protein {ECO:0000313|EnsemblMetazoa:NV22030-PA} OS=Nasonia vitripennis (Parasitic wasp) PE=4 SV=1	hypothetical protein CAPTEDRAFT_212487 [Capitella teleta]
EVM0017677.1	--	--	--	--	Uncharacterized protein {ECO:0000313|EnsemblMetazoa:NV22690-PA} OS=Nasonia vitripennis (Parasitic wasp) PE=4 SV=1	hypothetical protein LOTGIDRAFT_176440 [Lottia gigantea]
EVM0018893.1	--	--	--	--	Uncharacterized protein {ECO:0000313|EnsemblMetazoa:NV25324-PA} OS=Nasonia vitripennis (Parasitic wasp) PE=4 SV=1	PREDICTED: uncharacterized protein LOC100680066 isoform X2 [Nasonia vitripennis]
EVM0001255.1	--	--	[R]	General function prediction only	Uncharacterized protein {ECO:0000313|EnsemblMetazoa:NV13045-PA} OS=Nasonia vitripennis (Parasitic wasp) PE=4 SV=1	PREDICTED: sulfotransferase 1C4-like [Nasonia vitripennis]
EVM0002328.1	--	--	[R]	General function prediction only	Uncharacterized protein {ECO:0000313|EnsemblMetazoa:NV13045-PA} OS=Nasonia vitripennis (Parasitic wasp) PE=4 SV=1	PREDICTED: sulfotransferase 1C4-like [Nasonia vitripennis]
EVM0004297.1	--	--	[R]	General function prediction only	Uncharacterized protein {ECO:0000313|EnsemblMetazoa:NV13035-PA} OS=Nasonia vitripennis (Parasitic wasp) PE=4 SV=1	PREDICTED: sulfotransferase 4A1-like [Apis dorsata]
EVM0005545.1	--	--	[R]	General function prediction only	Uncharacterized protein {ECO:0000313|EnsemblMetazoa:NV13035-PA} OS=Nasonia vitripennis (Parasitic wasp) PE=4 SV=1	PREDICTED: sulfotransferase 1C4-like [Nasonia vitripennis]
EVM0008524.1	--	--	[R]	General function prediction only	Sulfotransferase family cytosolic 1B member 1 {ECO:0000313|EMBL:KDR16097.1} OS=Zootermopsis nevadensis (Dampwood termite) PE=4 SV=1	PREDICTED: sulfotransferase 1C4-like [Nasonia vitripennis]
EVM0011546.1	--	--	[R]	General function prediction only	Uncharacterized protein {ECO:0000313|EnsemblMetazoa:NV13045-PA} OS=Nasonia vitripennis (Parasitic wasp) PE=4 SV=1	PREDICTED: sulfotransferase 1C4-like [Nasonia vitripennis]
EVM0017388.1	--	--	[R]	General function prediction only	Uncharacterized protein {ECO:0000313|EnsemblMetazoa:NV13035-PA} OS=Nasonia vitripennis (Parasitic wasp) PE=4 SV=1	PREDICTED: sulfotransferase 1C4-like [Nasonia vitripennis]
EVM0001677.1	--	K10099|4.04157e-109|nvi:100115647|K10099 F-box protein 2 | (RefSeq) F-box only protein 6-like	--	--	Uncharacterized protein {ECO:0000313|EnsemblMetazoa:NV17658-PA} OS=Nasonia vitripennis (Parasitic wasp) PE=4 SV=1	PREDICTED: F-box only protein 6-like [Nasonia vitripennis]
EVM0012441.1	--	K10099|3.94519e-62|nvi:100115647|K10099 F-box protein 2 | (RefSeq) F-box only protein 6-like	--	--	Uncharacterized protein {ECO:0000313|EnsemblMetazoa:NV17658-PA} OS=Nasonia vitripennis (Parasitic wasp) PE=4 SV=1	PREDICTED: F-box only protein 6-like [Nasonia vitripennis]
EVM0013717.1	--	K10099|4.2889e-94|nvi:100115647|K10099 F-box protein 2 | (RefSeq) F-box only protein 6-like	--	--	Uncharacterized protein {ECO:0000313|EnsemblMetazoa:NV17658-PA} OS=Nasonia vitripennis (Parasitic wasp) PE=4 SV=1	PREDICTED: F-box only protein 6-like [Nasonia vitripennis]
EVM0014406.1	--	K10099|2.2361e-163|nvi:100115606|K10099 F-box protein 2 | (RefSeq) F-box only protein 44-like	--	--	Uncharacterized protein {ECO:0000313|EnsemblMetazoa:NV17657-PA} OS=Nasonia vitripennis (Parasitic wasp) PE=4 SV=1	PREDICTED: F-box only protein 44-like isoform X1 [Nasonia vitripennis]
EVM0016030.1	--	--	--	--	Uncharacterized protein {ECO:0000313|EnsemblMetazoa:NV17350-PA} OS=Nasonia vitripennis (Parasitic wasp) PE=4 SV=1	PREDICTED: F-box only protein 6-like isoform X2 [Nasonia vitripennis]
EVM0017365.1	--	K10099|3.47327e-153|nvi:100115647|K10099 F-box protein 2 | (RefSeq) F-box only protein 6-like	--	--	Uncharacterized protein {ECO:0000313|EnsemblMetazoa:NV17658-PA} OS=Nasonia vitripennis (Parasitic wasp) PE=4 SV=1	PREDICTED: F-box only protein 6-like [Nasonia vitripennis]
EVM0017610.1	--	K10099|1.21519e-112|nvi:100115647|K10099 F-box protein 2 | (RefSeq) F-box only protein 6-like	--	--	Uncharacterized protein {ECO:0000313|EnsemblMetazoa:NV17658-PA} OS=Nasonia vitripennis (Parasitic wasp) PE=4 SV=1	PREDICTED: F-box only protein 6-like [Nasonia vitripennis]
EVM0018745.1	--	K10099|4.29016e-81|nvi:100115647|K10099 F-box protein 2 | (RefSeq) F-box only protein 6-like	--	--	Uncharacterized protein {ECO:0000313|EnsemblMetazoa:NV17658-PA} OS=Nasonia vitripennis (Parasitic wasp) PE=4 SV=1	PREDICTED: F-box only protein 6-like [Nasonia vitripennis]
EVM0018862.3	--	K10099|3.62252e-111|nvi:100115647|K10099 F-box protein 2 | (RefSeq) F-box only protein 6-like	--	--	Uncharacterized protein {ECO:0000313|EnsemblMetazoa:NV17658-PA} OS=Nasonia vitripennis (Parasitic wasp) PE=4 SV=1	PREDICTED: F-box only protein 6-like [Nasonia vitripennis]
EVM0002036.1	--	K13443|8.12145e-72|nvi:100115434|K13443 Niemann-Pick C2 protein | (RefSeq) epididymal secretory protein E1-like	[S]	Function unknown	Uncharacterized protein {ECO:0000313|EnsemblMetazoa:NV15735-PA} OS=Nasonia vitripennis (Parasitic wasp) PE=4 SV=1	PREDICTED: epididymal secretory protein E1-like [Nasonia vitripennis]
EVM0005281.1	--	K13443|1.65669e-22|nvi:100115434|K13443 Niemann-Pick C2 protein | (RefSeq) epididymal secretory protein E1-like	[S]	Function unknown	Uncharacterized protein {ECO:0000313|EnsemblMetazoa:NV15735-PA} OS=Nasonia vitripennis (Parasitic wasp) PE=4 SV=1	PREDICTED: epididymal secretory protein E1-like [Nasonia vitripennis]
EVM0006111.1	--	K13443|7.32527e-32|nvi:100115434|K13443 Niemann-Pick C2 protein | (RefSeq) epididymal secretory protein E1-like	[S]	Function unknown	Uncharacterized protein {ECO:0000313|EnsemblMetazoa:NV15735-PA} OS=Nasonia vitripennis (Parasitic wasp) PE=4 SV=1	PREDICTED: epididymal secretory protein E1-like [Nasonia vitripennis]
EVM0007475.1	--	K13443|2.791e-35|nvi:100115434|K13443 Niemann-Pick C2 protein | (RefSeq) epididymal secretory protein E1-like	[S]	Function unknown	Uncharacterized protein {ECO:0000313|EnsemblMetazoa:NV15735-PA} OS=Nasonia vitripennis (Parasitic wasp) PE=4 SV=1	PREDICTED: epididymal secretory protein E1-like [Nasonia vitripennis]
EVM0010669.1	--	K13443|8.43525e-74|nvi:100115434|K13443 Niemann-Pick C2 protein | (RefSeq) epididymal secretory protein E1-like	[S]	Function unknown	Uncharacterized protein {ECO:0000313|EnsemblMetazoa:NV15735-PA} OS=Nasonia vitripennis (Parasitic wasp) PE=4 SV=1	PREDICTED: epididymal secretory protein E1-like [Nasonia vitripennis]
EVM0011304.1	--	K13443|1.70648e-31|nvi:100115434|K13443 Niemann-Pick C2 protein | (RefSeq) epididymal secretory protein E1-like	[S]	Function unknown	Uncharacterized protein {ECO:0000313|EnsemblMetazoa:NV15735-PA} OS=Nasonia vitripennis (Parasitic wasp) PE=4 SV=1	PREDICTED: epididymal secretory protein E1-like [Nasonia vitripennis]
EVM0015176.1	--	K13443|8.36679e-27|nvi:100115434|K13443 Niemann-Pick C2 protein | (RefSeq) epididymal secretory protein E1-like	[S]	Function unknown	Uncharacterized protein {ECO:0000313|EnsemblMetazoa:NV15735-PA} OS=Nasonia vitripennis (Parasitic wasp) PE=4 SV=1	PREDICTED: epididymal secretory protein E1-like [Nasonia vitripennis]
EVM0017445.1	--	K13443|4.86613e-70|nvi:100115434|K13443 Niemann-Pick C2 protein | (RefSeq) epididymal secretory protein E1-like	[S]	Function unknown	Uncharacterized protein {ECO:0000313|EnsemblMetazoa:NV15735-PA} OS=Nasonia vitripennis (Parasitic wasp) PE=4 SV=1	PREDICTED: epididymal secretory protein E1-like [Nasonia vitripennis]
EVM0018346.1	--	K13443|7.10063e-32|nvi:100115434|K13443 Niemann-Pick C2 protein | (RefSeq) epididymal secretory protein E1-like	[S]	Function unknown	Uncharacterized protein {ECO:0000313|EnsemblMetazoa:NV15735-PA} OS=Nasonia vitripennis (Parasitic wasp) PE=4 SV=1	PREDICTED: epididymal secretory protein E1-like [Nasonia vitripennis]
EVM0000063.1	--	--	--	--	Uncharacterized protein {ECO:0000313|EnsemblMetazoa:NV31473-PA} OS=Nasonia vitripennis (Parasitic wasp) PE=4 SV=1	PREDICTED: uncharacterized protein LOC100117886 [Nasonia vitripennis]
EVM0000724.1	--	--	--	--	Uncharacterized protein {ECO:0000313|EnsemblMetazoa:NV31473-PA} OS=Nasonia vitripennis (Parasitic wasp) PE=4 SV=1	PREDICTED: uncharacterized protein LOC100117886 [Nasonia vitripennis]
EVM0000896.1	--	--	--	--	Uncharacterized protein {ECO:0000313|EnsemblMetazoa:NV31473-PA} OS=Nasonia vitripennis (Parasitic wasp) PE=4 SV=1	PREDICTED: uncharacterized protein LOC100117886 [Nasonia vitripennis]
EVM0001122.1	--	--	--	--	Uncharacterized protein {ECO:0000313|EnsemblMetazoa:NV31473-PA} OS=Nasonia vitripennis (Parasitic wasp) PE=4 SV=1	PREDICTED: uncharacterized protein LOC100117886 [Nasonia vitripennis]
EVM0001829.1	--	--	--	--	Uncharacterized protein {ECO:0000313|EnsemblMetazoa:NV17475-PA} OS=Nasonia vitripennis (Parasitic wasp) PE=4 SV=1	PREDICTED: uncharacterized protein LOC100117886 [Nasonia vitripennis]
EVM0003163.1	--	--	--	--	Uncharacterized protein {ECO:0000313|EnsemblMetazoa:NV17475-PA} OS=Nasonia vitripennis (Parasitic wasp) PE=4 SV=1	PREDICTED: uncharacterized protein LOC100117886 [Nasonia vitripennis]
EVM0004865.1	--	--	--	--	Uncharacterized protein {ECO:0000313|EnsemblMetazoa:NV31473-PA} OS=Nasonia vitripennis (Parasitic wasp) PE=4 SV=1	PREDICTED: uncharacterized protein LOC100117886 [Nasonia vitripennis]
EVM0005280.1	--	--	--	--	Uncharacterized protein {ECO:0000313|EnsemblMetazoa:NV31473-PA} OS=Nasonia vitripennis (Parasitic wasp) PE=4 SV=1	PREDICTED: uncharacterized protein LOC100117886 [Nasonia vitripennis]
EVM0005660.1	--	--	--	--	Uncharacterized protein {ECO:0000313|EnsemblMetazoa:NV31473-PA} OS=Nasonia vitripennis (Parasitic wasp) PE=4 SV=1	PREDICTED: uncharacterized protein LOC100117886 [Nasonia vitripennis]
EVM0006843.1	--	--	--	--	Uncharacterized protein {ECO:0000313|EnsemblMetazoa:NV17475-PA} OS=Nasonia vitripennis (Parasitic wasp) PE=4 SV=1	PREDICTED: uncharacterized protein LOC100117886 [Nasonia vitripennis]
EVM0007418.1	--	--	--	--	Uncharacterized protein {ECO:0000313|EnsemblMetazoa:NV31473-PA} OS=Nasonia vitripennis (Parasitic wasp) PE=4 SV=1	PREDICTED: uncharacterized protein LOC100117886 [Nasonia vitripennis]
EVM0007435.1	--	--	--	--	Uncharacterized protein {ECO:0000313|EnsemblMetazoa:NV31473-PA} OS=Nasonia vitripennis (Parasitic wasp) PE=4 SV=1	PREDICTED: uncharacterized protein LOC100117886 [Nasonia vitripennis]
EVM0008817.1	--	--	--	--	Uncharacterized protein {ECO:0000313|EnsemblMetazoa:NV31473-PA} OS=Nasonia vitripennis (Parasitic wasp) PE=4 SV=1	PREDICTED: uncharacterized protein LOC100117886 [Nasonia vitripennis]
EVM0009497.1	--	--	--	--	Uncharacterized protein {ECO:0000313|EnsemblMetazoa:NV31473-PA} OS=Nasonia vitripennis (Parasitic wasp) PE=4 SV=1	PREDICTED: uncharacterized protein LOC100117886 [Nasonia vitripennis]
EVM0010158.1	--	--	--	--	Uncharacterized protein {ECO:0000313|EnsemblMetazoa:NV31473-PA} OS=Nasonia vitripennis (Parasitic wasp) PE=4 SV=1	PREDICTED: uncharacterized protein LOC100117886 [Nasonia vitripennis]
EVM0010407.1	--	--	--	--	Uncharacterized protein {ECO:0000313|EnsemblMetazoa:NV31473-PA} OS=Nasonia vitripennis (Parasitic wasp) PE=4 SV=1	PREDICTED: uncharacterized protein LOC100117944, partial [Nasonia vitripennis]
EVM0010461.1	--	--	--	--	Uncharacterized protein {ECO:0000313|EnsemblMetazoa:NV31473-PA} OS=Nasonia vitripennis (Parasitic wasp) PE=4 SV=1	PREDICTED: uncharacterized protein LOC100117886 [Nasonia vitripennis]
EVM0013304.1	--	--	--	--	Uncharacterized protein {ECO:0000313|EnsemblMetazoa:NV31473-PA} OS=Nasonia vitripennis (Parasitic wasp) PE=4 SV=1	PREDICTED: uncharacterized protein LOC100117886 [Nasonia vitripennis]
EVM0013837.1	--	--	--	--	Uncharacterized protein {ECO:0000313|EnsemblMetazoa:NV31473-PA} OS=Nasonia vitripennis (Parasitic wasp) PE=4 SV=1	PREDICTED: uncharacterized protein LOC100117886 [Nasonia vitripennis]
EVM0016527.1	--	--	--	--	Uncharacterized protein {ECO:0000313|EnsemblMetazoa:NV31473-PA} OS=Nasonia vitripennis (Parasitic wasp) PE=4 SV=1	PREDICTED: uncharacterized protein LOC100117944, partial [Nasonia vitripennis]
EVM0017640.1	--	--	--	--	Uncharacterized protein {ECO:0000313|EnsemblMetazoa:NV31473-PA} OS=Nasonia vitripennis (Parasitic wasp) PE=4 SV=1	PREDICTED: uncharacterized protein LOC100117886 [Nasonia vitripennis]
EVM0017861.1	--	--	--	--	Uncharacterized protein {ECO:0000313|EnsemblMetazoa:NV31473-PA} OS=Nasonia vitripennis (Parasitic wasp) PE=4 SV=1	PREDICTED: uncharacterized protein LOC100117886 [Nasonia vitripennis]
EVM0018327.1	--	--	--	--	Uncharacterized protein {ECO:0000313|EnsemblMetazoa:NV31473-PA} OS=Nasonia vitripennis (Parasitic wasp) PE=4 SV=1	PREDICTED: uncharacterized protein LOC100117944, partial [Nasonia vitripennis]
EVM0019064.1	--	--	--	--	Uncharacterized protein {ECO:0000313|EnsemblMetazoa:NV31473-PA} OS=Nasonia vitripennis (Parasitic wasp) PE=4 SV=1	PREDICTED: uncharacterized protein LOC100117886 [Nasonia vitripennis]
EVM0002140.1	--	--	--	--	Odorant receptor {ECO:0000256|RuleBase:RU351113} OS=Nasonia vitripennis (Parasitic wasp) PE=3 SV=1	odorant receptor 160 [Nasonia vitripennis]
EVM0006737.1	--	--	--	--	Odorant receptor {ECO:0000256|RuleBase:RU351113} OS=Nasonia vitripennis (Parasitic wasp) PE=3 SV=1	odorant receptor 161 [Nasonia vitripennis]
EVM0008430.1	--	--	--	--	Odorant receptor {ECO:0000256|RuleBase:RU351113} OS=Nasonia vitripennis (Parasitic wasp) PE=3 SV=1	odorant receptor 160 [Nasonia vitripennis]
EVM0009011.1	--	--	--	--	Odorant receptor {ECO:0000256|RuleBase:RU351113} OS=Nasonia vitripennis (Parasitic wasp) PE=3 SV=1	odorant receptor 207 [Nasonia vitripennis]
EVM0009034.1	--	--	--	--	Odorant receptor {ECO:0000256|RuleBase:RU351113} OS=Nasonia vitripennis (Parasitic wasp) PE=3 SV=1	odorant receptor 161 [Nasonia vitripennis]
EVM0010284.1	--	--	--	--	Odorant receptor {ECO:0000256|RuleBase:RU351113} OS=Nasonia vitripennis (Parasitic wasp) PE=3 SV=1	odorant receptor 207 [Nasonia vitripennis]
EVM0010425.1	--	--	--	--	Odorant receptor {ECO:0000256|RuleBase:RU351113} OS=Nasonia vitripennis (Parasitic wasp) PE=3 SV=1	odorant receptor 161 [Nasonia vitripennis]
EVM0010538.1	--	--	--	--	Odorant receptor {ECO:0000256|RuleBase:RU351113} OS=Nasonia vitripennis (Parasitic wasp) PE=3 SV=1	odorant receptor 160 [Nasonia vitripennis]
EVM0011112.1	--	--	--	--	Odorant receptor {ECO:0000256|RuleBase:RU351113} OS=Nasonia vitripennis (Parasitic wasp) PE=3 SV=1	odorant receptor 161 [Nasonia vitripennis]
EVM0013251.1	--	--	--	--	Odorant receptor {ECO:0000256|RuleBase:RU351113} OS=Nasonia vitripennis (Parasitic wasp) PE=3 SV=1	odorant receptor 160 [Nasonia vitripennis]
EVM0013956.1	--	--	--	--	Odorant receptor {ECO:0000256|RuleBase:RU351113} OS=Nasonia vitripennis (Parasitic wasp) PE=3 SV=1	odorant receptor 161 [Nasonia vitripennis]
EVM0014032.1	--	--	--	--	Odorant receptor {ECO:0000256|RuleBase:RU351113} OS=Nasonia vitripennis (Parasitic wasp) PE=3 SV=1	odorant receptor 160 [Nasonia vitripennis]
EVM0014306.1	--	--	--	--	Odorant receptor {ECO:0000256|RuleBase:RU351113} OS=Nasonia vitripennis (Parasitic wasp) PE=3 SV=1	odorant receptor 160 [Nasonia vitripennis]
EVM0016720.1	--	--	--	--	Odorant receptor {ECO:0000256|RuleBase:RU351113} OS=Nasonia vitripennis (Parasitic wasp) PE=3 SV=1	odorant receptor 161 [Nasonia vitripennis]
EVM0002256.1	--	--	[I]	Lipid transport and metabolism	Uncharacterized protein {ECO:0000313|EnsemblMetazoa:NV15226-PA} OS=Nasonia vitripennis (Parasitic wasp) PE=4 SV=1	PREDICTED: fatty acyl-CoA reductase 1-like [Nasonia vitripennis]
EVM0002469.1	--	--	[I]	Lipid transport and metabolism	Uncharacterized protein {ECO:0000313|EnsemblMetazoa:NV15227-PA} OS=Nasonia vitripennis (Parasitic wasp) PE=4 SV=1	PREDICTED: fatty acyl-CoA reductase 1-like [Nasonia vitripennis]
EVM0004112.1	--	--	[I]	Lipid transport and metabolism	Uncharacterized protein {ECO:0000313|EnsemblMetazoa:NV15226-PA} OS=Nasonia vitripennis (Parasitic wasp) PE=4 SV=1	PREDICTED: fatty acyl-CoA reductase 1-like [Nasonia vitripennis]
EVM0004189.1	--	--	[I]	Lipid transport and metabolism	Uncharacterized protein {ECO:0000313|EnsemblMetazoa:NV15228-PA} OS=Nasonia vitripennis (Parasitic wasp) PE=4 SV=1	PREDICTED: fatty acyl-CoA reductase 1-like [Nasonia vitripennis]
EVM0004339.1	--	--	[I]	Lipid transport and metabolism	Uncharacterized protein {ECO:0000313|EnsemblMetazoa:NV15227-PA} OS=Nasonia vitripennis (Parasitic wasp) PE=4 SV=1	PREDICTED: fatty acyl-CoA reductase 1-like [Nasonia vitripennis]
EVM0004451.1	--	--	[I]	Lipid transport and metabolism	Uncharacterized protein {ECO:0000313|EnsemblMetazoa:NV15225-PA} OS=Nasonia vitripennis (Parasitic wasp) PE=4 SV=1	PREDICTED: fatty acyl-CoA reductase 1-like [Nasonia vitripennis]
EVM0008532.1	--	--	[I]	Lipid transport and metabolism	Uncharacterized protein {ECO:0000313|EnsemblMetazoa:NV15225-PA} OS=Nasonia vitripennis (Parasitic wasp) PE=4 SV=1	PREDICTED: fatty acyl-CoA reductase 1-like [Nasonia vitripennis]
EVM0008618.1	--	--	[I]	Lipid transport and metabolism	Uncharacterized protein {ECO:0000313|EnsemblMetazoa:NV15226-PA} OS=Nasonia vitripennis (Parasitic wasp) PE=4 SV=1	PREDICTED: fatty acyl-CoA reductase 1-like [Nasonia vitripennis]
EVM0009246.1	--	--	[I]	Lipid transport and metabolism	Uncharacterized protein {ECO:0000313|EnsemblMetazoa:NV15225-PA} OS=Nasonia vitripennis (Parasitic wasp) PE=4 SV=1	PREDICTED: fatty acyl-CoA reductase 1-like [Nasonia vitripennis]
EVM0009277.1	--	--	[I]	Lipid transport and metabolism	Uncharacterized protein {ECO:0000313|EnsemblMetazoa:NV15225-PA} OS=Nasonia vitripennis (Parasitic wasp) PE=4 SV=1	PREDICTED: fatty acyl-CoA reductase 1-like [Nasonia vitripennis]
EVM0010193.1	--	--	[I]	Lipid transport and metabolism	Uncharacterized protein {ECO:0000313|EnsemblMetazoa:NV15225-PA} OS=Nasonia vitripennis (Parasitic wasp) PE=4 SV=1	PREDICTED: fatty acyl-CoA reductase 1-like [Nasonia vitripennis]
EVM0013826.1	--	--	[I]	Lipid transport and metabolism	Uncharacterized protein {ECO:0000313|EnsemblMetazoa:NV15226-PA} OS=Nasonia vitripennis (Parasitic wasp) PE=4 SV=1	PREDICTED: fatty acyl-CoA reductase 1-like [Nasonia vitripennis]
EVM0014314.1	--	--	[I]	Lipid transport and metabolism	Uncharacterized protein {ECO:0000313|EnsemblMetazoa:NV15229-PA} OS=Nasonia vitripennis (Parasitic wasp) PE=4 SV=1	PREDICTED: fatty acyl-CoA reductase 1-like [Nasonia vitripennis]
EVM0014577.2	--	--	[I]	Lipid transport and metabolism	Uncharacterized protein {ECO:0000313|EnsemblMetazoa:NV15226-PA} OS=Nasonia vitripennis (Parasitic wasp) PE=4 SV=1	PREDICTED: fatty acyl-CoA reductase 1-like [Nasonia vitripennis]
EVM0002319.1	Molecular Function: nucleic acid binding (GO:0003676);; Biological Process: DNA metabolic process (GO:0006259);;	--	--	--	Putative uncharacterized protein GLEAN_07000 {ECO:0000313|EMBL:EFA01454.1} OS=Tribolium castaneum (Red flour beetle) PE=4 SV=1	hypothetical protein TcasGA2_TC007000 [Tribolium castaneum]
EVM0003809.1	Molecular Function: binding (GO:0005488);;	--	--	--	Putative uncharacterized protein GLEAN_07000 {ECO:0000313|EMBL:EFA01454.1} OS=Tribolium castaneum (Red flour beetle) PE=4 SV=1	PREDICTED: uncharacterized protein LOC103571465 [Microplitis demolitor]
EVM0004492.1	Molecular Function: binding (GO:0005488);;	--	--	--	Uncharacterized protein {ECO:0000313|EnsemblMetazoa:NV12881-PA} OS=Nasonia vitripennis (Parasitic wasp) PE=4 SV=1	hypothetical protein TcasGA2_TC007000 [Tribolium castaneum]
EVM0008053.1	Molecular Function: binding (GO:0005488);;	--	--	--	Putative uncharacterized protein GLEAN_07000 {ECO:0000313|EMBL:EFA01454.1} OS=Tribolium castaneum (Red flour beetle) PE=4 SV=1	PREDICTED: uncharacterized protein LOC103571465 [Microplitis demolitor]
EVM0008774.1	Molecular Function: binding (GO:0005488);;	--	--	--	Uncharacterized protein {ECO:0000313|EnsemblMetazoa:NV24506-PA} OS=Nasonia vitripennis (Parasitic wasp) PE=4 SV=1	hypothetical protein TcasGA2_TC007000 [Tribolium castaneum]
EVM0011759.1	Molecular Function: nucleic acid binding (GO:0003676);; Biological Process: DNA metabolic process (GO:0006259);;	--	--	--	Uncharacterized protein {ECO:0000313|EMBL:JAB65027.1} (Fragment) OS=Anoplophora glabripennis (Asian longhorn beetle) PE=4 SV=1	PREDICTED: uncharacterized protein LOC103571465 [Microplitis demolitor]
EVM0000969.1	--	--	--	--	Uncharacterized protein {ECO:0000313|EnsemblMetazoa:NV16076-PA} OS=Nasonia vitripennis (Parasitic wasp) PE=4 SV=1	PREDICTED: uncharacterized protein LOC100113667 [Nasonia vitripennis]
EVM0007641.1	--	--	--	--	Uncharacterized protein {ECO:0000313|EnsemblMetazoa:NV16076-PA} OS=Nasonia vitripennis (Parasitic wasp) PE=4 SV=1	PREDICTED: uncharacterized protein LOC100113667 [Nasonia vitripennis]
EVM0009080.1	--	--	--	--	Uncharacterized protein {ECO:0000313|EnsemblMetazoa:NV16076-PA} OS=Nasonia vitripennis (Parasitic wasp) PE=4 SV=1	PREDICTED: ejaculatory bulb-specific protein 3-like [Megachile rotundata]
EVM0009477.1	--	--	--	--	Uncharacterized protein {ECO:0000313|EnsemblMetazoa:NV16078-PA} OS=Nasonia vitripennis (Parasitic wasp) PE=4 SV=1	PREDICTED: uncharacterized protein LOC100113667 [Nasonia vitripennis]
EVM0014600.1	--	--	--	--	Uncharacterized protein {ECO:0000313|EnsemblMetazoa:NV16078-PA} OS=Nasonia vitripennis (Parasitic wasp) PE=4 SV=1	PREDICTED: uncharacterized protein LOC100113667 [Nasonia vitripennis]
EVM0015798.1	--	--	--	--	Uncharacterized protein {ECO:0000313|EnsemblMetazoa:NV16077-PA} OS=Nasonia vitripennis (Parasitic wasp) PE=4 SV=1	PREDICTED: uncharacterized protein LOC100113624 [Nasonia vitripennis]
EVM0018612.1	--	--	--	--	Uncharacterized protein {ECO:0000313|EnsemblMetazoa:NV16078-PA} OS=Nasonia vitripennis (Parasitic wasp) PE=4 SV=1	PREDICTED: ejaculatory bulb-specific protein 3-like [Megachile rotundata]
EVM0000440.1	--	K14206|0|nvi:100119964|K14206 solute carrier family 15 (oligopeptide transporter), member 1 | (RefSeq) peptide transporter family 1	[E]	Amino acid transport and metabolism	Uncharacterized protein {ECO:0000313|EnsemblMetazoa:NV16820-PA} OS=Nasonia vitripennis (Parasitic wasp) PE=3 SV=1	PREDICTED: peptide transporter family 1 isoform X3 [Nasonia vitripennis]
EVM0005347.1	--	K14206|0|nvi:100119964|K14206 solute carrier family 15 (oligopeptide transporter), member 1 | (RefSeq) peptide transporter family 1	[E]	Amino acid transport and metabolism	Uncharacterized protein {ECO:0000313|EnsemblMetazoa:NV16820-PA} OS=Nasonia vitripennis (Parasitic wasp) PE=3 SV=1	PREDICTED: peptide transporter family 1 isoform X2 [Nasonia vitripennis]
EVM0006405.1	--	K14206|0|nvi:100119964|K14206 solute carrier family 15 (oligopeptide transporter), member 1 | (RefSeq) peptide transporter family 1	[E]	Amino acid transport and metabolism	Uncharacterized protein {ECO:0000313|EnsemblMetazoa:NV16820-PA} OS=Nasonia vitripennis (Parasitic wasp) PE=3 SV=1	PREDICTED: peptide transporter family 1 isoform X2 [Nasonia vitripennis]
EVM0008118.1	--	K14206|0|nvi:100119964|K14206 solute carrier family 15 (oligopeptide transporter), member 1 | (RefSeq) peptide transporter family 1	[E]	Amino acid transport and metabolism	Uncharacterized protein {ECO:0000313|EnsemblMetazoa:NV16820-PA} OS=Nasonia vitripennis (Parasitic wasp) PE=3 SV=1	PREDICTED: peptide transporter family 1 isoform X1 [Nasonia vitripennis]
EVM0008958.1	--	K14206|0|nvi:100119964|K14206 solute carrier family 15 (oligopeptide transporter), member 1 | (RefSeq) peptide transporter family 1	[E]	Amino acid transport and metabolism	Uncharacterized protein {ECO:0000313|EnsemblMetazoa:NV16820-PA} OS=Nasonia vitripennis (Parasitic wasp) PE=3 SV=1	PREDICTED: peptide transporter family 1 isoform X2 [Nasonia vitripennis]
EVM0013258.1	--	K14206|2.06415e-147|nvi:100119964|K14206 solute carrier family 15 (oligopeptide transporter), member 1 | (RefSeq) peptide transporter family 1	[E]	Amino acid transport and metabolism	Uncharacterized protein {ECO:0000313|EnsemblMetazoa:NV16820-PA} OS=Nasonia vitripennis (Parasitic wasp) PE=3 SV=1	PREDICTED: peptide transporter family 1 isoform X3 [Nasonia vitripennis]
EVM0015264.1	--	K14206|2.64628e-93|nvi:100119964|K14206 solute carrier family 15 (oligopeptide transporter), member 1 | (RefSeq) peptide transporter family 1	[E]	Amino acid transport and metabolism	Uncharacterized protein {ECO:0000313|EnsemblMetazoa:NV16820-PA} OS=Nasonia vitripennis (Parasitic wasp) PE=3 SV=1	PREDICTED: peptide transporter family 1 isoform X3 [Nasonia vitripennis]
EVM0017231.1	Biological Process: transport (GO:0006810);; Cellular Component: membrane (GO:0016020);;	K14206|0|nvi:100119964|K14206 solute carrier family 15 (oligopeptide transporter), member 1 | (RefSeq) peptide transporter family 1	[E]	Amino acid transport and metabolism	Uncharacterized protein {ECO:0000313|EnsemblMetazoa:NV16820-PA} OS=Nasonia vitripennis (Parasitic wasp) PE=3 SV=1	PREDICTED: peptide transporter family 1 isoform X2 [Nasonia vitripennis]
EVM0017781.1	--	K14206|0|nvi:100119964|K14206 solute carrier family 15 (oligopeptide transporter), member 1 | (RefSeq) peptide transporter family 1	[E]	Amino acid transport and metabolism	Uncharacterized protein {ECO:0000313|EnsemblMetazoa:NV16820-PA} OS=Nasonia vitripennis (Parasitic wasp) PE=3 SV=1	PREDICTED: peptide transporter family 1 isoform X2 [Nasonia vitripennis]
EVM0001201.1	Molecular Function: hydrolase activity (GO:0016787);;	--	[E]	Amino acid transport and metabolism	Uncharacterized protein {ECO:0000313|EnsemblMetazoa:NV23800-PA} OS=Nasonia vitripennis (Parasitic wasp) PE=3 SV=1	PREDICTED: mite allergen Der f 3-like [Nasonia vitripennis]
EVM0002636.1	Molecular Function: hydrolase activity (GO:0016787);;	--	[E]	Amino acid transport and metabolism	Uncharacterized protein {ECO:0000313|EnsemblMetazoa:NV23800-PA} OS=Nasonia vitripennis (Parasitic wasp) PE=3 SV=1	PREDICTED: mite allergen Der f 3-like [Nasonia vitripennis]
EVM0007630.1	Molecular Function: hydrolase activity (GO:0016787);;	--	[E]	Amino acid transport and metabolism	Uncharacterized protein {ECO:0000313|EnsemblMetazoa:NV23800-PA} OS=Nasonia vitripennis (Parasitic wasp) PE=3 SV=1	PREDICTED: mite allergen Der f 3-like [Nasonia vitripennis]
EVM0007664.1	Molecular Function: hydrolase activity (GO:0016787);;	--	[E]	Amino acid transport and metabolism	Uncharacterized protein {ECO:0000313|EnsemblMetazoa:NV23800-PA} OS=Nasonia vitripennis (Parasitic wasp) PE=3 SV=1	PREDICTED: mite allergen Der f 3-like [Nasonia vitripennis]
EVM0009480.1	Molecular Function: hydrolase activity (GO:0016787);;	--	[E]	Amino acid transport and metabolism	Uncharacterized protein {ECO:0000313|EnsemblMetazoa:NV23800-PA} OS=Nasonia vitripennis (Parasitic wasp) PE=3 SV=1	PREDICTED: mite allergen Der f 3-like [Nasonia vitripennis]
EVM0017680.1	Molecular Function: hydrolase activity (GO:0016787);;	--	[E]	Amino acid transport and metabolism	Uncharacterized protein {ECO:0000313|EnsemblMetazoa:NV23800-PA} OS=Nasonia vitripennis (Parasitic wasp) PE=3 SV=1	PREDICTED: mite allergen Der f 3-like [Nasonia vitripennis]
EVM0018289.2	Molecular Function: hydrolase activity (GO:0016787);;	--	[E]	Amino acid transport and metabolism	Uncharacterized protein {ECO:0000313|EnsemblMetazoa:NV15393-PA} OS=Nasonia vitripennis (Parasitic wasp) PE=3 SV=1	serine protease 43 precursor [Nasonia vitripennis]
EVM0001571.1	--	K10523|4.66225e-40|lgi:LOTGIDRAFT_232540|K10523 speckle-type POZ protein | (RefSeq) hypothetical protein	[DR]	--	Protein roadkill {ECO:0000313|EMBL:EFN76263.1} OS=Harpegnathos saltator (Jerdon's jumping ant) PE=4 SV=1	PREDICTED: speckle-type POZ protein isoform X2 [Harpegnathos saltator]
EVM0002774.1	--	--	[DR]	--	Uncharacterized protein {ECO:0000313|EnsemblMetazoa:NV17075-PA} OS=Nasonia vitripennis (Parasitic wasp) PE=4 SV=1	PREDICTED: speckle-type POZ protein A-like [Nasonia vitripennis]
EVM0003299.1	--	--	[DR]	--	Speckle-type POZ protein B {ECO:0000313|EMBL:KFM61939.1} (Fragment) OS=Stegodyphus mimosarum PE=4 SV=1	Speckle-type POZ protein B, partial [Stegodyphus mimosarum]
EVM0004093.1	--	--	[DR]	--	Uncharacterized protein {ECO:0000313|EnsemblMetazoa:NV13003-PA} OS=Nasonia vitripennis (Parasitic wasp) PE=4 SV=1	PREDICTED: protein roadkill-like [Nasonia vitripennis]
EVM0004185.1	--	--	[DR]	--	Uncharacterized protein {ECO:0000313|EnsemblMetazoa:NV13003-PA} OS=Nasonia vitripennis (Parasitic wasp) PE=4 SV=1	PREDICTED: protein roadkill-like [Nasonia vitripennis]
EVM0007274.1	--	--	[DR]	--	Uncharacterized protein {ECO:0000313|EnsemblMetazoa:NV13003-PA} OS=Nasonia vitripennis (Parasitic wasp) PE=4 SV=1	PREDICTED: protein roadkill-like [Nasonia vitripennis]
EVM0007727.2	--	--	[DR]	--	Uncharacterized protein {ECO:0000313|EnsemblMetazoa:NV13003-PA} OS=Nasonia vitripennis (Parasitic wasp) PE=4 SV=1	PREDICTED: protein roadkill-like [Nasonia vitripennis]
EVM0007829.1	--	K10523|6.8271e-56|tca:655033|K10523 speckle-type POZ protein | (RefSeq) protein roadkill	[DR]	--	Speckle-type POZ protein B {ECO:0000313|EMBL:KFM61939.1} (Fragment) OS=Stegodyphus mimosarum PE=4 SV=1	PREDICTED: protein roadkill isoform X4 [Tribolium castaneum]
EVM0008113.1	--	--	[DR]	--	Uncharacterized protein {ECO:0000313|EnsemblMetazoa:NV13003-PA} OS=Nasonia vitripennis (Parasitic wasp) PE=4 SV=1	PREDICTED: protein roadkill-like [Nasonia vitripennis]
EVM0008395.1	--	--	[DR]	--	Uncharacterized protein {ECO:0000313|EnsemblMetazoa:NV13003-PA} OS=Nasonia vitripennis (Parasitic wasp) PE=4 SV=1	PREDICTED: protein roadkill-like [Nasonia vitripennis]
EVM0009373.1	--	--	[DR]	--	Uncharacterized protein {ECO:0000313|EnsemblMetazoa:NV13003-PA} OS=Nasonia vitripennis (Parasitic wasp) PE=4 SV=1	PREDICTED: protein roadkill-like [Nasonia vitripennis]
EVM0009621.1	--	--	[DR]	--	Uncharacterized protein {ECO:0000313|EnsemblMetazoa:NV13003-PA} OS=Nasonia vitripennis (Parasitic wasp) PE=4 SV=1	PREDICTED: protein roadkill-like [Nasonia vitripennis]
EVM0009952.1	--	--	[DR]	--	Uncharacterized protein {ECO:0000313|EnsemblMetazoa:NV13003-PA} OS=Nasonia vitripennis (Parasitic wasp) PE=4 SV=1	PREDICTED: protein roadkill-like [Nasonia vitripennis]
EVM0011999.1	--	--	[DR]	--	Uncharacterized protein {ECO:0000313|EnsemblMetazoa:NV13003-PA} OS=Nasonia vitripennis (Parasitic wasp) PE=4 SV=1	PREDICTED: protein roadkill-like [Nasonia vitripennis]
EVM0014221.1	--	--	[DR]	--	Uncharacterized protein {ECO:0000313|EnsemblMetazoa:NV13003-PA} OS=Nasonia vitripennis (Parasitic wasp) PE=4 SV=1	PREDICTED: protein roadkill-like [Nasonia vitripennis]
EVM0014264.1	--	--	[DR]	--	Uncharacterized protein {ECO:0000313|EnsemblMetazoa:NV13003-PA} OS=Nasonia vitripennis (Parasitic wasp) PE=4 SV=1	PREDICTED: protein roadkill-like [Nasonia vitripennis]
EVM0015977.1	--	--	[DR]	--	Uncharacterized protein {ECO:0000313|EnsemblMetazoa:NV13003-PA} OS=Nasonia vitripennis (Parasitic wasp) PE=4 SV=1	PREDICTED: protein roadkill-like [Nasonia vitripennis]
EVM0016953.1	--	--	[DR]	--	Uncharacterized protein {ECO:0000313|EnsemblMetazoa:NV13003-PA} OS=Nasonia vitripennis (Parasitic wasp) PE=4 SV=1	PREDICTED: protein roadkill-like [Nasonia vitripennis]
EVM0018611.1	Molecular Function: protein binding (GO:0005515);; Cellular Component: nucleus (GO:0005634);; Biological Process: cellularization (GO:0007349);; Biological Process: protein ubiquitination (GO:0016567);; Biological Process: regulation of proteolysis (GO:0030162);; Biological Process: establishment of ommatidial planar polarity (GO:0042067);; Biological Process: negative regulation of protein impor…	--	[DR]	--	Speckle-type POZ protein B {ECO:0000313|EMBL:KFM61939.1} (Fragment) OS=Stegodyphus mimosarum PE=4 SV=1	Speckle-type POZ protein B, partial [Stegodyphus mimosarum]
EVM0019168.1	--	K10523|1.48281e-46|nvi:100117183|K10523 speckle-type POZ protein | (RefSeq) speckle-type POZ protein	[DR]	--	Speckle-type POZ protein B {ECO:0000313|EMBL:KFM61939.1} (Fragment) OS=Stegodyphus mimosarum PE=4 SV=1	Speckle-type POZ protein B, partial [Stegodyphus mimosarum]
EVM0003785.1	Molecular Function: transferase activity (GO:0016740);;	--	--	--	Uncharacterized protein {ECO:0000313|EnsemblMetazoa:NV21027-PA} OS=Nasonia vitripennis (Parasitic wasp) PE=4 SV=1	GA22538 [Drosophila pseudoobscura pseudoobscura]
EVM0004489.1	--	--	--	--	Uncharacterized protein {ECO:0000313|EnsemblMetazoa:NV23938-PA} OS=Nasonia vitripennis (Parasitic wasp) PE=4 SV=1	PREDICTED: uncharacterized protein LOC103315771, partial [Nasonia vitripennis]
EVM0004543.1	Molecular Function: binding (GO:0005488);;	--	--	--	Uncharacterized protein {ECO:0000313|EnsemblMetazoa:NV23938-PA} OS=Nasonia vitripennis (Parasitic wasp) PE=4 SV=1	PREDICTED: uncharacterized protein LOC103315771, partial [Nasonia vitripennis]
EVM0005945.1	Molecular Function: transferase activity (GO:0016740);;	--	--	--	GA29308 {ECO:0000313|EMBL:EDY73332.1} OS=Drosophila pseudoobscura pseudoobscura (Fruit fly) PE=4 SV=1	GA29308 [Drosophila pseudoobscura pseudoobscura]
EVM0006292.1	--	--	--	--	Uncharacterized protein {ECO:0000313|EnsemblMetazoa:NV23938-PA} OS=Nasonia vitripennis (Parasitic wasp) PE=4 SV=1	PREDICTED: uncharacterized protein LOC103315603 [Nasonia vitripennis]
EVM0007443.1	--	--	--	--	Uncharacterized protein {ECO:0000313|EnsemblMetazoa:NV21772-PA} OS=Nasonia vitripennis (Parasitic wasp) PE=4 SV=1	PREDICTED: uncharacterized protein LOC103315603 [Nasonia vitripennis]
EVM0012615.1	--	--	--	--	Uncharacterized protein {ECO:0000313|EnsemblMetazoa:NV23938-PA} OS=Nasonia vitripennis (Parasitic wasp) PE=4 SV=1	PREDICTED: uncharacterized protein LOC103315898 [Nasonia vitripennis]
EVM0013955.1	Molecular Function: transferase activity (GO:0016740);;	--	--	--	Uncharacterized protein {ECO:0000313|EnsemblMetazoa:NV23941-PA} OS=Nasonia vitripennis (Parasitic wasp) PE=4 SV=1	PREDICTED: uncharacterized protein LOC103577977 [Microplitis demolitor]
EVM0014028.1	--	--	--	--	Uncharacterized protein {ECO:0000313|EnsemblMetazoa:NV23938-PA} OS=Nasonia vitripennis (Parasitic wasp) PE=4 SV=1	PREDICTED: uncharacterized protein LOC103315771, partial [Nasonia vitripennis]
EVM0014777.1	--	--	--	--	Uncharacterized protein {ECO:0000313|EnsemblMetazoa:NV23938-PA} OS=Nasonia vitripennis (Parasitic wasp) PE=4 SV=1	PREDICTED: uncharacterized protein LOC103315771, partial [Nasonia vitripennis]
EVM0017954.1	--	--	--	--	Uncharacterized protein {ECO:0000313|EnsemblMetazoa:NV23938-PA} OS=Nasonia vitripennis (Parasitic wasp) PE=4 SV=1	PREDICTED: uncharacterized protein LOC103315771, partial [Nasonia vitripennis]
EVM0018752.1	--	--	--	--	Uncharacterized protein {ECO:0000313|EnsemblMetazoa:NV23938-PA} OS=Nasonia vitripennis (Parasitic wasp) PE=4 SV=1	PREDICTED: uncharacterized protein LOC103315771, partial [Nasonia vitripennis]
EVM0000392.1	--	--	--	--	Uncharacterized protein {ECO:0000313|EnsemblMetazoa:NV14760-PA} OS=Nasonia vitripennis (Parasitic wasp) PE=4 SV=1	PREDICTED: uncharacterized protein LOC103315742 [Nasonia vitripennis]
EVM0002202.1	--	--	--	--	Uncharacterized protein {ECO:0000313|EnsemblMetazoa:NV30570-PA} OS=Nasonia vitripennis (Parasitic wasp) PE=4 SV=1	PREDICTED: uncharacterized protein LOC103315742 [Nasonia vitripennis]
EVM0003891.1	--	--	--	--	Uncharacterized protein {ECO:0000313|EnsemblMetazoa:NV14760-PA} OS=Nasonia vitripennis (Parasitic wasp) PE=4 SV=1	PREDICTED: uncharacterized protein LOC103315742 [Nasonia vitripennis]
EVM0005260.1	--	--	--	--	Uncharacterized protein {ECO:0000313|EnsemblMetazoa:NV14760-PA} OS=Nasonia vitripennis (Parasitic wasp) PE=4 SV=1	PREDICTED: uncharacterized protein LOC100114275 isoform X1 [Nasonia vitripennis]
EVM0009310.1	--	--	--	--	Uncharacterized protein {ECO:0000313|EnsemblMetazoa:NV14761-PA} OS=Nasonia vitripennis (Parasitic wasp) PE=4 SV=1	PREDICTED: uncharacterized protein LOC103315742 [Nasonia vitripennis]
EVM0010612.2	--	--	--	--	Uncharacterized protein {ECO:0000313|EnsemblMetazoa:NV14760-PA} OS=Nasonia vitripennis (Parasitic wasp) PE=4 SV=1	PREDICTED: uncharacterized protein LOC100114275 isoform X1 [Nasonia vitripennis]
EVM0011705.1	--	--	--	--	Uncharacterized protein {ECO:0000313|EnsemblMetazoa:NV14760-PA} OS=Nasonia vitripennis (Parasitic wasp) PE=4 SV=1	PREDICTED: uncharacterized protein LOC100114275 isoform X1 [Nasonia vitripennis]
EVM0012470.1	--	--	--	--	Uncharacterized protein {ECO:0000313|EnsemblMetazoa:NV14760-PA} OS=Nasonia vitripennis (Parasitic wasp) PE=4 SV=1	PREDICTED: uncharacterized protein LOC100114275 isoform X1 [Nasonia vitripennis]
EVM0015344.1	--	--	--	--	Uncharacterized protein {ECO:0000313|EnsemblMetazoa:NV14760-PA} OS=Nasonia vitripennis (Parasitic wasp) PE=4 SV=1	PREDICTED: uncharacterized protein LOC103315742 [Nasonia vitripennis]
EVM0015352.1	--	--	--	--	Uncharacterized protein {ECO:0000313|EnsemblMetazoa:NV14761-PA} OS=Nasonia vitripennis (Parasitic wasp) PE=4 SV=1	PREDICTED: cyclic GMP-AMP synthase isoform X1 [Nasonia vitripennis]
EVM0016637.1	--	--	--	--	Uncharacterized protein {ECO:0000313|EnsemblMetazoa:NV30570-PA} OS=Nasonia vitripennis (Parasitic wasp) PE=4 SV=1	PREDICTED: uncharacterized protein LOC103315742 [Nasonia vitripennis]
EVM0018747.1	--	--	--	--	Uncharacterized protein {ECO:0000313|EnsemblMetazoa:NV14760-PA} OS=Nasonia vitripennis (Parasitic wasp) PE=4 SV=1	PREDICTED: uncharacterized protein LOC100114275 isoform X1 [Nasonia vitripennis]
EVM0001598.1	--	--	--	--	Uncharacterized protein {ECO:0000313|EnsemblMetazoa:NV25891-PA} OS=Nasonia vitripennis (Parasitic wasp) PE=4 SV=1	PREDICTED: uncharacterized protein LOC100680052 [Nasonia vitripennis]
EVM0002569.1	--	--	--	--	Uncharacterized protein {ECO:0000313|EnsemblMetazoa:NV31692-PA} OS=Nasonia vitripennis (Parasitic wasp) PE=4 SV=1	PREDICTED: uncharacterized protein LOC100680052 [Nasonia vitripennis]
EVM0003780.1	--	--	--	--	Uncharacterized protein {ECO:0000313|EnsemblMetazoa:NV31692-PA} OS=Nasonia vitripennis (Parasitic wasp) PE=4 SV=1	PREDICTED: uncharacterized protein LOC100680052 [Nasonia vitripennis]
EVM0005101.1	--	--	--	--	Uncharacterized protein {ECO:0000313|EnsemblMetazoa:NV21490-PA} OS=Nasonia vitripennis (Parasitic wasp) PE=4 SV=1	PREDICTED: uncharacterized protein LOC100680052 [Nasonia vitripennis]
EVM0008233.1	--	--	--	--	Uncharacterized protein {ECO:0000313|EnsemblMetazoa:NV25891-PA} OS=Nasonia vitripennis (Parasitic wasp) PE=4 SV=1	PREDICTED: uncharacterized protein LOC100680052 [Nasonia vitripennis]
EVM0008614.1	--	--	--	--	Uncharacterized protein {ECO:0000313|EnsemblMetazoa:NV21490-PA} OS=Nasonia vitripennis (Parasitic wasp) PE=4 SV=1	PREDICTED: uncharacterized protein LOC100680052 [Nasonia vitripennis]
EVM0008977.1	--	--	--	--	Uncharacterized protein {ECO:0000313|EnsemblMetazoa:NV31692-PA} OS=Nasonia vitripennis (Parasitic wasp) PE=4 SV=1	PREDICTED: uncharacterized protein LOC100680052 [Nasonia vitripennis]
EVM0011793.1	--	--	--	--	Uncharacterized protein {ECO:0000313|EnsemblMetazoa:NV31802-PA} OS=Nasonia vitripennis (Parasitic wasp) PE=4 SV=1	PREDICTED: uncharacterized protein LOC100680052 [Nasonia vitripennis]
EVM0014270.1	--	--	--	--	Uncharacterized protein {ECO:0000313|EnsemblMetazoa:NV31503-PA} OS=Nasonia vitripennis (Parasitic wasp) PE=4 SV=1	PREDICTED: uncharacterized protein LOC100680052 [Nasonia vitripennis]
EVM0014300.1	--	--	--	--	Uncharacterized protein {ECO:0000313|EnsemblMetazoa:NV21490-PA} OS=Nasonia vitripennis (Parasitic wasp) PE=4 SV=1	PREDICTED: uncharacterized protein LOC100680052 [Nasonia vitripennis]
EVM0016217.1	--	--	--	--	Uncharacterized protein {ECO:0000313|EnsemblMetazoa:NV31503-PA} OS=Nasonia vitripennis (Parasitic wasp) PE=4 SV=1	PREDICTED: uncharacterized protein LOC100680052 [Nasonia vitripennis]
EVM0017817.1	--	--	--	--	Uncharacterized protein {ECO:0000313|EnsemblMetazoa:NV21490-PA} OS=Nasonia vitripennis (Parasitic wasp) PE=4 SV=1	PREDICTED: uncharacterized protein LOC100680052 [Nasonia vitripennis]
EVM0018370.1	--	--	--	--	Uncharacterized protein {ECO:0000313|EnsemblMetazoa:NV31503-PA} OS=Nasonia vitripennis (Parasitic wasp) PE=4 SV=1	PREDICTED: uncharacterized protein LOC100680052 [Nasonia vitripennis]
EVM0003371.1	Molecular Function: nucleic acid binding (GO:0003676);; Biological Process: DNA metabolic process (GO:0006259);;	--	--	--	Putative uncharacterized protein {ECO:0000313|EMBL:EFA10908.1} OS=Tribolium castaneum (Red flour beetle) PE=4 SV=1	hypothetical protein TcasGA2_TC001734 [Tribolium castaneum]
EVM0015448.1	Molecular Function: binding (GO:0005488);;	--	--	--	Putative uncharacterized protein GLEAN_07000 {ECO:0000313|EMBL:EFA01454.1} OS=Tribolium castaneum (Red flour beetle) PE=4 SV=1	PREDICTED: uncharacterized protein LOC103571465 [Microplitis demolitor]
EVM0016077.1	Molecular Function: nucleic acid binding (GO:0003676);; Biological Process: DNA metabolic process (GO:0006259);;	--	--	--	Putative uncharacterized protein {ECO:0000313|EMBL:EFA10908.1} OS=Tribolium castaneum (Red flour beetle) PE=4 SV=1	hypothetical protein TcasGA2_TC001734 [Tribolium castaneum]
EVM0001236.1	--	--	--	--	Uncharacterized protein {ECO:0000313|EnsemblMetazoa:NV16340-PA} OS=Nasonia vitripennis (Parasitic wasp) PE=4 SV=1	PREDICTED: thrombin inhibitor rhodniin-like [Nasonia vitripennis]
EVM0004069.1	--	--	--	--	Uncharacterized protein {ECO:0000313|EnsemblMetazoa:NV22642-PA} OS=Nasonia vitripennis (Parasitic wasp) PE=4 SV=1	PREDICTED: turripeptide Gsp9.3-like [Nasonia vitripennis]
EVM0008854.1	--	--	--	--	Uncharacterized protein {ECO:0000313|EnsemblMetazoa:NV16340-PA} OS=Nasonia vitripennis (Parasitic wasp) PE=4 SV=1	PREDICTED: thrombin inhibitor rhodniin-like [Nasonia vitripennis]
EVM0010037.1	--	--	--	--	Uncharacterized protein {ECO:0000313|EnsemblMetazoa:NV24097-PA} OS=Nasonia vitripennis (Parasitic wasp) PE=4 SV=1	PREDICTED: turripeptide Ici9.2-like [Nasonia vitripennis]
EVM0010808.1	--	--	--	--	Uncharacterized protein {ECO:0000313|EnsemblMetazoa:NV24476-PA} OS=Nasonia vitripennis (Parasitic wasp) PE=4 SV=1	PREDICTED: thrombin inhibitor rhodniin-like [Nasonia vitripennis]
EVM0011836.1	--	--	--	--	Uncharacterized protein {ECO:0000313|EnsemblMetazoa:NV16340-PA} OS=Nasonia vitripennis (Parasitic wasp) PE=4 SV=1	PREDICTED: thrombin inhibitor rhodniin-like [Nasonia vitripennis]
EVM0016613.1	--	--	--	--	Uncharacterized protein {ECO:0000313|EnsemblMetazoa:NV16339-PA} OS=Nasonia vitripennis (Parasitic wasp) PE=4 SV=1	PREDICTED: turripeptide Ici9.2-like [Nasonia vitripennis]
EVM0000068.1	--	--	--	--	Odorant receptor {ECO:0000256|RuleBase:RU351113} OS=Nasonia vitripennis (Parasitic wasp) PE=3 SV=1	PREDICTED: uncharacterized protein LOC105180798 [Harpegnathos saltator]
EVM0010239.1	--	--	--	--	Odorant receptor {ECO:0000256|RuleBase:RU351113} OS=Nasonia vitripennis (Parasitic wasp) PE=3 SV=1	PREDICTED: odorant receptor 36 isoform X2 [Nasonia vitripennis]
EVM0010589.1	--	--	--	--	Odorant receptor {ECO:0000256|RuleBase:RU351113} OS=Nasonia vitripennis (Parasitic wasp) PE=3 SV=1	odorant receptor 36 [Nasonia vitripennis]
EVM0011767.1	--	--	--	--	Odorant receptor {ECO:0000256|RuleBase:RU351113} OS=Nasonia vitripennis (Parasitic wasp) PE=3 SV=1	odorant receptor 36 [Nasonia vitripennis]
EVM0014870.1	--	--	--	--	Odorant receptor {ECO:0000256|RuleBase:RU351113} OS=Nasonia vitripennis (Parasitic wasp) PE=3 SV=1	odorant receptor 35 [Nasonia vitripennis]
EVM0015163.1	--	--	--	--	Uncharacterized protein {ECO:0000313|EnsemblMetazoa:NV30416-PA} OS=Nasonia vitripennis (Parasitic wasp) PE=4 SV=1	odorant receptor 35 [Nasonia vitripennis]
EVM0015902.1	--	--	--	--	Odorant receptor {ECO:0000256|RuleBase:RU351113} OS=Nasonia vitripennis (Parasitic wasp) PE=3 SV=1	odorant receptor 35 [Nasonia vitripennis]
EVM0016807.1	--	--	--	--	Odorant receptor {ECO:0000256|RuleBase:RU351113} OS=Nasonia vitripennis (Parasitic wasp) PE=3 SV=1	odorant receptor 35 [Nasonia vitripennis]
EVM0018567.1	--	--	--	--	Odorant receptor {ECO:0000256|RuleBase:RU351113} OS=Nasonia vitripennis (Parasitic wasp) PE=3 SV=1	odorant receptor 38 [Nasonia vitripennis]
EVM0000403.1	--	--	[R]	General function prediction only	Uncharacterized protein {ECO:0000313|EnsemblMetazoa:NV16223-PA} OS=Nasonia vitripennis (Parasitic wasp) PE=4 SV=1	PREDICTED: nose resistant to fluoxetine protein 6-like [Nasonia vitripennis]
EVM0002450.1	--	--	[R]	General function prediction only	Uncharacterized protein {ECO:0000313|EnsemblMetazoa:NV16223-PA} OS=Nasonia vitripennis (Parasitic wasp) PE=4 SV=1	PREDICTED: nose resistant to fluoxetine protein 6-like [Nasonia vitripennis]
EVM0006800.1	--	--	[R]	General function prediction only	Uncharacterized protein {ECO:0000313|EnsemblMetazoa:NV16223-PA} OS=Nasonia vitripennis (Parasitic wasp) PE=4 SV=1	PREDICTED: nose resistant to fluoxetine protein 6-like [Nasonia vitripennis]
EVM0010571.1	--	--	[R]	General function prediction only	Uncharacterized protein {ECO:0000313|EnsemblMetazoa:NV16223-PA} OS=Nasonia vitripennis (Parasitic wasp) PE=4 SV=1	PREDICTED: nose resistant to fluoxetine protein 6-like [Nasonia vitripennis]
EVM0013750.1	--	--	[R]	General function prediction only	Uncharacterized protein {ECO:0000313|EnsemblMetazoa:NV14933-PA} OS=Nasonia vitripennis (Parasitic wasp) PE=4 SV=1	PREDICTED: nose resistant to fluoxetine protein 6-like [Nasonia vitripennis]
EVM0016615.1	--	--	[R]	General function prediction only	Uncharacterized protein {ECO:0000313|EnsemblMetazoa:NV16223-PA} OS=Nasonia vitripennis (Parasitic wasp) PE=4 SV=1	PREDICTED: nose resistant to fluoxetine protein 6-like [Nasonia vitripennis]
EVM0003429.1	--	--	--	--	Transposable element Tc3 transposase {ECO:0000313|EMBL:EFN72522.1} (Fragment) OS=Camponotus floridanus (Florida carpenter ant) PE=4 SV=1	Transposable element Tc3 transposase [Camponotus floridanus]
EVM0007160.1	--	--	--	--	Transposable element Tc3 transposase {ECO:0000313|EMBL:EFN72522.1} (Fragment) OS=Camponotus floridanus (Florida carpenter ant) PE=4 SV=1	Transposable element Tc3 transposase [Camponotus floridanus]
EVM0009280.1	--	--	--	--	Transposable element Tc3 transposase {ECO:0000313|EMBL:EFN72522.1} (Fragment) OS=Camponotus floridanus (Florida carpenter ant) PE=4 SV=1	Transposable element Tc3 transposase [Camponotus floridanus]
EVM0009430.1	--	--	--	--	Transposable element Tc3 transposase {ECO:0000313|EMBL:EFN72522.1} (Fragment) OS=Camponotus floridanus (Florida carpenter ant) PE=4 SV=1	Transposable element Tc3 transposase [Camponotus floridanus]
EVM0009944.1	--	--	--	--	Transposable element Tc3 transposase {ECO:0000313|EMBL:EFN72522.1} (Fragment) OS=Camponotus floridanus (Florida carpenter ant) PE=4 SV=1	Transposable element Tc3 transposase [Camponotus floridanus]
EVM0011553.1	--	--	--	--	Transposable element Tc3 transposase {ECO:0000313|EMBL:EFN72522.1} (Fragment) OS=Camponotus floridanus (Florida carpenter ant) PE=4 SV=1	PREDICTED: uncharacterized protein LOC105147042 [Acromyrmex echinatior]
EVM0012253.1	--	--	--	--	Transposable element Tc3 transposase {ECO:0000313|EMBL:EFN72522.1} (Fragment) OS=Camponotus floridanus (Florida carpenter ant) PE=4 SV=1	Transposable element Tc3 transposase [Camponotus floridanus]
EVM0012401.1	--	--	--	--	Transposable element Tc3 transposase {ECO:0000313|EMBL:EFN72522.1} (Fragment) OS=Camponotus floridanus (Florida carpenter ant) PE=4 SV=1	PREDICTED: uncharacterized protein LOC105147042 [Acromyrmex echinatior]
EVM0014470.1	--	--	--	--	Transposable element Tc3 transposase {ECO:0000313|EMBL:EFN72522.1} (Fragment) OS=Camponotus floridanus (Florida carpenter ant) PE=4 SV=1	Transposable element Tc3 transposase [Camponotus floridanus]
EVM0014630.1	--	--	--	--	Transposable element Tc3 transposase {ECO:0000313|EMBL:EFN72522.1} (Fragment) OS=Camponotus floridanus (Florida carpenter ant) PE=4 SV=1	Transposable element Tc3 transposase [Camponotus floridanus]
EVM0018892.1	--	--	--	--	Transposable element Tc3 transposase {ECO:0000313|EMBL:EFN72522.1} (Fragment) OS=Camponotus floridanus (Florida carpenter ant) PE=4 SV=1	PREDICTED: uncharacterized protein LOC105147042 [Acromyrmex echinatior]
EVM0001445.1	--	--	[L]	Replication, recombination and repair	Uncharacterized protein {ECO:0000313|EnsemblMetazoa:NV23398-PA} OS=Nasonia vitripennis (Parasitic wasp) PE=4 SV=1	PREDICTED: putative nuclease HARBI1 isoform X1 [Nasonia vitripennis]
EVM0003162.1	--	--	[L]	Replication, recombination and repair	Uncharacterized protein {ECO:0000313|EnsemblMetazoa:NV25056-PA} OS=Nasonia vitripennis (Parasitic wasp) PE=4 SV=1	PREDICTED: putative nuclease HARBI1 [Nasonia vitripennis]
EVM0006146.1	--	--	[L]	Replication, recombination and repair	Uncharacterized protein {ECO:0000313|EnsemblMetazoa:NV20920-PA} OS=Nasonia vitripennis (Parasitic wasp) PE=4 SV=1	PREDICTED: putative nuclease HARBI1 [Nasonia vitripennis]
EVM0009194.1	--	--	[L]	Replication, recombination and repair	Uncharacterized protein {ECO:0000313|EnsemblMetazoa:NV20920-PA} OS=Nasonia vitripennis (Parasitic wasp) PE=4 SV=1	PREDICTED: putative nuclease HARBI1 [Nasonia vitripennis]
EVM0011071.1	--	--	[L]	Replication, recombination and repair	Uncharacterized protein {ECO:0000313|EnsemblMetazoa:NV23398-PA} OS=Nasonia vitripennis (Parasitic wasp) PE=4 SV=1	PREDICTED: putative nuclease HARBI1 isoform X2 [Nasonia vitripennis]
EVM0013572.1	--	--	[L]	Replication, recombination and repair	Uncharacterized protein {ECO:0000313|EnsemblMetazoa:NV25056-PA} OS=Nasonia vitripennis (Parasitic wasp) PE=4 SV=1	PREDICTED: putative nuclease HARBI1 [Nasonia vitripennis]
EVM0016321.1	--	--	[L]	Replication, recombination and repair	Uncharacterized protein {ECO:0000313|EnsemblMetazoa:NV23398-PA} OS=Nasonia vitripennis (Parasitic wasp) PE=4 SV=1	PREDICTED: putative nuclease HARBI1 isoform X2 [Nasonia vitripennis]
EVM0002747.1	--	--	--	--	Uncharacterized protein {ECO:0000313|EnsemblMetazoa:SPU_012225-tr} OS=Strongylocentrotus purpuratus (Purple sea urchin) PE=4 SV=1	PREDICTED: uncharacterized protein LOC105204984, partial [Solenopsis invicta]
EVM0004839.1	--	--	--	--	Uncharacterized protein {ECO:0000313|EnsemblMetazoa:SPU_012225-tr} OS=Strongylocentrotus purpuratus (Purple sea urchin) PE=4 SV=1	PREDICTED: uncharacterized protein LOC105204984, partial [Solenopsis invicta]
EVM0006134.1	--	--	--	--	Uncharacterized protein {ECO:0000313|EnsemblMetazoa:SPU_012225-tr} OS=Strongylocentrotus purpuratus (Purple sea urchin) PE=4 SV=1	PREDICTED: uncharacterized protein LOC105204984, partial [Solenopsis invicta]
EVM0009207.1	--	--	--	--	Uncharacterized protein {ECO:0000313|EnsemblMetazoa:NV23569-PA} OS=Nasonia vitripennis (Parasitic wasp) PE=4 SV=1	PREDICTED: uncharacterized protein LOC105202757, partial [Solenopsis invicta]
EVM0009672.1	--	--	--	--	Uncharacterized protein {ECO:0000313|EnsemblMetazoa:SPU_012225-tr} OS=Strongylocentrotus purpuratus (Purple sea urchin) PE=4 SV=1	PREDICTED: uncharacterized protein LOC105204984, partial [Solenopsis invicta]
EVM0010524.1	--	--	--	--	Uncharacterized protein {ECO:0000313|EnsemblMetazoa:SPU_012225-tr} OS=Strongylocentrotus purpuratus (Purple sea urchin) PE=4 SV=1	PREDICTED: uncharacterized protein LOC105204984, partial [Solenopsis invicta]
EVM0016442.1	--	--	--	--	Uncharacterized protein {ECO:0000313|EnsemblMetazoa:NV23569-PA} OS=Nasonia vitripennis (Parasitic wasp) PE=4 SV=1	PREDICTED: uncharacterized protein LOC105204984, partial [Solenopsis invicta]
EVM0017380.1	--	--	--	--	Uncharacterized protein {ECO:0000313|EnsemblMetazoa:NV23569-PA} OS=Nasonia vitripennis (Parasitic wasp) PE=4 SV=1	PREDICTED: uncharacterized protein LOC105204984, partial [Solenopsis invicta]
EVM0018363.1	--	--	--	--	Putative uncharacterized protein {ECO:0000313|EMBL:EFN70917.1} (Fragment) OS=Camponotus floridanus (Florida carpenter ant) PE=4 SV=1	PREDICTED: uncharacterized protein LOC105204984, partial [Solenopsis invicta]
EVM0000116.1	--	--	[R]	General function prediction only	Uncharacterized protein {ECO:0000313|EnsemblMetazoa:NV19118-PA} OS=Nasonia vitripennis (Parasitic wasp) PE=4 SV=1	PREDICTED: uncharacterized protein LOC105206153 [Solenopsis invicta]
EVM0001027.1	--	--	[R]	General function prediction only	Uncharacterized protein {ECO:0000313|EnsemblMetazoa:NV19118-PA} OS=Nasonia vitripennis (Parasitic wasp) PE=4 SV=1	PREDICTED: uncharacterized protein LOC105206153 [Solenopsis invicta]
EVM0001773.1	--	--	[R]	General function prediction only	Uncharacterized protein {ECO:0000313|EnsemblMetazoa:NV19118-PA} OS=Nasonia vitripennis (Parasitic wasp) PE=4 SV=1	PREDICTED: uncharacterized protein LOC103316620, partial [Nasonia vitripennis]
EVM0002756.1	--	--	[R]	General function prediction only	Uncharacterized protein {ECO:0000313|EnsemblMetazoa:NV19118-PA} OS=Nasonia vitripennis (Parasitic wasp) PE=4 SV=1	PREDICTED: uncharacterized protein LOC103316620, partial [Nasonia vitripennis]
EVM0005088.1	--	--	[R]	General function prediction only	Uncharacterized protein {ECO:0000313|EnsemblMetazoa:NV19118-PA} OS=Nasonia vitripennis (Parasitic wasp) PE=4 SV=1	PREDICTED: uncharacterized protein LOC103316620, partial [Nasonia vitripennis]
EVM0005782.1	--	--	[R]	General function prediction only	Uncharacterized protein {ECO:0000313|EnsemblMetazoa:NV19118-PA} OS=Nasonia vitripennis (Parasitic wasp) PE=4 SV=1	PREDICTED: uncharacterized protein LOC105206153 [Solenopsis invicta]
EVM0008056.1	--	--	[R]	General function prediction only	Uncharacterized protein {ECO:0000313|EnsemblMetazoa:NV19118-PA} OS=Nasonia vitripennis (Parasitic wasp) PE=4 SV=1	PREDICTED: uncharacterized protein LOC105206153 [Solenopsis invicta]
EVM0010348.1	--	--	[R]	General function prediction only	Uncharacterized protein {ECO:0000313|EnsemblMetazoa:NV19118-PA} OS=Nasonia vitripennis (Parasitic wasp) PE=4 SV=1	PREDICTED: uncharacterized protein LOC103316620, partial [Nasonia vitripennis]
EVM0010975.1	--	--	[R]	General function prediction only	Uncharacterized protein {ECO:0000313|EnsemblMetazoa:NV19118-PA} OS=Nasonia vitripennis (Parasitic wasp) PE=4 SV=1	PREDICTED: uncharacterized protein LOC105206153 [Solenopsis invicta]
EVM0011554.1	--	--	[R]	General function prediction only	Uncharacterized protein {ECO:0000313|EnsemblMetazoa:NV19118-PA} OS=Nasonia vitripennis (Parasitic wasp) PE=4 SV=1	PREDICTED: uncharacterized protein LOC105206153 [Solenopsis invicta]
EVM0011600.1	--	--	[R]	General function prediction only	Uncharacterized protein {ECO:0000313|EnsemblMetazoa:NV19118-PA} OS=Nasonia vitripennis (Parasitic wasp) PE=4 SV=1	PREDICTED: uncharacterized protein LOC103316620, partial [Nasonia vitripennis]
EVM0011650.1	--	--	[R]	General function prediction only	Uncharacterized protein {ECO:0000313|EnsemblMetazoa:NV19118-PA} OS=Nasonia vitripennis (Parasitic wasp) PE=4 SV=1	PREDICTED: uncharacterized protein LOC103316620, partial [Nasonia vitripennis]
EVM0013246.1	--	--	[R]	General function prediction only	Uncharacterized protein {ECO:0000313|EnsemblMetazoa:NV19118-PA} OS=Nasonia vitripennis (Parasitic wasp) PE=4 SV=1	PREDICTED: uncharacterized protein LOC105206153 [Solenopsis invicta]
EVM0013391.1	--	--	[R]	General function prediction only	Uncharacterized protein {ECO:0000313|EnsemblMetazoa:NV19118-PA} OS=Nasonia vitripennis (Parasitic wasp) PE=4 SV=1	PREDICTED: uncharacterized protein LOC103316620, partial [Nasonia vitripennis]
EVM0014143.1	--	--	[R]	General function prediction only	Uncharacterized protein {ECO:0000313|EnsemblMetazoa:NV19118-PA} OS=Nasonia vitripennis (Parasitic wasp) PE=4 SV=1	PREDICTED: uncharacterized protein LOC105206153 [Solenopsis invicta]
EVM0015252.1	--	--	[R]	General function prediction only	Uncharacterized protein {ECO:0000313|EnsemblMetazoa:NV19118-PA} OS=Nasonia vitripennis (Parasitic wasp) PE=4 SV=1	PREDICTED: uncharacterized protein LOC105206153 [Solenopsis invicta]
EVM0018448.1	--	--	[R]	General function prediction only	Uncharacterized protein {ECO:0000313|EnsemblMetazoa:NV19118-PA} OS=Nasonia vitripennis (Parasitic wasp) PE=4 SV=1	PREDICTED: uncharacterized protein LOC105206153 [Solenopsis invicta]
EVM0000770.1	--	K18422|0|nvi:100117136|K18422 helicase MOV-10 [EC:3.6.4.13] | (RefSeq) putative helicase mov-10-B.1	[A]	RNA processing and modification	Uncharacterized protein {ECO:0000313|EnsemblMetazoa:NV14258-PA} OS=Nasonia vitripennis (Parasitic wasp) PE=4 SV=1	PREDICTED: putative helicase mov-10-B.1 [Nasonia vitripennis]
EVM0003195.1	--	K18422|0|nvi:100117063|K18422 helicase MOV-10 [EC:3.6.4.13] | (RefSeq) putative helicase mov-10-B.1	[A]	RNA processing and modification	Uncharacterized protein {ECO:0000313|EnsemblMetazoa:NV14258-PA} OS=Nasonia vitripennis (Parasitic wasp) PE=4 SV=1	PREDICTED: putative helicase mov-10-B.1 [Nasonia vitripennis]
EVM0004639.1	--	K18422|0|nvi:100117136|K18422 helicase MOV-10 [EC:3.6.4.13] | (RefSeq) putative helicase mov-10-B.1	[A]	RNA processing and modification	Uncharacterized protein {ECO:0000313|EnsemblMetazoa:NV14258-PA} OS=Nasonia vitripennis (Parasitic wasp) PE=4 SV=1	PREDICTED: putative helicase mov-10-B.1 [Nasonia vitripennis]
EVM0010812.1	--	K18422|0|nvi:100117136|K18422 helicase MOV-10 [EC:3.6.4.13] | (RefSeq) putative helicase mov-10-B.1	[A]	RNA processing and modification	Uncharacterized protein {ECO:0000313|EnsemblMetazoa:NV14258-PA} OS=Nasonia vitripennis (Parasitic wasp) PE=4 SV=1	PREDICTED: putative helicase mov-10-B.1 [Nasonia vitripennis]
EVM0011302.2	--	--	[A]	RNA processing and modification	Uncharacterized protein {ECO:0000313|EnsemblMetazoa:NV30423-PA} OS=Nasonia vitripennis (Parasitic wasp) PE=4 SV=1	PREDICTED: putative helicase MOV-10 [Nasonia vitripennis]
EVM0013752.1	--	K18422|1.19657e-150|nvi:100117136|K18422 helicase MOV-10 [EC:3.6.4.13] | (RefSeq) putative helicase mov-10-B.1	[A]	RNA processing and modification	Uncharacterized protein {ECO:0000313|EnsemblMetazoa:NV14258-PA} OS=Nasonia vitripennis (Parasitic wasp) PE=4 SV=1	PREDICTED: putative helicase mov-10-B.1 [Nasonia vitripennis]
EVM0014840.1	--	K18422|0|nvi:100117136|K18422 helicase MOV-10 [EC:3.6.4.13] | (RefSeq) putative helicase mov-10-B.1	[A]	RNA processing and modification	Uncharacterized protein {ECO:0000313|EnsemblMetazoa:NV14258-PA} OS=Nasonia vitripennis (Parasitic wasp) PE=4 SV=1	PREDICTED: putative helicase mov-10-B.1 [Nasonia vitripennis]
EVM0001062.1	--	--	[V]	Defense mechanisms	Uncharacterized protein {ECO:0000313|EnsemblMetazoa:NV13614-PA} OS=Nasonia vitripennis (Parasitic wasp) PE=3 SV=1	PREDICTED: leukocyte elastase inhibitor isoform X3 [Nasonia vitripennis]
EVM0001595.1	--	--	[V]	Defense mechanisms	Uncharacterized protein {ECO:0000313|EnsemblMetazoa:NV13614-PA} OS=Nasonia vitripennis (Parasitic wasp) PE=3 SV=1	PREDICTED: leukocyte elastase inhibitor isoform X3 [Nasonia vitripennis]
EVM0002360.1	--	--	[V]	Defense mechanisms	Uncharacterized protein {ECO:0000313|EnsemblMetazoa:NV13614-PA} OS=Nasonia vitripennis (Parasitic wasp) PE=3 SV=1	PREDICTED: leukocyte elastase inhibitor isoform X2 [Nasonia vitripennis]
EVM0008232.1	--	--	[V]	Defense mechanisms	Uncharacterized protein {ECO:0000313|EnsemblMetazoa:NV13614-PA} OS=Nasonia vitripennis (Parasitic wasp) PE=3 SV=1	PREDICTED: leukocyte elastase inhibitor isoform X3 [Nasonia vitripennis]
EVM0011003.1	--	--	[V]	Defense mechanisms	Uncharacterized protein {ECO:0000313|EnsemblMetazoa:NV13614-PA} OS=Nasonia vitripennis (Parasitic wasp) PE=3 SV=1	PREDICTED: leukocyte elastase inhibitor isoform X3 [Nasonia vitripennis]
EVM0011947.1	--	--	[V]	Defense mechanisms	Uncharacterized protein {ECO:0000313|EnsemblMetazoa:NV13614-PA} OS=Nasonia vitripennis (Parasitic wasp) PE=3 SV=1	PREDICTED: leukocyte elastase inhibitor isoform X4 [Nasonia vitripennis]
EVM0017836.1	--	--	[V]	Defense mechanisms	Uncharacterized protein {ECO:0000313|EnsemblMetazoa:NV13614-PA} OS=Nasonia vitripennis (Parasitic wasp) PE=3 SV=1	PREDICTED: leukocyte elastase inhibitor isoform X3 [Nasonia vitripennis]
EVM0018667.1	--	--	[V]	Defense mechanisms	Uncharacterized protein {ECO:0000313|EnsemblMetazoa:NV13614-PA} OS=Nasonia vitripennis (Parasitic wasp) PE=3 SV=1	PREDICTED: leukocyte elastase inhibitor isoform X3 [Nasonia vitripennis]
EVM0001490.1	--	--	--	--	Uncharacterized protein {ECO:0000313|EnsemblMetazoa:NV25069-PA} OS=Nasonia vitripennis (Parasitic wasp) PE=4 SV=1	hypothetical protein SINV_11875 [Solenopsis invicta]
EVM0002497.1	--	--	--	--	Uncharacterized protein {ECO:0000313|EnsemblMetazoa:ACYPI29110-PA} OS=Acyrthosiphon pisum (Pea aphid) PE=4 SV=2	hypothetical protein EAG_00534 [Camponotus floridanus]
EVM0003083.1	--	--	--	--	Uncharacterized protein {ECO:0000313|EnsemblMetazoa:NV25069-PA} OS=Nasonia vitripennis (Parasitic wasp) PE=4 SV=1	hypothetical protein SINV_11875 [Solenopsis invicta]
EVM0003244.1	--	--	--	--	Uncharacterized protein {ECO:0000313|EnsemblMetazoa:ACYPI063708-PA} (Fragment) OS=Acyrthosiphon pisum (Pea aphid) PE=4 SV=1	PREDICTED: uncharacterized protein LOC103574271, partial [Microplitis demolitor]
EVM0005595.1	--	--	--	--	Uncharacterized protein {ECO:0000313|EnsemblMetazoa:ACYPI060989-PA} OS=Acyrthosiphon pisum (Pea aphid) PE=4 SV=1	PREDICTED: uncharacterized protein LOC103310626, partial [Acyrthosiphon pisum]
EVM0009165.1	--	--	--	--	Uncharacterized protein {ECO:0000313|EnsemblMetazoa:NV25069-PA} OS=Nasonia vitripennis (Parasitic wasp) PE=4 SV=1	PREDICTED: uncharacterized protein LOC103309976 [Acyrthosiphon pisum]
EVM0018601.1	--	--	--	--	Uncharacterized protein {ECO:0000313|EnsemblMetazoa:NV25069-PA} OS=Nasonia vitripennis (Parasitic wasp) PE=4 SV=1	PREDICTED: uncharacterized protein LOC103569152 [Microplitis demolitor]
EVM0000103.1	--	--	[O]	Posttranslational modification, protein turnover, chaperones	Uncharacterized protein {ECO:0000313|EnsemblMetazoa:NV15264-PA} OS=Nasonia vitripennis (Parasitic wasp) PE=4 SV=1	metalloprotease-like precursor [Nasonia vitripennis]
EVM0001842.1	--	--	[O]	Posttranslational modification, protein turnover, chaperones	Uncharacterized protein {ECO:0000313|EnsemblMetazoa:NV17792-PA} OS=Nasonia vitripennis (Parasitic wasp) PE=4 SV=1	PREDICTED: venom metalloproteinase 2-like [Nasonia vitripennis]
EVM0004697.1	--	--	[O]	Posttranslational modification, protein turnover, chaperones	Uncharacterized protein {ECO:0000313|EnsemblMetazoa:NV15264-PA} OS=Nasonia vitripennis (Parasitic wasp) PE=4 SV=1	PREDICTED: venom metalloproteinase 3-like [Nasonia vitripennis]
EVM0005591.1	--	--	[O]	Posttranslational modification, protein turnover, chaperones	Uncharacterized protein {ECO:0000313|EnsemblMetazoa:NV15264-PA} OS=Nasonia vitripennis (Parasitic wasp) PE=4 SV=1	metalloprotease-like precursor [Nasonia vitripennis]
EVM0010288.1	Molecular Function: hydrolase activity (GO:0016787);;	--	[O]	Posttranslational modification, protein turnover, chaperones	Uncharacterized protein {ECO:0000313|EnsemblMetazoa:NV15264-PA} OS=Nasonia vitripennis (Parasitic wasp) PE=4 SV=1	PREDICTED: venom metalloproteinase 3-like [Nasonia vitripennis]
EVM0010546.1	Molecular Function: hydrolase activity (GO:0016787);;	--	--	--	Uncharacterized protein {ECO:0000313|EnsemblMetazoa:NV14893-PA} OS=Nasonia vitripennis (Parasitic wasp) PE=4 SV=1	metalloprotease-like precursor [Nasonia vitripennis]
EVM0010905.1	--	--	--	--	Uncharacterized protein {ECO:0000313|EnsemblMetazoa:NV15264-PA} OS=Nasonia vitripennis (Parasitic wasp) PE=4 SV=1	metalloprotease-like precursor [Nasonia vitripennis]
EVM0011425.1	--	--	[O]	Posttranslational modification, protein turnover, chaperones	Uncharacterized protein {ECO:0000313|EnsemblMetazoa:NV20658-PA} OS=Nasonia vitripennis (Parasitic wasp) PE=4 SV=1	PREDICTED: venom metalloproteinase 3-like [Nasonia vitripennis]
EVM0013807.1	--	--	[O]	Posttranslational modification, protein turnover, chaperones	Uncharacterized protein {ECO:0000313|EnsemblMetazoa:NV17792-PA} OS=Nasonia vitripennis (Parasitic wasp) PE=4 SV=1	PREDICTED: venom metalloproteinase 2-like [Nasonia vitripennis]
EVM0016494.1	--	--	[O]	Posttranslational modification, protein turnover, chaperones	Uncharacterized protein {ECO:0000313|EnsemblMetazoa:NV15264-PA} OS=Nasonia vitripennis (Parasitic wasp) PE=4 SV=1	metalloprotease-like precursor [Nasonia vitripennis]
EVM0005793.1	--	--	--	--	Uncharacterized protein {ECO:0000313|EnsemblMetazoa:NV21684-PA} OS=Nasonia vitripennis (Parasitic wasp) PE=4 SV=1	PREDICTED: uncharacterized protein LOC103317662 [Nasonia vitripennis]
EVM0005798.2	--	--	--	--	Uncharacterized protein {ECO:0000313|EnsemblMetazoa:ACYPI42843-PA} OS=Acyrthosiphon pisum (Pea aphid) PE=4 SV=2	PREDICTED: uncharacterized protein LOC103310216 [Acyrthosiphon pisum]
EVM0009089.2	--	--	--	--	Uncharacterized protein {ECO:0000313|EnsemblMetazoa:NV17954-PA} OS=Nasonia vitripennis (Parasitic wasp) PE=4 SV=1	PREDICTED: uncharacterized protein LOC103317190 [Nasonia vitripennis]
EVM0011292.1	--	--	--	--	Uncharacterized protein {ECO:0000313|EnsemblMetazoa:ACYPI089115-PA} OS=Acyrthosiphon pisum (Pea aphid) PE=4 SV=1	PREDICTED: uncharacterized protein LOC103310216 [Acyrthosiphon pisum]
EVM0013002.1	--	--	--	--	Uncharacterized protein {ECO:0000313|EnsemblMetazoa:ACYPI42843-PA} OS=Acyrthosiphon pisum (Pea aphid) PE=4 SV=2	PREDICTED: uncharacterized protein LOC100568499 [Acyrthosiphon pisum]
EVM0014168.1	--	--	--	--	Putative uncharacterized protein {ECO:0000313|EMBL:EFN73369.1} (Fragment) OS=Camponotus floridanus (Florida carpenter ant) PE=4 SV=1	PREDICTED: uncharacterized protein LOC103572505 [Microplitis demolitor]
EVM0015463.1	--	--	--	--	Uncharacterized protein {ECO:0000313|EnsemblMetazoa:ACYPI36945-PA} OS=Acyrthosiphon pisum (Pea aphid) PE=4 SV=2	PREDICTED: uncharacterized protein LOC103572505 [Microplitis demolitor]
EVM0016670.1	--	--	--	--	Uncharacterized protein {ECO:0000313|EnsemblMetazoa:ACYPI089115-PA} OS=Acyrthosiphon pisum (Pea aphid) PE=4 SV=1	PREDICTED: uncharacterized protein LOC103310216 [Acyrthosiphon pisum]
EVM0004125.1	--	--	[R]	General function prediction only	Uncharacterized protein {ECO:0000313|EMBL:KDR13147.1} OS=Zootermopsis nevadensis (Dampwood termite) PE=4 SV=1	hypothetical protein L798_11330 [Zootermopsis nevadensis]
EVM0009795.1	--	--	[R]	General function prediction only	Uncharacterized protein {ECO:0000313|EnsemblMetazoa:CJA37604} (Fragment) OS=Caenorhabditis japonica PE=4 SV=1	PREDICTED: uncharacterized protein LOC101859807 isoform X2 [Aplysia californica]
EVM0010006.1	--	K09228|2.53054e-47|cge:103161482|K09228 KRAB domain-containing zinc finger protein | (RefSeq) zinc finger protein 239-like	[R]	General function prediction only	Uncharacterized protein {ECO:0000313|EMBL:KDR07010.1} OS=Zootermopsis nevadensis (Dampwood termite) PE=4 SV=1	hypothetical protein L798_03266 [Zootermopsis nevadensis]
EVM0017259.1	--	--	[R]	General function prediction only	Uncharacterized protein {ECO:0000313|Ensembl:ENSCSAVP00000003337} (Fragment) OS=Ciona savignyi (Pacific transparent sea squirt) PE=4 SV=1	zinc finger protein [Hymenolepis microstoma]
EVM0001056.1	--	--	--	--	Putative transposase {ECO:0000313|EMBL:JAC16595.1} (Fragment) OS=Triatoma infestans (Assassin bug) PE=2 SV=1	PREDICTED: piggyBac transposable element-derived protein 4-like [Solenopsis invicta]
EVM0002213.1	--	--	--	--	Putative transposase {ECO:0000313|EMBL:JAC16595.1} (Fragment) OS=Triatoma infestans (Assassin bug) PE=2 SV=1	PREDICTED: piggyBac transposable element-derived protein 4-like [Solenopsis invicta]
EVM0006846.1	--	--	--	--	PiggyBac transposable element-derived protein 4 {ECO:0000313|EMBL:EFN83004.1} (Fragment) OS=Harpegnathos saltator (Jerdon's jumping ant) PE=4 SV=1	PREDICTED: piggyBac transposable element-derived protein 4-like [Solenopsis invicta]
EVM0006918.1	--	--	--	--	PiggyBac transposable element-derived protein 4 {ECO:0000313|EMBL:EFN83004.1} (Fragment) OS=Harpegnathos saltator (Jerdon's jumping ant) PE=4 SV=1	PREDICTED: piggyBac transposable element-derived protein 4-like [Solenopsis invicta]
EVM0006960.1	--	--	--	--	Putative transposase {ECO:0000313|EMBL:JAC16595.1} (Fragment) OS=Triatoma infestans (Assassin bug) PE=2 SV=1	PREDICTED: piggyBac transposable element-derived protein 4-like [Solenopsis invicta]
EVM0007227.1	--	--	--	--	PiggyBac transposable element-derived protein 4 {ECO:0000313|EMBL:EFN83004.1} (Fragment) OS=Harpegnathos saltator (Jerdon's jumping ant) PE=4 SV=1	PREDICTED: piggyBac transposable element-derived protein 4-like [Harpegnathos saltator]
EVM0009470.1	--	--	--	--	PiggyBac transposable element-derived protein 4 {ECO:0000313|EMBL:EFN83004.1} (Fragment) OS=Harpegnathos saltator (Jerdon's jumping ant) PE=4 SV=1	PREDICTED: piggyBac transposable element-derived protein 4-like [Harpegnathos saltator]
EVM0009571.1	--	--	--	--	Putative transposase {ECO:0000313|EMBL:JAC16595.1} (Fragment) OS=Triatoma infestans (Assassin bug) PE=2 SV=1	PREDICTED: piggyBac transposable element-derived protein 4-like [Solenopsis invicta]
EVM0010891.1	--	--	--	--	Putative uncharacterized protein {ECO:0000313|EMBL:EFN81797.1} (Fragment) OS=Harpegnathos saltator (Jerdon's jumping ant) PE=4 SV=1	hypothetical protein EAI_04159 [Harpegnathos saltator]
EVM0012512.1	--	--	--	--	Putative transposase {ECO:0000313|EMBL:JAC16595.1} (Fragment) OS=Triatoma infestans (Assassin bug) PE=2 SV=1	PREDICTED: piggyBac transposable element-derived protein 4-like [Harpegnathos saltator]
EVM0012556.1	--	--	--	--	Putative uncharacterized protein {ECO:0000313|EMBL:EFN81797.1} (Fragment) OS=Harpegnathos saltator (Jerdon's jumping ant) PE=4 SV=1	hypothetical protein EAI_04159 [Harpegnathos saltator]
EVM0012735.1	--	--	--	--	Putative transposase {ECO:0000313|EMBL:JAC16595.1} (Fragment) OS=Triatoma infestans (Assassin bug) PE=2 SV=1	PREDICTED: piggyBac transposable element-derived protein 4-like [Solenopsis invicta]
EVM0017233.1	--	--	--	--	Putative uncharacterized protein {ECO:0000313|EMBL:EFZ15912.1} (Fragment) OS=Solenopsis invicta (Red imported fire ant) PE=4 SV=1	hypothetical protein SINV_07310 [Solenopsis invicta]
EVM0017530.1	--	--	--	--	Putative uncharacterized protein {ECO:0000313|EMBL:EFN81797.1} (Fragment) OS=Harpegnathos saltator (Jerdon's jumping ant) PE=4 SV=1	hypothetical protein EAI_04159 [Harpegnathos saltator]
EVM0018291.1	--	--	--	--	Putative transposase {ECO:0000313|EMBL:JAC16595.1} (Fragment) OS=Triatoma infestans (Assassin bug) PE=2 SV=1	PREDICTED: piggyBac transposable element-derived protein 4-like [Solenopsis invicta]
EVM0018884.1	--	--	--	--	Putative uncharacterized protein {ECO:0000313|EMBL:EFN81797.1} (Fragment) OS=Harpegnathos saltator (Jerdon's jumping ant) PE=4 SV=1	hypothetical protein EAI_04159 [Harpegnathos saltator]
EVM0018925.1	--	--	--	--	Putative transposase {ECO:0000313|EMBL:JAC16595.1} (Fragment) OS=Triatoma infestans (Assassin bug) PE=2 SV=1	PREDICTED: piggyBac transposable element-derived protein 4-like [Solenopsis invicta]
EVM0003318.1	--	--	--	--	Putative DNA polymerase {ECO:0000313|EMBL:JAB64846.1} OS=Anoplophora glabripennis (Asian longhorn beetle) PE=4 SV=1	PREDICTED: uncharacterized protein LOC103312396 [Tribolium castaneum]
EVM0004363.1	--	--	--	--	Putative DNA polymerase {ECO:0000313|EMBL:JAB64846.1} OS=Anoplophora glabripennis (Asian longhorn beetle) PE=4 SV=1	PREDICTED: uncharacterized protein LOC103312396 [Tribolium castaneum]
EVM0006210.1	--	--	--	--	Putative DNA polymerase {ECO:0000313|EMBL:JAB64846.1} OS=Anoplophora glabripennis (Asian longhorn beetle) PE=4 SV=1	hypothetical protein TcasGA2_TC001480 [Tribolium castaneum]
EVM0007804.1	--	--	--	--	Putative DNA polymerase {ECO:0000313|EMBL:JAB64846.1} OS=Anoplophora glabripennis (Asian longhorn beetle) PE=4 SV=1	PREDICTED: uncharacterized protein LOC103312396 [Tribolium castaneum]
EVM0009764.1	--	--	--	--	Putative DNA polymerase {ECO:0000313|EMBL:JAB64846.1} OS=Anoplophora glabripennis (Asian longhorn beetle) PE=4 SV=1	hypothetical protein TcasGA2_TC001480 [Tribolium castaneum]
EVM0010920.1	--	--	--	--	Putative DNA polymerase {ECO:0000313|EMBL:JAB64846.1} OS=Anoplophora glabripennis (Asian longhorn beetle) PE=4 SV=1	PREDICTED: uncharacterized protein LOC103312396 [Tribolium castaneum]
EVM0011691.1	--	--	--	--	Putative DNA polymerase {ECO:0000313|EMBL:JAB64846.1} OS=Anoplophora glabripennis (Asian longhorn beetle) PE=4 SV=1	hypothetical protein TcasGA2_TC001480 [Tribolium castaneum]
EVM0012175.1	--	--	--	--	Putative DNA polymerase {ECO:0000313|EMBL:JAB64846.1} OS=Anoplophora glabripennis (Asian longhorn beetle) PE=4 SV=1	PREDICTED: uncharacterized protein LOC103312396 [Tribolium castaneum]
EVM0012218.1	--	--	--	--	Putative DNA polymerase {ECO:0000313|EMBL:JAB64846.1} OS=Anoplophora glabripennis (Asian longhorn beetle) PE=4 SV=1	PREDICTED: uncharacterized protein LOC103312396 [Tribolium castaneum]
EVM0012886.1	--	--	--	--	Putative DNA polymerase {ECO:0000313|EMBL:JAB64846.1} OS=Anoplophora glabripennis (Asian longhorn beetle) PE=4 SV=1	hypothetical protein TcasGA2_TC014829 [Tribolium castaneum]
EVM0016611.1	Molecular Function: catalytic activity (GO:0003824);; Biological Process: nucleobase-containing compound metabolic process (GO:0006139);; Molecular Function: organic cyclic compound binding (GO:0097159);; Molecular Function: heterocyclic compound binding (GO:1901363);;	--	--	--	Putative DNA polymerase {ECO:0000313|EMBL:JAB64846.1} OS=Anoplophora glabripennis (Asian longhorn beetle) PE=4 SV=1	PREDICTED: uncharacterized protein LOC103312396 [Tribolium castaneum]
EVM0018089.1	--	--	--	--	Putative DNA polymerase {ECO:0000313|EMBL:JAB64846.1} OS=Anoplophora glabripennis (Asian longhorn beetle) PE=4 SV=1	PREDICTED: uncharacterized protein LOC103312396 [Tribolium castaneum]
EVM0003916.1	--	--	--	--	Putative uncharacterized protein {ECO:0000313|EMBL:EFZ14810.1} (Fragment) OS=Solenopsis invicta (Red imported fire ant) PE=4 SV=1	hypothetical protein SINV_09010 [Solenopsis invicta]
EVM0008076.1	--	--	--	--	Putative transcription factor PML {ECO:0000313|EMBL:EKC32343.1} OS=Crassostrea gigas (Pacific oyster) PE=4 SV=1	PREDICTED: uncharacterized protein LOC103317493 [Nasonia vitripennis]
EVM0008145.1	--	--	--	--	Putative transcription factor PML {ECO:0000313|EMBL:EKC32343.1} OS=Crassostrea gigas (Pacific oyster) PE=4 SV=1	Putative transcription factor PML [Crassostrea gigas]
EVM0008290.1	--	--	--	--	Putative uncharacterized protein {ECO:0000313|EMBL:EFZ14810.1} (Fragment) OS=Solenopsis invicta (Red imported fire ant) PE=4 SV=1	hypothetical protein SINV_09010 [Solenopsis invicta]
EVM0009291.1	--	--	--	--	Putative transcription factor PML {ECO:0000313|EMBL:EKC32343.1} OS=Crassostrea gigas (Pacific oyster) PE=4 SV=1	PREDICTED: uncharacterized protein LOC103317493 [Nasonia vitripennis]
EVM0011286.1	--	--	--	--	Uncharacterized protein {ECO:0000313|EnsemblMetazoa:NV24909-PA} OS=Nasonia vitripennis (Parasitic wasp) PE=4 SV=1	PREDICTED: uncharacterized protein LOC103317493 [Nasonia vitripennis]
EVM0012397.1	--	--	[L]	Replication, recombination and repair	Uncharacterized protein {ECO:0000313|EMBL:EKC36708.1} OS=Crassostrea gigas (Pacific oyster) PE=4 SV=1	PREDICTED: uncharacterized protein LOC105205473, partial [Solenopsis invicta]
EVM0012778.1	--	--	--	--	Putative uncharacterized protein {ECO:0000313|EMBL:EFN63985.1} OS=Camponotus floridanus (Florida carpenter ant) PE=4 SV=1	PREDICTED: uncharacterized protein LOC103317493 [Nasonia vitripennis]
EVM0014066.1	--	--	--	--	Putative uncharacterized protein {ECO:0000313|EMBL:EFZ14810.1} (Fragment) OS=Solenopsis invicta (Red imported fire ant) PE=4 SV=1	hypothetical protein SINV_09010 [Solenopsis invicta]
EVM0014391.1	--	--	[L]	Replication, recombination and repair	Uncharacterized protein {ECO:0000313|EnsemblMetazoa:NV24909-PA} OS=Nasonia vitripennis (Parasitic wasp) PE=4 SV=1	PREDICTED: uncharacterized protein LOC103317126 [Nasonia vitripennis]
EVM0015557.1	--	--	--	--	Putative transcription factor PML {ECO:0000313|EMBL:EKC32343.1} OS=Crassostrea gigas (Pacific oyster) PE=4 SV=1	Putative transcription factor PML [Crassostrea gigas]
EVM0017840.1	--	--	--	--	Putative uncharacterized protein {ECO:0000313|EMBL:EFZ14810.1} (Fragment) OS=Solenopsis invicta (Red imported fire ant) PE=4 SV=1	hypothetical protein SINV_09010 [Solenopsis invicta]
EVM0000387.1	--	--	--	--	Putative uncharacterized protein {ECO:0000313|EMBL:EFN63985.1} OS=Camponotus floridanus (Florida carpenter ant) PE=4 SV=1	PREDICTED: maternal protein exuperantia-like [Camponotus floridanus]
EVM0001018.1	--	--	--	--	Uncharacterized protein {ECO:0000313|EnsemblMetazoa:NV24909-PA} OS=Nasonia vitripennis (Parasitic wasp) PE=4 SV=1	PREDICTED: uncharacterized protein LOC105205473, partial [Solenopsis invicta]
EVM0001183.1	--	--	--	--	Uncharacterized protein {ECO:0000313|EnsemblMetazoa:NV24909-PA} OS=Nasonia vitripennis (Parasitic wasp) PE=4 SV=1	PREDICTED: uncharacterized protein LOC103317126 [Nasonia vitripennis]
EVM0001923.1	--	--	--	--	Putative uncharacterized protein {ECO:0000313|EMBL:EFZ10309.1} (Fragment) OS=Solenopsis invicta (Red imported fire ant) PE=4 SV=1	hypothetical protein SINV_07054 [Solenopsis invicta]
EVM0003332.1	--	--	--	--	Putative uncharacterized protein {ECO:0000313|EMBL:EFZ10309.1} (Fragment) OS=Solenopsis invicta (Red imported fire ant) PE=4 SV=1	hypothetical protein SINV_07054 [Solenopsis invicta]
EVM0008329.1	--	--	--	--	Uncharacterized protein {ECO:0000313|EnsemblMetazoa:NV24909-PA} OS=Nasonia vitripennis (Parasitic wasp) PE=4 SV=1	PREDICTED: uncharacterized protein LOC103316775 [Nasonia vitripennis]
EVM0010590.1	--	--	--	--	Putative uncharacterized protein {ECO:0000313|EMBL:EFZ10309.1} (Fragment) OS=Solenopsis invicta (Red imported fire ant) PE=4 SV=1	hypothetical protein SINV_07054 [Solenopsis invicta]
EVM0011911.1	--	--	--	--	Putative uncharacterized protein {ECO:0000313|EMBL:EFZ10309.1} (Fragment) OS=Solenopsis invicta (Red imported fire ant) PE=4 SV=1	PREDICTED: uncharacterized protein LOC103317126 [Nasonia vitripennis]
EVM0019117.1	--	--	--	--	Uncharacterized protein {ECO:0000313|EnsemblMetazoa:NV24909-PA} OS=Nasonia vitripennis (Parasitic wasp) PE=4 SV=1	PREDICTED: uncharacterized protein LOC103316775 [Nasonia vitripennis]
EVM0002893.1	--	--	--	--	Putative uncharacterized protein {ECO:0000313|EMBL:EFZ10616.1} (Fragment) OS=Solenopsis invicta (Red imported fire ant) PE=4 SV=1	hypothetical protein SINV_06726 [Solenopsis invicta]
EVM0004283.1	--	--	--	--	Putative uncharacterized protein {ECO:0000313|EMBL:EFZ11798.1} (Fragment) OS=Solenopsis invicta (Red imported fire ant) PE=4 SV=1	hypothetical protein SINV_03639 [Solenopsis invicta]
EVM0007513.1	--	--	--	--	Putative uncharacterized protein {ECO:0000313|EMBL:EFZ10616.1} (Fragment) OS=Solenopsis invicta (Red imported fire ant) PE=4 SV=1	hypothetical protein SINV_06726 [Solenopsis invicta]
EVM0009265.1	--	--	--	--	Uncharacterized protein {ECO:0000313|EnsemblMetazoa:NV21137-PA} OS=Nasonia vitripennis (Parasitic wasp) PE=4 SV=1	PREDICTED: uncharacterized protein LOC100679608 [Nasonia vitripennis]
EVM0013306.1	--	--	--	--	Putative uncharacterized protein {ECO:0000313|EMBL:EFZ11798.1} (Fragment) OS=Solenopsis invicta (Red imported fire ant) PE=4 SV=1	hypothetical protein SINV_03639 [Solenopsis invicta]
EVM0013641.1	--	--	--	--	Uncharacterized protein {ECO:0000313|EnsemblMetazoa:NV21137-PA} OS=Nasonia vitripennis (Parasitic wasp) PE=4 SV=1	PREDICTED: uncharacterized protein LOC100679608 [Nasonia vitripennis]
EVM0014274.1	--	--	--	--	Reverse transcriptase and recombinase {ECO:0000313|EMBL:ACE75468.1} OS=Glyptapanteles indiensis (Parasitoid wasp) PE=4 SV=1	reverse transcriptase and recombinase [Glyptapanteles indiensis]
EVM0018792.1	--	--	--	--	Putative uncharacterized protein {ECO:0000313|EMBL:EFZ11798.1} (Fragment) OS=Solenopsis invicta (Red imported fire ant) PE=4 SV=1	hypothetical protein SINV_03639 [Solenopsis invicta]
EVM0003080.1	--	--	--	--	Uncharacterized protein {ECO:0000313|EnsemblMetazoa:NV21025-PA} OS=Nasonia vitripennis (Parasitic wasp) PE=4 SV=1	PREDICTED: uncharacterized protein LOC100678738 isoform X2 [Nasonia vitripennis]
EVM0004895.1	--	--	--	--	Uncharacterized protein {ECO:0000313|EnsemblMetazoa:NV25815-PA} OS=Nasonia vitripennis (Parasitic wasp) PE=4 SV=1	PREDICTED: uncharacterized protein LOC100677967 [Nasonia vitripennis]
EVM0004954.1	--	--	--	--	Uncharacterized protein {ECO:0000313|EnsemblMetazoa:NV21913-PA} OS=Nasonia vitripennis (Parasitic wasp) PE=4 SV=1	PREDICTED: uncharacterized protein LOC100677967 [Nasonia vitripennis]
EVM0005213.1	--	--	--	--	Uncharacterized protein {ECO:0000313|EnsemblMetazoa:NV21025-PA} OS=Nasonia vitripennis (Parasitic wasp) PE=4 SV=1	PREDICTED: uncharacterized protein LOC100678738 isoform X2 [Nasonia vitripennis]
EVM0005717.1	--	--	--	--	Uncharacterized protein {ECO:0000313|EnsemblMetazoa:NV21913-PA} OS=Nasonia vitripennis (Parasitic wasp) PE=4 SV=1	PREDICTED: uncharacterized protein LOC100678713 isoform X2 [Nasonia vitripennis]
EVM0005861.1	--	--	--	--	Uncharacterized protein {ECO:0000313|EnsemblMetazoa:NV25815-PA} OS=Nasonia vitripennis (Parasitic wasp) PE=4 SV=1	PREDICTED: uncharacterized protein LOC100677967 [Nasonia vitripennis]
EVM0006683.1	--	--	--	--	Uncharacterized protein {ECO:0000313|EnsemblMetazoa:NV30797-PA} OS=Nasonia vitripennis (Parasitic wasp) PE=4 SV=1	PREDICTED: uncharacterized protein LOC100677967 [Nasonia vitripennis]
EVM0006982.1	--	--	--	--	Uncharacterized protein {ECO:0000313|EnsemblMetazoa:NV30797-PA} OS=Nasonia vitripennis (Parasitic wasp) PE=4 SV=1	PREDICTED: uncharacterized protein LOC100677967 [Nasonia vitripennis]
EVM0008456.1	--	--	--	--	Uncharacterized protein {ECO:0000313|EnsemblMetazoa:NV30797-PA} OS=Nasonia vitripennis (Parasitic wasp) PE=4 SV=1	PREDICTED: uncharacterized protein LOC100677967 [Nasonia vitripennis]
EVM0008555.1	--	--	--	--	Uncharacterized protein {ECO:0000313|EnsemblMetazoa:NV20603-PA} OS=Nasonia vitripennis (Parasitic wasp) PE=4 SV=1	PREDICTED: uncharacterized protein LOC100678206 [Nasonia vitripennis]
EVM0009614.1	--	--	--	--	Uncharacterized protein {ECO:0000313|EnsemblMetazoa:NV21434-PA} OS=Nasonia vitripennis (Parasitic wasp) PE=4 SV=1	PREDICTED: uncharacterized protein LOC100677967 [Nasonia vitripennis]
EVM0011611.1	--	--	--	--	Uncharacterized protein {ECO:0000313|EnsemblMetazoa:NV30797-PA} OS=Nasonia vitripennis (Parasitic wasp) PE=4 SV=1	PREDICTED: uncharacterized protein LOC100677967 [Nasonia vitripennis]
EVM0011727.1	--	--	--	--	Uncharacterized protein {ECO:0000313|EnsemblMetazoa:NV21025-PA} OS=Nasonia vitripennis (Parasitic wasp) PE=4 SV=1	PREDICTED: uncharacterized protein LOC100678738 isoform X2 [Nasonia vitripennis]
EVM0014269.1	--	--	--	--	Uncharacterized protein {ECO:0000313|EnsemblMetazoa:NV21913-PA} OS=Nasonia vitripennis (Parasitic wasp) PE=4 SV=1	PREDICTED: uncharacterized protein LOC100678713 isoform X2 [Nasonia vitripennis]
EVM0015824.1	--	--	--	--	Uncharacterized protein {ECO:0000313|EnsemblMetazoa:NV30797-PA} OS=Nasonia vitripennis (Parasitic wasp) PE=4 SV=1	PREDICTED: uncharacterized protein LOC100678738 isoform X2 [Nasonia vitripennis]
EVM0000259.1	--	--	--	--	Uncharacterized protein {ECO:0000313|EnsemblMetazoa:NV22610-PA} OS=Nasonia vitripennis (Parasitic wasp) PE=4 SV=1	hypothetical protein CAPTEDRAFT_227434 [Capitella teleta]
EVM0000569.1	--	--	--	--	Uncharacterized protein {ECO:0000313|EnsemblMetazoa:NV22610-PA} OS=Nasonia vitripennis (Parasitic wasp) PE=4 SV=1	hypothetical protein CAPTEDRAFT_227434 [Capitella teleta]
EVM0002145.1	--	--	--	--	Uncharacterized protein {ECO:0000313|EnsemblMetazoa:NV22610-PA} OS=Nasonia vitripennis (Parasitic wasp) PE=4 SV=1	PREDICTED: uncharacterized protein LOC103315536 [Nasonia vitripennis]
EVM0005639.1	--	--	--	--	Putative uncharacterized protein {ECO:0000313|EMBL:EFN70499.1} (Fragment) OS=Camponotus floridanus (Florida carpenter ant) PE=4 SV=1	hypothetical protein EAG_13820 [Camponotus floridanus]
EVM0006698.1	--	--	--	--	Putative uncharacterized protein {ECO:0000313|EMBL:EFN70877.1} (Fragment) OS=Camponotus floridanus (Florida carpenter ant) PE=4 SV=1	hypothetical protein EAG_06575 [Camponotus floridanus]
EVM0009569.1	--	--	--	--	Uncharacterized protein {ECO:0000313|EnsemblMetazoa:NV22526-PA} OS=Nasonia vitripennis (Parasitic wasp) PE=4 SV=1	PREDICTED: uncharacterized protein LOC100677985 [Nasonia vitripennis]
EVM0011087.1	--	--	--	--	Uncharacterized protein {ECO:0000313|EnsemblMetazoa:NV22526-PA} OS=Nasonia vitripennis (Parasitic wasp) PE=4 SV=1	PREDICTED: uncharacterized protein LOC100677985 [Nasonia vitripennis]
EVM0013704.1	--	--	--	--	Uncharacterized protein {ECO:0000313|EnsemblMetazoa:NV22526-PA} OS=Nasonia vitripennis (Parasitic wasp) PE=4 SV=1	hypothetical protein X975_07201, partial [Stegodyphus mimosarum]
EVM0014057.1	--	--	--	--	Uncharacterized protein {ECO:0000313|EnsemblMetazoa:NV19046-PA} OS=Nasonia vitripennis (Parasitic wasp) PE=4 SV=1	PREDICTED: uncharacterized protein LOC103315536 [Nasonia vitripennis]
EVM0014925.1	--	--	--	--	Uncharacterized protein {ECO:0000313|EnsemblMetazoa:NV22610-PA} OS=Nasonia vitripennis (Parasitic wasp) PE=4 SV=1	PREDICTED: uncharacterized protein LOC100201683, partial [Hydra vulgaris]
EVM0016054.1	--	--	--	--	Uncharacterized protein {ECO:0000313|EnsemblMetazoa:NV22526-PA} OS=Nasonia vitripennis (Parasitic wasp) PE=4 SV=1	PREDICTED: uncharacterized protein LOC100677985 [Nasonia vitripennis]
EVM0016800.2	--	--	--	--	Uncharacterized protein {ECO:0000313|EnsemblMetazoa:NV22526-PA} OS=Nasonia vitripennis (Parasitic wasp) PE=4 SV=1	PREDICTED: uncharacterized protein LOC100677985 [Nasonia vitripennis]
EVM0018315.1	--	--	--	--	Uncharacterized protein {ECO:0000313|EnsemblMetazoa:NV22526-PA} OS=Nasonia vitripennis (Parasitic wasp) PE=4 SV=1	--
EVM0019077.1	--	--	--	--	Uncharacterized protein {ECO:0000313|EnsemblMetazoa:NV22526-PA} OS=Nasonia vitripennis (Parasitic wasp) PE=4 SV=1	hypothetical protein EAG_06575 [Camponotus floridanus]
EVM0000216.1	--	--	--	--	Putative uncharacterized protein {ECO:0000313|EMBL:EFA11959.1} OS=Tribolium castaneum (Red flour beetle) PE=4 SV=1	hypothetical protein TcasGA2_TC005046 [Tribolium castaneum]
EVM0018200.1	--	--	--	--	Uncharacterized protein {ECO:0000313|EnsemblMetazoa:NV24198-PA} OS=Nasonia vitripennis (Parasitic wasp) PE=4 SV=1	PREDICTED: zinc finger protein 862-like [Nasonia vitripennis]
EVM0018372.1	--	--	--	--	Putative uncharacterized protein {ECO:0000313|EMBL:EFA11959.1} OS=Tribolium castaneum (Red flour beetle) PE=4 SV=1	hypothetical protein TcasGA2_TC005046 [Tribolium castaneum]
EVM0004726.1	--	--	--	--	Uncharacterized protein {ECO:0000313|EnsemblMetazoa:NV25689-PA} OS=Nasonia vitripennis (Parasitic wasp) PE=4 SV=1	PREDICTED: race-specific elicitor A4-like [Nasonia vitripennis]
EVM0007927.1	--	--	[G]	Carbohydrate transport and metabolism	Uncharacterized protein {ECO:0000313|EnsemblMetazoa:NV25689-PA} OS=Nasonia vitripennis (Parasitic wasp) PE=4 SV=1	PREDICTED: race-specific elicitor A4-like [Nasonia vitripennis]
EVM0009623.1	--	--	--	--	Uncharacterized protein {ECO:0000313|EnsemblMetazoa:NV25689-PA} OS=Nasonia vitripennis (Parasitic wasp) PE=4 SV=1	PREDICTED: race-specific elicitor A4-like [Nasonia vitripennis]
EVM0011461.1	--	--	--	--	Uncharacterized protein {ECO:0000313|EnsemblMetazoa:NV25658-PA} OS=Nasonia vitripennis (Parasitic wasp) PE=4 SV=1	PREDICTED: uncharacterized protein LOC100680479 [Nasonia vitripennis]
EVM0018726.1	--	--	[G]	Carbohydrate transport and metabolism	Uncharacterized protein {ECO:0000313|EnsemblMetazoa:NV25688-PA} OS=Nasonia vitripennis (Parasitic wasp) PE=4 SV=1	PREDICTED: race-specific elicitor A4-like [Nasonia vitripennis]
EVM0005196.1	Molecular Function: nucleic acid binding (GO:0003676);; Molecular Function: catalytic activity (GO:0003824);; Biological Process: DNA metabolic process (GO:0006259);;	--	--	--	Uncharacterized protein {ECO:0000313|EnsemblMetazoa:NV19029-PA} OS=Nasonia vitripennis (Parasitic wasp) PE=4 SV=1	PREDICTED: uncharacterized protein LOC105207025 [Solenopsis invicta]
EVM0005864.1	Molecular Function: binding (GO:0005488);; Molecular Function: hydrolase activity (GO:0016787);; Biological Process: primary metabolic process (GO:0044238);; Biological Process: organic substance metabolic process (GO:0071704);;	--	--	--	Uncharacterized protein {ECO:0000313|EnsemblMetazoa:NV18907-PA} OS=Nasonia vitripennis (Parasitic wasp) PE=4 SV=1	PREDICTED: uncharacterized protein LOC105207025 [Solenopsis invicta]
EVM0006277.1	Molecular Function: catalytic activity (GO:0003824);; Biological Process: nucleobase-containing compound metabolic process (GO:0006139);; Molecular Function: organic cyclic compound binding (GO:0097159);; Molecular Function: heterocyclic compound binding (GO:1901363);;	--	--	--	Uncharacterized protein {ECO:0000313|EnsemblMetazoa:NV19029-PA} OS=Nasonia vitripennis (Parasitic wasp) PE=4 SV=1	PREDICTED: uncharacterized protein LOC105207025 [Solenopsis invicta]
EVM0007482.1	Molecular Function: nucleic acid binding (GO:0003676);; Molecular Function: catalytic activity (GO:0003824);; Biological Process: DNA metabolic process (GO:0006259);;	--	--	--	Uncharacterized protein {ECO:0000313|EnsemblMetazoa:NV19029-PA} OS=Nasonia vitripennis (Parasitic wasp) PE=4 SV=1	PREDICTED: uncharacterized protein LOC105207025 [Solenopsis invicta]
EVM0008435.1	Molecular Function: nucleic acid binding (GO:0003676);; Molecular Function: catalytic activity (GO:0003824);; Biological Process: DNA metabolic process (GO:0006259);;	--	--	--	Uncharacterized protein {ECO:0000313|EnsemblMetazoa:NV19029-PA} OS=Nasonia vitripennis (Parasitic wasp) PE=4 SV=1	PREDICTED: uncharacterized protein LOC105207025 [Solenopsis invicta]
EVM0008636.1	Molecular Function: nucleic acid binding (GO:0003676);; Molecular Function: catalytic activity (GO:0003824);; Biological Process: DNA metabolic process (GO:0006259);;	--	--	--	Uncharacterized protein {ECO:0000313|EnsemblMetazoa:NV19029-PA} OS=Nasonia vitripennis (Parasitic wasp) PE=4 SV=1	PREDICTED: uncharacterized protein LOC105207025 [Solenopsis invicta]
EVM0013098.1	Molecular Function: nucleic acid binding (GO:0003676);; Molecular Function: catalytic activity (GO:0003824);; Biological Process: DNA metabolic process (GO:0006259);;	--	--	--	Uncharacterized protein {ECO:0000313|EnsemblMetazoa:NV19029-PA} OS=Nasonia vitripennis (Parasitic wasp) PE=4 SV=1	PREDICTED: uncharacterized protein LOC105207025 [Solenopsis invicta]
EVM0014943.1	Molecular Function: nucleic acid binding (GO:0003676);; Molecular Function: catalytic activity (GO:0003824);; Biological Process: DNA metabolic process (GO:0006259);;	--	--	--	Uncharacterized protein {ECO:0000313|EnsemblMetazoa:NV19029-PA} OS=Nasonia vitripennis (Parasitic wasp) PE=4 SV=1	PREDICTED: uncharacterized protein LOC105207025 [Solenopsis invicta]
EVM0018059.1	Molecular Function: nucleic acid binding (GO:0003676);; Molecular Function: catalytic activity (GO:0003824);; Biological Process: DNA metabolic process (GO:0006259);;	--	--	--	Uncharacterized protein {ECO:0000313|EnsemblMetazoa:NV19029-PA} OS=Nasonia vitripennis (Parasitic wasp) PE=4 SV=1	PREDICTED: uncharacterized protein LOC105207025 [Solenopsis invicta]
EVM0002962.1	--	--	--	--	Uncharacterized protein {ECO:0000313|EnsemblMetazoa:NV24950-PA} OS=Nasonia vitripennis (Parasitic wasp) PE=4 SV=1	PREDICTED: zinc finger MYM-type protein 1-like, partial [Nasonia vitripennis]
EVM0004770.1	Molecular Function: binding (GO:0005488);;	--	--	--	Uncharacterized protein {ECO:0000313|EnsemblMetazoa:NV23983-PA} OS=Nasonia vitripennis (Parasitic wasp) PE=4 SV=1	PREDICTED: zinc finger MYM-type protein 1-like, partial [Nasonia vitripennis]
EVM0005763.1	Molecular Function: binding (GO:0005488);;	--	--	--	Uncharacterized protein {ECO:0000313|EnsemblMetazoa:NV24950-PA} OS=Nasonia vitripennis (Parasitic wasp) PE=4 SV=1	PREDICTED: zinc finger MYM-type protein 1-like, partial [Nasonia vitripennis]
EVM0006561.1	Molecular Function: binding (GO:0005488);;	--	--	--	Uncharacterized protein {ECO:0000313|EnsemblMetazoa:NV24950-PA} OS=Nasonia vitripennis (Parasitic wasp) PE=4 SV=1	PREDICTED: zinc finger MYM-type protein 1-like, partial [Nasonia vitripennis]
EVM0007963.1	--	--	--	--	Uncharacterized protein {ECO:0000313|EnsemblMetazoa:NV24950-PA} OS=Nasonia vitripennis (Parasitic wasp) PE=4 SV=1	PREDICTED: zinc finger MYM-type protein 1-like, partial [Nasonia vitripennis]
EVM0009690.1	--	--	--	--	Uncharacterized protein {ECO:0000313|EnsemblMetazoa:ACYPI50138-PA} OS=Acyrthosiphon pisum (Pea aphid) PE=4 SV=2	PREDICTED: zinc finger MYM-type protein 1-like [Acyrthosiphon pisum]
EVM0010285.1	--	--	--	--	Uncharacterized protein {ECO:0000313|EnsemblMetazoa:NV24415-PA} OS=Nasonia vitripennis (Parasitic wasp) PE=4 SV=1	PREDICTED: zinc finger MYM-type protein 1-like [Nasonia vitripennis]
EVM0010345.1	--	--	--	--	Uncharacterized protein {ECO:0000313|EnsemblMetazoa:NV24950-PA} OS=Nasonia vitripennis (Parasitic wasp) PE=4 SV=1	PREDICTED: zinc finger MYM-type protein 1-like, partial [Nasonia vitripennis]
EVM0010471.1	--	--	--	--	Uncharacterized protein {ECO:0000313|EnsemblMetazoa:NV24950-PA} OS=Nasonia vitripennis (Parasitic wasp) PE=4 SV=1	PREDICTED: zinc finger MYM-type protein 1-like, partial [Nasonia vitripennis]
EVM0012830.1	--	--	--	--	Uncharacterized protein {ECO:0000313|EnsemblMetazoa:NV24950-PA} OS=Nasonia vitripennis (Parasitic wasp) PE=4 SV=1	PREDICTED: zinc finger MYM-type protein 1-like, partial [Nasonia vitripennis]
EVM0014707.1	--	--	--	--	Uncharacterized protein {ECO:0000313|EnsemblMetazoa:NV24950-PA} OS=Nasonia vitripennis (Parasitic wasp) PE=4 SV=1	PREDICTED: zinc finger MYM-type protein 1-like, partial [Nasonia vitripennis]
EVM0015320.1	Molecular Function: binding (GO:0005488);;	--	--	--	Uncharacterized protein {ECO:0000313|EnsemblMetazoa:NV24950-PA} OS=Nasonia vitripennis (Parasitic wasp) PE=4 SV=1	PREDICTED: zinc finger MYM-type protein 1-like, partial [Nasonia vitripennis]
EVM0000870.1	Molecular Function: catalytic activity (GO:0003824);; Biological Process: nucleobase-containing compound metabolic process (GO:0006139);; Molecular Function: organic cyclic compound binding (GO:0097159);; Molecular Function: heterocyclic compound binding (GO:1901363);;	--	--	--	Uncharacterized protein {ECO:0000313|EnsemblMetazoa:NV20449-PA} OS=Nasonia vitripennis (Parasitic wasp) PE=4 SV=1	PREDICTED: uncharacterized protein LOC103317577 [Nasonia vitripennis]
EVM0001206.1	Molecular Function: catalytic activity (GO:0003824);; Biological Process: nucleobase-containing compound metabolic process (GO:0006139);; Molecular Function: organic cyclic compound binding (GO:0097159);; Molecular Function: heterocyclic compound binding (GO:1901363);;	--	--	--	Uncharacterized protein {ECO:0000313|EnsemblMetazoa:NV20449-PA} OS=Nasonia vitripennis (Parasitic wasp) PE=4 SV=1	PREDICTED: uncharacterized protein LOC103317577 [Nasonia vitripennis]
EVM0005883.1	Molecular Function: catalytic activity (GO:0003824);; Biological Process: nucleobase-containing compound metabolic process (GO:0006139);; Molecular Function: organic cyclic compound binding (GO:0097159);; Molecular Function: heterocyclic compound binding (GO:1901363);;	--	--	--	Uncharacterized protein {ECO:0000313|EnsemblMetazoa:NV20449-PA} OS=Nasonia vitripennis (Parasitic wasp) PE=4 SV=1	PREDICTED: uncharacterized protein LOC103317577 [Nasonia vitripennis]
EVM0006887.1	--	--	--	--	Uncharacterized protein {ECO:0000313|EnsemblMetazoa:NV20449-PA} OS=Nasonia vitripennis (Parasitic wasp) PE=4 SV=1	PREDICTED: uncharacterized protein LOC103317577 [Nasonia vitripennis]
EVM0010414.1	Molecular Function: catalytic activity (GO:0003824);; Biological Process: nucleobase-containing compound metabolic process (GO:0006139);; Molecular Function: organic cyclic compound binding (GO:0097159);; Molecular Function: heterocyclic compound binding (GO:1901363);;	--	--	--	Uncharacterized protein {ECO:0000313|EnsemblMetazoa:NV20449-PA} OS=Nasonia vitripennis (Parasitic wasp) PE=4 SV=1	PREDICTED: uncharacterized protein LOC103317577 [Nasonia vitripennis]
[truncated: 982 more rows]
